# Supplementary material for: Genome-wide identification of PSKR genes in wheat and differential expression under abiotic stress conditions
Source: Front Plant Sci. 2025 Sep 12;16:1582433. doi: 10.3389/fpls.2025.1582433 (PMC12463977; doi:10.3389/fpls.2025.1582433)
Supplement: Supplementary file 1 [file Table1.xlsx]

## Sheet: Sheet1
Table S1. The primers used for qRT-PCR in this study.
Gene Name	Forward primer sequence (5′ → 3′)	Reverse primer sequence (5′ → 3′)
TaPSKR9	TCTCAATGAGTTCATACCATCGTC	CCAGTGAGGTTGTTGTAGGAG
TaPSKR87	CTGCTCACTGGATTGGAAGTG	GTCCTTCTCAAGCTTGTTGTC
TaPSKR83	CCCAAACCTCCTTGGTCTAC	TGCGCCAGTGAGTTTATTCT
TaPSKR8	TAGCTCAAGGTTCAGCAAGG	CAGGAGGATGTTGCTTGACT
TaPSKR75	AGTCACTTATGCAGGAACCG	CGTCTTGTGAGAACCCATCA
TaPSKR64	AAGCCCTAAAGCACCTCTTC	TCTGACATTAGCGTTGGCAT
TaPSKR41	AGGCTACAGGAACTAGCTGA	TTAAGTGACTGCACCACCTC
TaPSKR19	GAAAGTCAAGGGATCCAGGG	GCTGCTTCTCATGCTCTTTG
TaPSKR15	GTCATCGGCATTACGAGTCT	CTCTTGAACCCACTGATGCT
TaPSKR143	CGTAATCGCCATCAGAAGGT	GCAGATCCGACATGGAGTAG
TaPSKR140	TCGTTCTTGGAGTCTGCTTC	CATGGAGTAGTCGAACAGGG
TaPSKR11	TGTATTTGCATGAGGGGCTT	TTACGTAACTTCGCTCTGGG
TaPSKR10	GTCATCCGCATTACGAGTCT	AAACAAACACCTGCATGCTC
