# Supplementary material for: Genome-wide identification of PSKR genes in wheat and differential expression under abiotic stress conditions
Source: Front Plant Sci. 2025 Sep 12;16:1582433. doi: 10.3389/fpls.2025.1582433 (PMC12463977; doi:10.3389/fpls.2025.1582433)
Supplement: Supplementary file 2 [file Table2.xlsx]

## Sheet: Triticum aestivum L.
Table S2. The PSKR genes identified in wheat.
Gene ID	ReName	Chromosome Location	Locations	Protein/AA	Isoelectric point	Molecular weight of decuced protein/KD	Transmembrane domain	cDNA_seq	coding_seq	protein_seq
TraesCS1A02G185100	TaPSKR1	1A	1A:335825934-335829117:+	570	9.56	63.02	117-137	GTCGAGCCTCAACCAAGTCGAACTCACCGCGCACACACGTACTCGGCACTCGGCAGCACACAAGCCCTCCTCTCCTCTCCTCTCCTCTCTTCCGTTGCGTCTGCATGCACACTCCGCGGCTCGGCTTCCGCGGGCTGCAGCCTGCAGCCATGGACGCCCCCGCCGCGCCTCCAAGAAAGCTCTCGCCGCCCGCCGCGCCGCGAAGAAGGCTATCGCCGCCCGCCGCGCCACCAAGAAGGCTGTCGCCGCCAGCCGCACGGGCGCGGCCCGTGAACAAGAGCCCCCCGCATCCCCATCCCCCACCTCACCGTCGGCCGCCGACGCCGACGCCGCAGCGCAGCCACCTCCACGGGCAGCAGCAGCAGCACAAGCAGCAGACGTCCGCGTGGAGCGTCGGCT…	ATGCACACTCCGCGGCTCGGCTTCCGCGGGCTGCAGCCTGCAGCCATGGACGCCCCCGCCGCGCCTCCAAGAAAGCTCTCGCCGCCCGCCGCGCCGCGAAGAAGGCTATCGCCGCCCGCCGCGCCACCAAGAAGGCTGTCGCCGCCAGCCGCACGGGCGCGGCCCGTGAACAAGAGCCCCCCGCATCCCCATCCCCCACCTCACCGTCGGCCGCCGACGCCGACGCCGCAGCGCAGCCACCTCCACGGGCAGCAGCAGCAGCACAAGCAGCAGACGTCCGCGTGGAGCGTCGGCTTCCTGAGCGCCTGGCTCTCGCAGCGCACCCCCGTGCTCGGCCTCCGCGCCTGGGTCCTCGTCGCCGCGGCCGCGGCCGCGGTCGTCCTCGCCGTCCTCGTGCTC…	MHTPRLGFRGLQPAAMDAPAAPPRKLSPPAAPRRRLSPPAAPPRRLSPPAARARPVNKSPPHPHPPPHRRPPTPTPQRSHLHGQQQQHKQQTSAWSVGFLSAWLSQRTPVLGLRAWVLVAAAAAAVVLAVLVLTVCLCRCRRRRRRCPRVAPSLHHGGASRSMKHHLHQAMADKDIVEESVRWHPPPPCEPPFQPPIEVIKAEQKAPLIRVESARTSGETATSIAGSARGWSSESGGGSDAEADASQRGWGRRYTRRELEEATDGFAAQNVLGEGGYGVVYKGVLRDSTLVAIKNLHNNRGQAEKDFKVEVATIGRVRHKNLVSLLGYCSEGACRMLVYEYMENSNLDKWLHHEEGEISQLNWDTRMHILLGTAKGLAYLHEGLEPKIVHRDVKSSNIL…
TraesCS1A02G433500	TaPSKR2	1A	1A:584679526-584684832:-	508	7.3	56.55	24-44	CGGCAGTAAGGCAGTGAGTGAGTGAGGCGACGCGGATAGCGACAGCGGGGGTGGTTGGTTGGTGCTGCTGCTCAAAGAACCCTAGAGGAAGCTTGAGGCGGCCGCCAGGGGTTTCTCGCTCCGCTGCTCCAAAACAGAGATGGTAACAGCCGAAAGCCTACGTGCAGAGCTGTCATCCAAGACGCCACCGTTTGGCCTGAGGCTGTGGATAGTGATTGGCATCAGCATCTGGGTGGTAATCTTCTGTATACTGGGTTTCATGTGCTTCTGGTCCATTTACCGGAGGAAACCGAAGAAGTCTGCTGATAAGATCCCAGTATCTCAAATCCCCGATGTATCTAAGGAGATTGCAGTGGATGAAGTGCGCCAACATCCTGTTGTTGAGAACTACCAAGTGCA…	ATGGTAACAGCCGAAAGCCTACGTGCAGAGCTGTCATCCAAGACGCCACCGTTTGGCCTGAGGCTGTGGATAGTGATTGGCATCAGCATCTGGGTGGTAATCTTCTGTATACTGGGTTTCATGTGCTTCTGGTCCATTTACCGGAGGAAACCGAAGAAGTCTGCTGATAAGATCCCAGTATCTCAAATCCCCGATGTATCTAAGGAGATTGCAGTGGATGAAGTGCGCCAACATCCTGTTGTTGAGAACTACCAAGTGCAAGAAAGCCACACGTTGACGGTGCAGGAGAAGCCTCATGACAAAGATTCCGGGAAAATGCTGGGACACTTGGTCAGGACAAAGTCGAGTGATGCTGATAATTTGAGCCAGTGCAGCTCGGCCTACCAATGCGATAGGGCT…	MVTAESLRAELSSKTPPFGLRLWIVIGISIWVVIFCILGFMCFWSIYRRKPKKSADKIPVSQIPDVSKEIAVDEVRQHPVVENYQVQESHTLTVQEKPHDKDSGKMLGHLVRTKSSDADNLSQCSSAYQCDRAGSAYSGDEGSSGNARRQYSQYATVSASPLVGLPEFSHLGWGHWFTLRDLEHSTNRFSKENIIGEGGYGVVYRGRLINGTDVAIKKLLNNMGQAEKEFRVEVEAIGHVRHKNLVRLLGYCVEGIHRMLVYEYVNNGNLEQWIHGAMRQHGVLTWEARMKIILGIAKALAYLHEAIEPKVVHRDIKSSNILIDEDFNGKLSDFGLAKMLGAGKSHITTRVMGTFGYVAPEYANTGLLNEKSDVYSFGVLLLEAVTGRDPVDYGRPANE…
TraesCS1B02G193000	TaPSKR3	1B	1B:346165075-346168456:+	573	9.66	63.29	121-141	GCTCCCCGCGTGATCTTCTCCAACGACTTGCCTCGTTTCTCGGTTCTCAAGCCTGGAGACTCAAGTCTCAACCCATTCCAACTCACCGCGCACACACGTACTCGTCAGAACAACAGAAGCTCCTCTCCTCTCCTCTCTTCCGTTGCGTCTGCATGCATACTCCACGGCTCGGCTTCCGCGGGCTGCAGCCTGCAGCCATGACCGCCCCCACCGCGCCACCAAGAAAGCTCTCGCCGCCCGCCGCGCCGCGAAGAAGGCTATCGCCGCCGACCGCGCCACCAAGAAAGCTATCGCCGCCCGCCGGACGGGCGCGGCCCGTGAACATGAGCCCCCCGCGCCGCGTGCCCCATCCCCATCCCCCACCCCACCATCGGCCGCCGACGCCGACGCCGCAGCGCA…	ATGCATACTCCACGGCTCGGCTTCCGCGGGCTGCAGCCTGCAGCCATGACCGCCCCCACCGCGCCACCAAGAAAGCTCTCGCCGCCCGCCGCGCCGCGAAGAAGGCTATCGCCGCCGACCGCGCCACCAAGAAAGCTATCGCCGCCCGCCGGACGGGCGCGGCCCGTGAACATGAGCCCCCCGCGCCGCGTGCCCCATCCCCATCCCCCACCCCACCATCGGCCGCCGACGCCGACGCCGCAGCGCAGCCACCTCCACGGCCAGCAGCAGCAGCACAAGCAGCAGACCTCCGCGTGGAGCGTCGGCTTCCTGAGCGCCTGGCTCTCGCAGCGCACCCCCGTGCTCGGCCTCCGCGCCTGGGTCCTGGTCGCCGCGGCCGCGGCCGCGGTCGTCCTCGCC…	MHTPRLGFRGLQPAAMTAPTAPPRKLSPPAAPRRRLSPPTAPPRKLSPPAGRARPVNMSPPRRVPHPHPPPHHRPPTPTPQRSHLHGQQQQHKQQTSAWSVGFLSAWLSQRTPVLGLRAWVLVAAAAAAVVLAVLVLTVCLCRCRRRRRRCPRVAPSLHHGGASRSMKHHLHQAMADKDIVEESIRWHPPPPCEPPFQPPIEVIKAEQKAPLITVESARTSGETGTSIAGSARGWSTESGASDAGADASQRGWGRRYTRRELEEATDGFAAQNVLGEGGYGVVYKGVLRDSTLVAIKNLHNNRGQAEKDFKVEVATIGRVRHKNLVSLLGYCSEGACRMLVYEYMENSNLDKWLHHAEGEISQLNWDTRMHILLGTAKGLAYLHEGLEPKIVHRDVKSS…
TraesCS1B02G469400	TaPSKR4	1B	1B:678262382-678268692:-	509	7.71	56.73	24-44	CCCTCGCAAAGCCATCACGGGGTGCGCGTAGCAAAGCGGAGAACGGCGGATTTCCTCGCCTCTCCCCTCCATTCTTTTTACAGCTGTGTTCCTTCCGCTTCTGCGCTCTCACTCGAGTGACCCAAACTTTAATGCCGCTTGCTCCCCTGCTCCCCCTCCCCCTCCCAATCCCTCCCACATTGATGCGCCGGAGCCACGCCGACGCGCCGCAGCTGAGCTAGTCGCCGGAGCTGGGACAGCTCCAGCCGGCGGCACAGCGCGCGGCAGTGAGTGAGGCGACGGGGATAGCGACAGCGGGGGTGGTTGGTTGGTGCTGCTGCTCCAAGAACCCTAGAGGAGCACGCGGGAGGCGGCCGCCAGGGGTTTCTCGCCGCCAGCCGTCGCTCCACAGGCCGCTCC…	ATGGTGACAGCCGAAAGCCTACGTGCCGAGCTGTCATCCAAGACGCCACCGTTTGGCCTCAGGCTGTGGATAGTGATTGGCATCAGCATCTGGGTGGTAATCTTCTGTATACTAGGTTTCATGTGCTTCTGGTCCATTTACCGGAGGAAGCCGAAGAAGTCTGTTGATAAGATCCCAGTATCTCAAATCCCCGATGTATCAAAGGAGATTGCTGTGGATGAAGTGCGCCAACATGCTGTTGTTGAGAACTACCAAATGCAAGAAAGCCACACGTTGACGGTGCAGGAGAAACCTCATGAAAAAGATTCTGGGAAAATGCTGGGACACTTGGTCAGGACAAAGTCGAGTGATGCTGATAATTTGAGCCAGTGCAGCTCGGCCTACCAATGCGATAGGGCC…	MVTAESLRAELSSKTPPFGLRLWIVIGISIWVVIFCILGFMCFWSIYRRKPKKSVDKIPVSQIPDVSKEIAVDEVRQHAVVENYQMQESHTLTVQEKPHEKDSGKMLGHLVRTKSSDADNLSQCSSAYQCDRAGSAYSGDEGSSGNARRQYSQYATISASPLVGLPEFSHLGWGHWFTLRDLEHSTNRFSKENIIGEGGYGVVYRGRLINGTDVAIKKLLNNMGQAEKEFRVEVEAIGHVRHKNLVRLLGYCVEGIHRMLVYEYVNNGNLEQWIHGAMRQHGVLTWEARMKIILGIAKALAYLHEAIEPKVVHRDIKSSNILIDEDFNGKLSDFGLAKMLGAGKSHITTRVMGTFGYVAPEYANTGLLNEKSDVYSFGVLLLEAVTGRDPVDYGRPANE…
TraesCS1D02G191800	TaPSKR5	1D	1D:267384516-267387634:-	573	9.54	63.37	122-140	GAGTCTCGACTCTCAACCCATTCCAACTCACGGCGCACACACGTACTCGGAAGCACACAAGCCTCCTCTCCTCTCCTCTCCTCTCTTCCGCTGCGTCTGCATGCATACTCCACGGCTCGGCTTCCGCGGCCTGCAGCCTGCAGCCATGGACGCCCCCACCGCGCCACCAAGAAAGCTCTCGCCGCCCGCCGCGCCGCGGAGAAGGCTATCGCCGCCCACCGCGCCACCAAGAAAGCTATCGCCGCCCGCCGGACGGGCGCGGCCCGTGAACAAGAGCCCCCCGCGCCGCGTGCCCCATCCCCATGCCCCACCCCACCATCGGCCGCCGACGCCGACGCCGCAGCGCAGCCACCTCCACGGCCAGCAGCAGCACAAGCACCAGACGTCCGCGTGGAGCGT…	ATGCATACTCCACGGCTCGGCTTCCGCGGCCTGCAGCCTGCAGCCATGGACGCCCCCACCGCGCCACCAAGAAAGCTCTCGCCGCCCGCCGCGCCGCGGAGAAGGCTATCGCCGCCCACCGCGCCACCAAGAAAGCTATCGCCGCCCGCCGGACGGGCGCGGCCCGTGAACAAGAGCCCCCCGCGCCGCGTGCCCCATCCCCATGCCCCACCCCACCATCGGCCGCCGACGCCGACGCCGCAGCGCAGCCACCTCCACGGCCAGCAGCAGCACAAGCACCAGACGTCCGCGTGGAGCGTGGGCTTCCTGAGCGCCTGGCTCTCGCAGCGCACCCCCGTGCTCGGCCTCCGCGCCTGGGTCCTCGTCGCCGCGGGCGCGGCCGCGGTCGTCCTCGCCCTC…	MHTPRLGFRGLQPAAMDAPTAPPRKLSPPAAPRRRLSPPTAPPRKLSPPAGRARPVNKSPPRRVPHPHAPPHHRPPTPTPQRSHLHGQQQHKHQTSAWSVGFLSAWLSQRTPVLGLRAWVLVAAGAAAVVLALLVLTVCLCRCRRRRRRCPRVAPSLHHGGASRSMKHHLHQAMADKDIVEEPVRWHPPPPCEPPFQPPIEVIKAEQKAPLITVESARTSGETATSVAGSARGWSTESGGASDAEADASQRGWGRRYTRRELEEATDGFAAQNVLGEGGYGVVYKGVLRDSTLVAIKNLHNNRGQAEKDFKVEVATIGRVRHKNLVSLLGYCSEGACRMLVYEYMENSNLDKWLHHEDGEISQLNWDTRMHILLGTAKGLAYLHEGLEPKIVHRDVKSS…
TraesCS1D02G443100	TaPSKR6	1D	1D:487171039-487177432:-	509	7.71	56.64	24-44	AATTCACAAACAACCTCAGCCCCACGTCCCCCCCAAAGCCATCACGGGGTGCGCGTAGCAAAGCGCAAAGACGGCGGATTTCCTCCCCTCTCCCCTCCATTCTTTTTACAGCTGTTTCCTTCCGCTTCTGCGCTCTCACTCGAGTGACCCAAACTTTAATGCCGCTTGCTCCCCTGCTCCCCCCCTCCCTCCCAATCCCTCCCACATTGATGCGCCGGAGCCGCCTCCCCCTCCACGCCGACGCGGCGCAGCTGAGCTAGTCGCCGGAGCTGGGACAGCTCCAGCCGGCGGCACGCGGCAGTGAGTGAGGCGACGCGGATAGCGACAGCGGGGGTGGTTGGTTGCTGCTGCTGCTCCAAGAACCCTAGAGGAAGCTCGAGGCGGCCGCCAGGGGTTTCT…	ATGGTGACAGCCGAAAGCCTACGTGCAGAGCTGTCATCCAAGACGCCACCGTTTGGCCTGAGGCTGTGGATAGTGATTGGCATCAGCATCTGGGTGGTAATCTTCTGTATACTGGGTTTCATGTGCTTCTGGTCCATTTACCGGAGGAAGCCGAAGAAGTCTGTTGATAAGATCCCAGTATCTCAAATCCCGGATGTATCAAAGGAGATTGCAGTAGATGAAGTGCGCCAGCATGCTGTTGTTGAGAACTATCAAGCTCAAGAAAGCCACACCTTGACGGTGCAGGAGAAACCTCATGACAAAGATTCTGGGAAAATGCTGGGACACTTGGTCAGGACAAAGTCGAGCGATGCCGATAATTTGAGCCAGTGCAGCTCGGCCTACCAATGCGATAGGGCT…	MVTAESLRAELSSKTPPFGLRLWIVIGISIWVVIFCILGFMCFWSIYRRKPKKSVDKIPVSQIPDVSKEIAVDEVRQHAVVENYQAQESHTLTVQEKPHDKDSGKMLGHLVRTKSSDADNLSQCSSAYQCDRAGSAYSGDEGSSGNARRQYSQYATVSASPLVGLPEFSHLGWGHWFTLRDLEHSTNRFSKENIIGEGGYGVVYRGRLINGTDVAIKKLLNNMGQAEKEFRVEVEAIGHVRHKNLVRLLGYCVEGIHRMLVYEYVNNGNLEQWIHGAMRQHGVLTWEARMKIILGIAKALAYLHEAIEPKVVHRDIKSSNILIDEDFNGKLSDFGLAKMLGAGKSHITTRVMGTFGYVAPEYANTGLLNEKSDVYSFGVLLLEAVTGRDPVDYGRPANE…
TraesCS2A02G260000	TaPSKR7	2A	2A:409436083-409439634:+	1018	5.94	109.33	669-689	AGTGTGGAGTAGAGTGGAGAGTGGACTTTGGAGTCTGGCTCGACTCACGCCTACTCCGCCGCGTTTTTCTCCTCTCACATCGCATCACATCACATAATTGCTTCTGCTTCGAACCACTCGAGCGTTTCTCCCCTCCCCTCCCCTCCCCAGATGGTTTCTCTCTGACTTCTCGCAATTGCTAGGCTGAATCCATGGCGAAATGCTGCCTTCTGCCCCTGCCCATGCTCTTCCTGGCCCTGTCCGCGCTTCTCTTGCCGGCCGGGGCGGCGGCGGCGGCCTGCCACCCGGACGACCTCCGCGCGCTGCGGGCCTTCGCCGGGAACCTCACCGCCGGAGGGGACCTTCTCCTCCGCGCCGCGTGGTCCGGTCGCGGCGGCTCCTGCTGCGCCTGGGAAGGCG…	ATGGCGAAATGCTGCCTTCTGCCCCTGCCCATGCTCTTCCTGGCCCTGTCCGCGCTTCTCTTGCCGGCCGGGGCGGCGGCGGCGGCCTGCCACCCGGACGACCTCCGCGCGCTGCGGGCCTTCGCCGGGAACCTCACCGCCGGAGGGGACCTTCTCCTCCGCGCCGCGTGGTCCGGTCGCGGCGGCTCCTGCTGCGCCTGGGAAGGCGTGCGCTGCGACGGCGCCGGCGGCCGCGTCACGGCGCTTCGGCTCCCCGGGCGGGGGCTCGCGGGGCCCATCCCGGGGGACGCCCTTGCCGGCCTCCCGCGGCTCGCGGAGCTCGACCTCAGCCGCAACGCGCTCTCCGGCGGCGTATCCGCCGTCGCGGGCCTCGCCGGCCTCCGAGCCGCCGACCTCTCC…	MAKCCLLPLPMLFLALSALLLPAGAAAAACHPDDLRALRAFAGNLTAGGDLLLRAAWSGRGGSCCAWEGVRCDGAGGRVTALRLPGRGLAGPIPGDALAGLPRLAELDLSRNALSGGVSAVAGLAGLRAADLSANLLVDSIPDLSALPGLVAFNASNNSLSGALGPDLCAGAPALRVLDLSANRLTGALPSSANPPACAATLQELFLGANSFAGALPAALFGLAGLHKLSLASNGLAGQVSSRLRELKNLTLLDLSVNRLSGRLPDVFRDLTSLEHFTAHSNDFSGLLPPSLSSLSSLRDLNLRNNSLSGPIAHVNFSGMPVLVSVDLATNHLNGTLPVSLADCDKLKSLSLARNKLMGQLPEDYGRLRSLSMLSLSNNSLHNISGALTVLRRCENLTT…
TraesCS2A02G550200	TaPSKR8	2A	2A:757633934-757637711:-	1044	6.18	112.4	687-710	GCCCTCGCCCTCTTTCCGCCGCTCTCACGGAAATCTCGCGATTTGTTTCCGCGCGAGGTGGACTGGACGGGACAGATCTCCGCCGCCCGCCGCCCTTGCTTCCGCCACCAAGCTCTGCTCGTCGGGATTCGCTTGAGTTCCCCCCCTTTCTCTGGTTGCTGAGGAGTGTTTGCCATCTGTGCGTCCTTCCCGCTTGGATTCCTCCGGCCGGCGGCGGTGCAAGGTGGCGGTGTGGGGTTTGGGCGGAGAATTGCTCGCCGTGGGCTAGCGGATTTTCATGCTCTTCAGGAAAGGAGCCGCCTTTCGCAGTCCCGCCGCCGCCGCCGCTCGCCGGTGATGGGGGCCCGCTGCGGCCTGCTCGGCTTCCTGCTCGTCGCCGCCGTCCTGCTCCGTTTCCGC…	ATGGGGGCCCGCTGCGGCCTGCTCGGCTTCCTGCTCGTCGCCGCCGTCCTGCTCCGTTTCCGCGGCGCCCACGCCCTGAACCAGACGTGCGATGCGGATGACCTGGAGGCGCTCCGGGCCTTTTCCGACGGCCTGGACGGGAAGGGCGCCGGCGCCGGGCTGCTCGGTTGGGGCGACGGCGATGGCGGGTCGTGCTGCTCCTGGGCGGGCGTGTCCTGCGACCTCGGGAGGGTGGTTGGGCTGGATCTCTCCAACCGCAGCCTCCGCGGCGTCATCTCCCCCTCCGTCGCCTCCCTCAGCCGCCTCGCCGCGCTGAACCTCTCCCGGAACTCGTTCCGCGGCCAGGCGCCGGCGGGGCTCGGCCTGCTCCCCGGGCTGCGGGTGCTCGACCTCAGCGCC…	MGARCGLLGFLLVAAVLLRFRGAHALNQTCDADDLEALRAFSDGLDGKGAGAGLLGWGDGDGGSCCSWAGVSCDLGRVVGLDLSNRSLRGVISPSVASLSRLAALNLSRNSFRGQAPAGLGLLPGLRVLDLSANALSGTFPPSGGAAGGFPAIEAVNVSFNEFAGPHPAFPGAANLTVLDISGNRFSGSINTTALCGATQNLTVLRFSGNAFSGDVPAGFGRCEALAELSLDGNGLAGSLPGDLYTVPALQRLSLQDNNLSGDLDNLGNLSQLVQIDLSYNKFTGFIPDVFGRLRRLETLNLATNGFNGTLPSSLSSCRMLTVVSVRNNSLSGEITLNFSLLPRLNTFDAGSNKLSGNIPASLARCAELKTLNLARNKLDGQIPESFKNLSSLLYLSLT…
TraesCS2A02G550500	TaPSKR9	2A	2A:757918095-757918562:-	155	5.88	17.28	92-115	ATGTCGAGCTTGGAAGTCTTGAATTTAGCCCACAATGATCTCAATGAGTTCATACCATCGTCTCTAACAAAGCTGACATTTCTCTCCAAATTTGATGTCTCCTACAACAACCTCACTGGAGATATCCCAACAGGGGGCCAATTTTCCACATTCACAAAGGAGAGTTTCGTGGGCAATGCTGCACTATGCCTTGGTCGGAATGGCCCCTGCTTCGGAAAGGCTACTTTTGAAGGAACAGAAAGTGATGGCACTGATACCGTATCCATAATGCCCGCAATGACATACATCACCGCAGAAGCGGGATTCGCTTTCGGGCTTTTGACCGTCTGTAACATACTGTTTTTCGCAAGGGCTTGGAGGGCCGCGTATTTTCTGGCTGTTGATAGGTTCTTTGATATG…	ATGTCGAGCTTGGAAGTCTTGAATTTAGCCCACAATGATCTCAATGAGTTCATACCATCGTCTCTAACAAAGCTGACATTTCTCTCCAAATTTGATGTCTCCTACAACAACCTCACTGGAGATATCCCAACAGGGGGCCAATTTTCCACATTCACAAAGGAGAGTTTCGTGGGCAATGCTGCACTATGCCTTGGTCGGAATGGCCCCTGCTTCGGAAAGGCTACTTTTGAAGGAACAGAAAGTGATGGCACTGATACCGTATCCATAATGCCCGCAATGACATACATCACCGCAGAAGCGGGATTCGCTTTCGGGCTTTTGACCGTCTGTAACATACTGTTTTTCGCAAGGGCTTGGAGGGCCGCGTATTTTCTGGCTGTTGATAGGTTCTTTGATATG…	MSSLEVLNLAHNDLNEFIPSSLTKLTFLSKFDVSYNNLTGDIPTGGQFSTFTKESFVGNAALCLGRNGPCFGKATFEGTESDGTDTVSIMPAMTYITAEAGFAFGLLTVCNILFFARAWRAAYFLAVDRFFDMLHVIIMVKMNKLRRKWEDKEHP
TraesCS2A02G550700	TaPSKR10	2A	2A:757926927-757929771:-	744	6.57	81.19	682-704	GATGTTGAGAACAGCAACTCAGAGAGTTTGTGGTACAGCTTCAAACTGAACTATTTTCTGCCGGCCCTTTTGTTTTCCAGTTATAAGCCCCAGACCACCTTCTTGGTTTATGTTCCTTCATTAGGCTTTCTGGACAAGTATAGCGCCAAGGTAACAGGTTTGTCCTTTCCTTCTTTTGGACTGCTCTCACAATTCCTATTTGACATTTTCGTGTGTTCTTGATGCTTGAATTTCATGCAGCTTCGCAAGAAAGGTGCGAGTTTAGCCCAGAATTCTGTTCCAAGCCCTTCCAGTTTGTTCATGACCTTCAGGATCATCTTATAGTTTTGCCACCACCTCTCGCCAAAAGATGGGAGGCTACTACTGCTTGTTTCCCTGCTTGCTCGTCTGCTTTCTGCT…	ATGGGAGGCTACTACTGCTTGTTTCCCTGCTTGCTCGTCTGCTTTCTGCTCCACACACTTGGCAGCCACTCCCTGAATCAGACATGCAATCCCACTGACCTGGAGGCGCTTCTCTCCTTTTCCAGCAGCTTGGATAGGAAGGGCAGCAGGCTTGTCGGGTGGGGTCCCAACGACACAGCGTGCTGTTCTTGGACCGGCGTCTCTTGTGATCTTGGGAGGGTTGTTGGGTTGGATCTCTCCAACAAGAGCCTTCATGGCGGCATCTCCTCAGCAATCAGCTTGCTTGATGGCCTTGTGACTCTAAACCTCTCTGGCAACTCTCTCCATGGTCAGCCACCGGTTGGGCTTGGCCGGTTAGCAAGGATGCGGATTCTCGACCTCAGCATGAACATGCTCTCC…	MGGYYCLFPCLLVCFLLHTLGSHSLNQTCNPTDLEALLSFSSSLDRKGSRLVGWGPNDTACCSWTGVSCDLGRVVGLDLSNKSLHGGISSAISLLDGLVTLNLSGNSLHGQPPVGLGRLARMRILDLSMNMLSGAFPTSEHGFPAIEVVNVSFNQFKGPHPVFPGAMNLTVLDISSNAFSGGINIMVLCVAPVKALRFSRNKFTGQVLTGFGQCKMLTELSIDSSGLTGNLPSDLYTISELRRLSLRDNLLSGNLGENLGNFSQLIHIDLSYNMFRGIIPDMFGGLRRLEFLNLCSNLLTGTLPASLSSCPMLRVINLRNNSLSGKITIDFRLLPRLIVLDAGANMLSGPIPPDLMWCTELRTLNLGKNMLDGDITESFKNLRSLSHLSLDRNGFTNLS…
TraesCS2B02G179500	TaPSKR11	2B	2B:154233144-154236859:+	499	7.75	54.79	20-40	GAAGCAGCAGTGCTCCATTACTTCCCAATTACTCCTCTCGCTCCCACCCTCTTCCACCTTCTTCCCTTCAATTGTCATTCTCAGTCCATCACTCGAGCCTAGCACTAGCACTAGCACTAGCATCATTTTCACCAACCTTCTACCCGTGCTCGGTAATCTTCTCCCCGCGTTTCTTGGCTCGCCGCGGAATTTTCATCGCGCCAACCACCGGCGGCACCATACCTTTCTTTTTCTCTCGTCTCACCGTAATCCTGAATTTTCATCACGCCGACACCGACACCGAGCGAGCCATCCACCGTGACCGCCCTCCACTTTCCCAGCGAGCAAATCCAATCTTTGCAACCACATTGTTGCACCCGATCACCCACCCGGATCAACTTCCTCCCCCCTCTCATCTCT…	ATGTCGGACTCGGAGCTGTCCCGGAGCACGGTGGTGTTCGGGCTCCGCTTGTGGGTGCTCCTCGCCATCGCCGTCGGCGCCGCCTCCGTGCTGCTCCTTGTCCTCCTCTCCGTCCTCTGCTTCCTCGGTTCACGGCGGCGCCGGCCAACCACCCCCGCCCACCACCTCCCCACGTCCGCGCCTCCGAGCAAGGATGCCAGGAAGGTCAACGCGCCCGAGGGCATCCAAGAAGCCCCCTCCCACGCCGCCGCCGCCGCCGCCGCGAAGATGCCGCTGGCGCGGGTGCTCCAGTCCCCCATAACGCCGCCGCCGTCGGTCAAGGAGCAGCGCATGACGTACCCGGAGCAGCCCCCGCAGCACAGCCACCGGAGCAGCGGGATGCCGTCGTCGCAGGGCAGC…	MSDSELSRSTVVFGLRLWVLLAIAVGAASVLLLVLLSVLCFLGSRRRRPTTPAHHLPTSAPPSKDARKVNAPEGIQEAPSHAAAAAAAKMPLARVLQSPITPPPSVKEQRMTYPEQPPQHSHRSSGMPSSQGSTCESGEGAAPAHHAPKAAPEVSRLGWGHWYTLEELEAATEMFADENVIGEGGYGIVYHGVLEDGTQVGVKNLLNNRGQAEKEFKVEVEAIGRVRHKNLVRLLGYCAERNQRMLVYEYVDNGNLEQWLHGDVGPVSPLTWEDRMKIILGTAKGLMYLHEGLEPKVVHRDVKASNILLDKHWNAKLSDFGLAKLLGPERSYVTTRVMGTFGYVAPEYAGTGMLNETSDVYSFGILVMEIISGRVPVDYNRPPGEANLVDWLKTMVSTR…
TraesCS2B02G281900	TaPSKR12	2B	2B:390362364-390365877:-	1018	6.24	109.36	669-689	GAGTCTGGCTGGAGTTGGACTCACGCCTACTCCGCCGCGTCTTTCTCCTCTCCGCACATCACATCGCATCGCATCGCATCACATAATTGCTGCTGCTTCTGCTTCGAACCACTCGAGCGTTACTCCCCACTCCACTCCCCGTCCGCCCTCCTCAGATGGCTTCTCTCTGACTTTCTTGCAATTGCTAGGCTGAATCCATGGCGAAATGCTGCCTTCTGCCCCTGCCGCTCCTCCTCCTGGCCCTGTCCGCGCTTCTCTTGCCGGCCCGGGCGGCGGCGGCGGCCTGCCACCCGGACGACCTCCGCGCGCTGCGGGCCTTCGCCGGGAACCTCACCGCCGGAGGGGACCTTCTCCTCCGCGCCGCGTGGTCCGGTCGCGGCGGCTCCTGCTGCGCCTGGG…	ATGGCGAAATGCTGCCTTCTGCCCCTGCCGCTCCTCCTCCTGGCCCTGTCCGCGCTTCTCTTGCCGGCCCGGGCGGCGGCGGCGGCCTGCCACCCGGACGACCTCCGCGCGCTGCGGGCCTTCGCCGGGAACCTCACCGCCGGAGGGGACCTTCTCCTCCGCGCCGCGTGGTCCGGTCGCGGCGGCTCCTGCTGCGCCTGGGAAGGCGTGCGCTGCGACGGCGCGGGCGGCCGCGTCACGGGGCTTCGGCTCCCCGGGCGGGGGCTCGCGGGGCCCATCCCGGGGGACGCCCTTGCCGGCCTCCCGCGGCTCGCGGAGCTCGACCTCAGCCGCAACGCGCTCTCCGGCGGCGTATCCGCCGTCGCGGGCCTCGCCGTCCTCCGCGCCGCCGACCTCTCC…	MAKCCLLPLPLLLLALSALLLPARAAAAACHPDDLRALRAFAGNLTAGGDLLLRAAWSGRGGSCCAWEGVRCDGAGGRVTGLRLPGRGLAGPIPGDALAGLPRLAELDLSRNALSGGVSAVAGLAVLRAADLSANLLVGSIPDLSALPGLVAFNASNNSLSDALGPDLCAGAPALRVLDLSANRLTGALPASANQPSCAATLQELFLGANSFAGALPAAIFGLAGLQKLSVGSNGLAGQVSSRLRELKNLTLLDLSVNRFSGRLPDVFRDLTSLEHFTAHSNDFSGSLPPSLSSLSSLRDLNLRNNSLSGPIAHVNFSGMPVLVSVDLATNHLNGTLPVSLADCDKLKSLSLAKNKLMGQLPEDYGRLRSLSMLSLSNNSLHNISGALTVLRRCENLTT…
TraesCS2B02G539800	TaPSKR13	2B	2B:734916499-734920194:+	654	6.56	72.49	270-286	ATGTTTCTCCTCCTTAGCCTCCTCGTCGCCGGTGTGCTGGCCTCCGACAAGCCCGTCTGCCCGGCTCGCCAGTGCGGCAATGTGAAAATCCAGTATCCATTCTGGGTCGACATGGGCGGCGCTTGGCACTGCGGTCATCCGAGCCTCCGCCTGGAATGCCGCGGCCGCACACCTGTTCTGTGGCTGCCGTCGGGAGAATACGCCATCACCAACATCTTCTACGACGACACAGTCGACGGCGACCGGAGGGTCTCTCTGTTCGACCTAGGCGTCTTCTCACAGCACAACAAAGCCTGCCCGTTCGTCGGCCGGAATCTCACCCTCCCGTCCGGCTCCCACCCGACGCTTTCACTCACCGCCAGCGACACCAACCTCACCTTCTTGGTGAACTGCTCCTAC…	ATGTTTCTCCTCCTTAGCCTCCTCGTCGCCGGTGTGCTGGCCTCCGACAAGCCCGTCTGCCCGGCTCGCCAGTGCGGCAATGTGAAAATCCAGTATCCATTCTGGGTCGACATGGGCGGCGCTTGGCACTGCGGTCATCCGAGCCTCCGCCTGGAATGCCGCGGCCGCACACCTGTTCTGTGGCTGCCGTCGGGAGAATACGCCATCACCAACATCTTCTACGACGACACAGTCGACGGCGACCGGAGGGTCTCTCTGTTCGACCTAGGCGTCTTCTCACAGCACAACAAAGCCTGCCCGTTCGTCGGCCGGAATCTCACCCTCCCGTCCGGCTCCCACCCGACGCTTTCACTCACCGCCAGCGACACCAACCTCACCTTCTTGGTGAACTGCTCCTAC…	MFLLLSLLVAGVLASDKPVCPARQCGNVKIQYPFWVDMGGAWHCGHPSLRLECRGRTPVLWLPSGEYAITNIFYDDTVDGDRRVSLFDLGVFSQHNKACPFVGRNLTLPSGSHPTLSLTASDTNLTFLVNCSYIDDTAGAGHLIDCLNSEEHKSTYVFLGDFLPYDYTTQCEKVITVPVLRTSLHGGTTTNLLHAVVPALKKGFELRWSRPAAMSECVGCENGGGLCVHKREAGKKSWTFTCVTNASAAPWAVALKSLVNKEGTVLKIALPIIAGLLILTCASFVWAYKLTGERRISNIQNNATRQPLDIFTLNELEINIELPSISFEEISTATNNFSNNNMIGRGGFGVVYKGIFGSGKEVTVKRLSKISRQAADEFKNEVILVTKLKHKNLVRLLAY…
TraesCS2B02G580800	TaPSKR14	2B	2B:768289431-768293206:+	1044	6.15	112.14	687-710	CTCTCACGGAAATCTCGCGATTTGTTTCCGCGCGAGGTGGACTGGACGGGACAGATCTCCGCCGCCCTTGCTTCCGCCACCGAGCTCAGTTCGTCGGGATTCACTTGACTTTTCCCCCTTTCTCTCGTTGCTGAGGAGCGTTTGCCGTCTGCGTGTTCTTGCGGCTTGGATTCCTCCGGCCGGCGGAGGCGCAAGGCGGTGGTGTGGGGTTTGGGAGGAGAATTGCTCGCCCTGGGCTAGCGGATTTTCATGCTCTTCAGGAAAGGAGCTGCCTTTCGCAGTCCCGCCGCCGCCGCGGCTCGCCGGAGATGGGGGCCCGCTGCGGCCTGCTCGGCTTCCTGCTCGTCGCCGCCGTCCTGCTCCGCGTCCGCGGCGCCCACGCCCTGAACCAGACGTGTG…	ATGGGGGCCCGCTGCGGCCTGCTCGGCTTCCTGCTCGTCGCCGCCGTCCTGCTCCGCGTCCGCGGCGCCCACGCCCTGAACCAGACGTGTGATGCGGATGACCTGGAGGCGCTCCGGGCCTTCTCCGACGGCCTGGACGGGAAGGGCGCCGGCGCCGGGCTGGCCGGGTGGGGCGCCGGCGACGGCGGGTCGTGCTGCTCCTGGACGGGCGTGTCCTGCGACCTCGGGAGGGTGGTTGGGCTGGATCTCTCCAACCGCAGCCTCCGCGGCGTCATCTCCCCCTCCGTCGCCTCCCTCGGCCGCCTCGCCGCGCTGAACCTCTCCCGGAACTCGTTCCGCGGCCAGGCGCCGGCGGGGCTCGGCCTGCTCCCCGGGCTGCGGGCGCTCGACCTCAGCGCC…	MGARCGLLGFLLVAAVLLRVRGAHALNQTCDADDLEALRAFSDGLDGKGAGAGLAGWGAGDGGSCCSWTGVSCDLGRVVGLDLSNRSLRGVISPSVASLGRLAALNLSRNSFRGQAPAGLGLLPGLRALDLSANALSGAFPSGGGGAGGFTAIEVVNVSFNEFAGPHPAFPGAANLTVLDISGNRFSGSINTTALCGAAQNLTVLRFSGNAFSGDVPAGFGRCEALSELSLDGNGLAGSLPGDLYTMPELQRLSLQDNNLSGDLDNLGNLSQLVQIDLSYNKFTGFIPDVFGRLRKLESLNLATNGFNGTLPGSLSSCPALTVVSVRNNSLSGEITLNFSRLPRLNTFDAGSNRLSGNIPASLARCAELKTLNLARNKLDGEIPESFKNLSSLLYLSLT…
TraesCS2B02G581100	TaPSKR15	2B	2B:768612626-768617431:-	745	7.18	81.7	682-705	AGGCATTGGGGGATAGCGTGCTTATCTGTTCGCGAACAGAACCAACCCAGCGTCGTACCTCCCGTCTCGACGAACGGCGGCGGCGCCCATCCCGGCCGCCTCCACACCGAGCCCCCGCGGCCGGCGTGCCTGCACCCAAGATCCTCCCGCCTCGTCTCCACCCCAAGATCCAGCGGCCGACGCCACCTTCCCGCCCCGCCGGAGCTCTCCAGCAACCGGCGGCACGTTCCCGCCCCGCCAGAGCTCTCCAGAGACCGGCGCCACCCTCCTACCCCGCCTCCACCATGATCTCCGGCGACCGGCGTGCCTCCACCCCGAGCTTTGCCGCCCGGCGCAGTTAGAGCTCCCAGAGGACCAGACCACCTTCTTGGTTTATGTTCTTTTATCAGGCTTTCTGGA…	ATGGGAGGCTACTACTGCTTGTTCCCCTGCTTGCTCATCTGCTTTCTGCTCCACACACATGGCAGCCACTCCCTGAACCAGACATGCAACTCCACTGACCTGGAGGCGCTTCTCGCTTTTTCCAGCGGCTTGGATAGGAAAGTCAGCAGGCTTGTTGGATGGGGTCCCAACGATGCAGCGTGCTGTTCCTGGACCGGCGTCTCTTGTGATCTGGGGAGAGTTGTTGGGTTGAATCTCTTCAGCAAGAACCTTCATGGCGGCATCTCATCCGCGATCACCTTGCTTGATGGCCTTGTGACTCTAAACCTCTCCTGCAACTCTCTCCGTGGCCAGCCACCAGAGGATCTAGGCCGGTTAGCAAGGATGCGGATTCTCGACCTCAGCATGAACATGCTCTCC…	MGGYYCLFPCLLICFLLHTHGSHSLNQTCNSTDLEALLAFSSGLDRKVSRLVGWGPNDAACCSWTGVSCDLGRVVGLNLFSKNLHGGISSAITLLDGLVTLNLSCNSLRGQPPEDLGRLARMRILDLSMNMLSGAFPTSEHGFPAIEVLNVSFNQFKGPHPVFPGAMNLMVLDISSNAFSGAINTTALCVAPVKALRFSGNEFTGEIRAGFGRCKMLTELSIDSSGLTGKLPRDLYTISELRRLSLRDNQFSGSLGEDLGNFSQLMHIDLSYNMFSGVIPDVFEGLRRLEFLSLASNLLTGTLPASLSSCKMLRVINLRNNSLSGKIAIDFRLLPRLNILDAGTNRLSGPIPRDLMWCTKLRTLNLGRNLLDGEIPESFKHLRSLLFLSLAGNDLTDLS…
TraesCS2B02G581300	TaPSKR16	2B	2B:769032513-769041366:-	746	5.83	81.07	683-706	GTGGAAGCAACCAGCAAAGAACTTAATAAACCTGAAGTTCTAACTTAGTGAGTTAATAAAGTGATGTAAGCAGTCAACTAAATAAATCTGAAGTTCTAACTTAGTGAGTTCGTCTAATTGGCTAACCCTCTCGATTCATCGTTGCTCTCTTAATACAGATTGCTTACTTTGCTCATGCTCATGTTCCACCAAAGGATCATAATTCGCTATGAATCATGGTTTCATTGGTAGATGATGGATTGCTTAAAAAAGTGAGGTGGTAAGTATACGGTTCTTGTTCTTGTATCATATGGATCTTACATAATACTTTAGCCCCATCCTTGTATCCAGTAGCTATATACAGGAACTTAGAAATCTGATATGACCTGCATTAAAGCAGCAGAATATACTTGTTTACAT…	ATGGGAGGCTGCTACTGCTTGTTCCCCTGCTTGCTCATCTGCTTTCTGCTCCACACACATGGCAGCCACTCCCTGAACCAGACATGCAACTCCACTGACCTGGAGGCGCTTCTCGCCTTTTCCAGTGGCTTGGATAGGAAAGGCAGCAGGCTTGTTGGATGGGCTCCCAACGATGCAGCGTGCTGTTCCTGGACCGGCGTCTCTTGTGATCTTGGGAGGGTTGTTGGGCTGGATCTCTCCAACAAGAACCTTCATGGCGGCATCTCCTCCGCGATCTCCTTGCTTGATGGCCTTGTTACTCTAAACCTCTCCCACAACTCTCTCGGTGGCCAGCCACCGGAGGATCTTGGCCAGTTAGCAAGGATGTGGATTCTCGACCTCAGCATGAACGTGCTCTCC…	MGGCYCLFPCLLICFLLHTHGSHSLNQTCNSTDLEALLAFSSGLDRKGSRLVGWAPNDAACCSWTGVSCDLGRVVGLDLSNKNLHGGISSAISLLDGLVTLNLSHNSLGGQPPEDLGQLARMWILDLSMNVLSGAFPTSEHGFPAIEVVNVSFNQFKGPHPVFPVAMNLMVLDISSNAFSGSINTTALCVAPVKALRFSRNGFNSEILAGFGRCRMLTELSIDGSGLTGNLLSDLYTLSELRRLSLRENQLSGGLSEYLGNFSQLMHIDLSYNLFTGVIPDVFGGLRRLEFLNLASNSFSGTLPASLSSCPTLRVINLRNNSLSGEIAIDFNLLSRLNILDVAINMLSGVVPPSLMWCTELKTLNLGSNKLEGKIPESYKNLRCLSHLSLVDNGFTNLS…
TraesCS2B02G581400	TaPSKR17	2B	2B:769045895-769048180:-	761	6.85	83.79	701-721	ATGCCCTGCAGCAAGGTTTTCTACTTTCACCGCCTCCTCTCGCTGAAGATGGGAGGCTATTACTGCTTGTTTCAATTCTTGCTCATCTATGTTCTGCTCCACGGACATCGCAGCCATTCTCTGAACCAGGCATGCCAACCCACTGACCTGGAGGCACTTCTTGCTTTTTCCAATGGCTGGGACAGGAAGGGTGCCAAGCTCACCGGATGGCATCCCAACGACACCGCATGCTGTTTCTGGACCGGCATCTCCTGTGATCTTGGGAGGGTTATCGGGTTGGATCTCTTCAACAAGAGCCTCCATGGCGGCATCTCCTCCTTGATCACCTCGCTCGATGGCCTCATGACACTAAACCTCTCCTGCAACTCATTCCACGGTCAGCTACCAGAGGGACTTGGC…	ATGCCCTGCAGCAAGGTTTTCTACTTTCACCGCCTCCTCTCGCTGAAGATGGGAGGCTATTACTGCTTGTTTCAATTCTTGCTCATCTATGTTCTGCTCCACGGACATCGCAGCCATTCTCTGAACCAGGCATGCCAACCCACTGACCTGGAGGCACTTCTTGCTTTTTCCAATGGCTGGGACAGGAAGGGTGCCAAGCTCACCGGATGGCATCCCAACGACACCGCATGCTGTTTCTGGACCGGCATCTCCTGTGATCTTGGGAGGGTTATCGGGTTGGATCTCTTCAACAAGAGCCTCCATGGCGGCATCTCCTCCTTGATCACCTCGCTCGATGGCCTCATGACACTAAACCTCTCCTGCAACTCATTCCACGGTCAGCTACCAGAGGGACTTGGC…	MPCSKVFYFHRLLSLKMGGYYCLFQFLLIYVLLHGHRSHSLNQACQPTDLEALLAFSNGWDRKGAKLTGWHPNDTACCFWTGISCDLGRVIGLDLFNKSLHGGISSLITSLDGLMTLNLSCNSFHGQLPEGLGQLARLQMLDLSVNMFSGPFPVREDGFLAIEMVNISFNKFTGPHPTFPGVMNLAVLDISSNTFSGGFNTRALCVASVKALQFSRNEFNGEVLAGFGRCRMLVELSIDGSGITGSIPSDLYMLSELRRLSLRENQLSGSLSEYLGNFSQLIHIDLSYNMFTGVIPDVFGGLRRLEFLNLASNLFSGTLPASLSSCPMLRVINLRNNSLSGEIALDFNLLPRLNVLDAGSNTLSGAIPPSLMWCTDLKTLNFGRNKLKGEIPESFKHLR…
TraesCS2D02G159800	TaPSKR18	2D	2D:102856778-102860074:+	496	7.77	54.44	20-40	ACCGCCCTCCACTTTCCCAGCGAGCAAATCCAATCTTCGCAACCACATTGCTGCGGCCCTTCTTCCCTTTTGCACCCGATCACCCACCCCGATCAACTTCCTCTTCCTCCCCGCTCCCTTTCCCGTGCCGCCGTGTCCAGCATCTGGCCGTTTGCGAGGCAGAGTCCGATGATCTTTGCGGCTTGATTGCTCCGGGCGCGGCCAGAGATCCAGCAATCCGAGGGGAGCAAGAAGCTGCAGAGTGGTGGTACCTTTGCTCGGGCAGCTCCCTCCCATAAATGTCGGAGTCGGAGCTGTCCCGGAGCACGGTGCTGTTCGGGCTGCGCTTGTGGGTGCTCCTCGCCATCGCCGTCGGCGCCGCCTCCGTGCTGCTCCTTGTCCTCCTCTCCGTCCTCTGCT…	ATGTCGGAGTCGGAGCTGTCCCGGAGCACGGTGCTGTTCGGGCTGCGCTTGTGGGTGCTCCTCGCCATCGCCGTCGGCGCCGCCTCCGTGCTGCTCCTTGTCCTCCTCTCCGTCCTCTGCTTCCTCGGCTCACGCCGGCGCCGGCCAACCACCCCCGCCCACCACCTCCCCACGTCCGCGCCTCCGAGTAAGGATGCCAGGAAGGTCAACGCGCCCGAGGGCATCCAGGAAGCCCCCTCCCACGCCGCCGCCGCGAAGATGCCGCTGGCGCGGGTGCTCCAGTCCCCCATAACGCCGCCGCCATCGGTCAAGGAGCAGCGCGTGACGTACCCGGAGCAGCCCCCGCACCACAGCCACCGGAGCAGCGGGATGCCGTCGTCGCAGGGCAGCACCTGCGAG…	MSESELSRSTVLFGLRLWVLLAIAVGAASVLLLVLLSVLCFLGSRRRRPTTPAHHLPTSAPPSKDARKVNAPEGIQEAPSHAAAAKMPLARVLQSPITPPPSVKEQRVTYPEQPPHHSHRSSGMPSSQGSTCESGDGAAPAHHAPKAAPEVSRLGWGHWYTLEELETATEMFADENVIGEGGYGIVYHGVLEDGTQVGVKNLLNNRGQAEKEFKVEVEAIGRVRHKNLVRLLGYCAEGNQRMLVYEYVDNGNLEQWLHGDVGPVSPLTWEHRMKIILGTAKGLLYLHEGLEPKVVHRDVKASNILLDKHWNAKLSDFGLAKLLGSERSYVTTRVMGTFGYVAPEYAGTGMLNETSDVYSFGILVMEIISGRVPVDYNRPPGEANLVDWLKTMVSTRNSE…
TraesCS2D02G263500	TaPSKR19	2D	2D:322121942-322125458:-	1018	6.12	109.12	669-689	AGAGTGGACTTTGGAGTCTGGCTGGAGTTGGACTCACGCCTACTCCGCCGCGTCTCTCTCCTCTCCGCACATCACATCGCATCGCATCACATAATTGCTGCTGCTTCTGCTTCGAACAACTCGAGCGTTACTCCCCCCTCCACTCCACTCCCCTCCCCGTCCGCCCTCCCCAGATGGTTTCTCTCTGACTTTCTTGCAATTGCTAGGCTGAATCCATGGCGAAATGCTGCCTTCTGCCCCTGCCGCTCCTCCTCCTGGCCCTGTCCGCGCTTCTCTTGCCGGCCGGGGCGGCGGCGGCGGCCTGCCACCCGGACGACCTCCGCGCGCTGCGGGCCTTCGCCGGGAACCTCACCGCCGGAGGGGACCTTCTCCTCTGCGCCGCGTGGTCCGGTCGCGGCG…	ATGGCGAAATGCTGCCTTCTGCCCCTGCCGCTCCTCCTCCTGGCCCTGTCCGCGCTTCTCTTGCCGGCCGGGGCGGCGGCGGCGGCCTGCCACCCGGACGACCTCCGCGCGCTGCGGGCCTTCGCCGGGAACCTCACCGCCGGAGGGGACCTTCTCCTCTGCGCCGCGTGGTCCGGTCGCGGCGGCTCCTGCTGCGCCTGGGAAGGCGTGCGCTGCGACGGCGCGGGCGGCCGCGTCACGGGGCTTAGGCTCCCCGGGCGGGGGCTCGCGGGGCCCATCCCGGGGGACGCCCTTGCCGGCCTCCCGCGGCTCGCGGAGCTCGACCTCAGCCGCAACGCGCTCTCCGGCGGCGTATCCGCCGTCGCGGGCCTCGCCGGCCTCCGCGCCGCCGACCTCTCC…	MAKCCLLPLPLLLLALSALLLPAGAAAAACHPDDLRALRAFAGNLTAGGDLLLCAAWSGRGGSCCAWEGVRCDGAGGRVTGLRLPGRGLAGPIPGDALAGLPRLAELDLSRNALSGGVSAVAGLAGLRAADLSANLLVGSIPDLSALPGLVAFNASNNSLSGALGPDLCAGAPALRVLDLSANRLTGALPASANPPSCAATLQELFLGANSFAGALPAAIFGLAGLHKLSVGSNGLAGQVSSRLRELKNLTLLDLSVNRFSGRLPDVFRDLTSLEHFTAHSNDFSGSLPPSLSSLSSLRDLNLRNNSLSGPIAHVNFSGMPVLVSVDLATNHLNGTLPVSLADCDKLKSLSLARNKLMGQLPEDYGRLRSLSMLSLSNNSLHNISGALTVLRRCENLTT…
TraesCS2D02G512900	TaPSKR20	2D	2D:604287559-604291283:+	654	6.45	72.27	270-286	ATGTTTCTCCTCCTTAGCCTCCTCGTCGTCGGCGTGCTGGCCTCTGACACGCCCGTCTGCCCGACCCACCAGTGCGGCAAGGTGAAAATCCGGTATCCATTCTGGATCGACACGGGTAACGCTTGGCATTGCGGTCATCCGAGCCTCCGCCTCGAATGCCGTGGCCGCACGCCCGTTCTGCGCCTGCCGTCGGGAGAATACGCCGTCACCGACATCCTCTACGGCGACACGGTGGACGGCGACCGGAGGGTCTCCCTGTTTGACCTCGGCGTCTTCTCACAGCACAACAAAGCCTGCCCGTTCGTCGGCCGGAATCTCATCCTCCCGTCCGGCTCCCACCCGACGCTTTCACTCACCGCCAACGACACCAACCTCACCTTCTTGGTGAACTGCTCCTAC…	ATGTTTCTCCTCCTTAGCCTCCTCGTCGTCGGCGTGCTGGCCTCTGACACGCCCGTCTGCCCGACCCACCAGTGCGGCAAGGTGAAAATCCGGTATCCATTCTGGATCGACACGGGTAACGCTTGGCATTGCGGTCATCCGAGCCTCCGCCTCGAATGCCGTGGCCGCACGCCCGTTCTGCGCCTGCCGTCGGGAGAATACGCCGTCACCGACATCCTCTACGGCGACACGGTGGACGGCGACCGGAGGGTCTCCCTGTTTGACCTCGGCGTCTTCTCACAGCACAACAAAGCCTGCCCGTTCGTCGGCCGGAATCTCATCCTCCCGTCCGGCTCCCACCCGACGCTTTCACTCACCGCCAACGACACCAACCTCACCTTCTTGGTGAACTGCTCCTAC…	MFLLLSLLVVGVLASDTPVCPTHQCGKVKIRYPFWIDTGNAWHCGHPSLRLECRGRTPVLRLPSGEYAVTDILYGDTVDGDRRVSLFDLGVFSQHNKACPFVGRNLILPSGSHPTLSLTANDTNLTFLVNCSYIDDSAGAGHLIDCLNNEERKSTYVFHGDLLPYDYTTQCEKVVAVPVLRTSLHGGTTTNLLHDVVPALKKGFELRWSRPAVVSECGGCENGGGLCVHKREAGKKSWTFTCVTNASATALVVATKSPVNKEGTVLKIALPIMAGLLILTCASFVWAYKLRGERRISNIQNNATRQPLDIFTLNELEINIELPSVSFEEISTATNNFSNNNMIGRGGFGVVYKGIFGGGKEAAVKRLSKISREAADEFKNEVILVTKLKHKNLVRLLAY…
TraesCS2D02G551200	TaPSKR21	2D	2D:626807005-626810139:-	1044	5.94	112.42	686-709	ATGGGGGCCCGCTGCGGCCTGCTCGGCTTCCTGCTCGTCGCCGTCGTCCTGCTCCGCGTCCGCGGCGCCCACGCCCTGAACCAGACGTGCGATGCTGACCTGGAGGCGCTCCGGGCCTTCTCCGACGGCCTGGAGGGGAAGGATGCCAGCGCCGGGCTGGTCGGGTGGGGCGCCGGCGACGGCGGGTCGTGCTGCTCCTGGACGGGCGTCTCCTGCGACCTCGGGAGGGTGGTTGGGCTGGATCTCTCCAACCGCAGCCTCCGCGGCGTCATCTCCCCCTCCGTCGCCTCCCTCGGCCGCCTCGCCGCGCTGAACCTCTCCCGGAACTCGTTCCGCGGCCAGGCGCCGGCGGGGCTCGGTCTGCTCCCCGGGCTGCGGGTGCTCGACCTCAGCGCCAAC…	ATGGGGGCCCGCTGCGGCCTGCTCGGCTTCCTGCTCGTCGCCGTCGTCCTGCTCCGCGTCCGCGGCGCCCACGCCCTGAACCAGACGTGCGATGCTGACCTGGAGGCGCTCCGGGCCTTCTCCGACGGCCTGGAGGGGAAGGATGCCAGCGCCGGGCTGGTCGGGTGGGGCGCCGGCGACGGCGGGTCGTGCTGCTCCTGGACGGGCGTCTCCTGCGACCTCGGGAGGGTGGTTGGGCTGGATCTCTCCAACCGCAGCCTCCGCGGCGTCATCTCCCCCTCCGTCGCCTCCCTCGGCCGCCTCGCCGCGCTGAACCTCTCCCGGAACTCGTTCCGCGGCCAGGCGCCGGCGGGGCTCGGTCTGCTCCCCGGGCTGCGGGTGCTCGACCTCAGCGCCAAC…	MGARCGLLGFLLVAVVLLRVRGAHALNQTCDADLEALRAFSDGLEGKDASAGLVGWGAGDGGSCCSWTGVSCDLGRVVGLDLSNRSLRGVISPSVASLGRLAALNLSRNSFRGQAPAGLGLLPGLRVLDLSANALSGTFPPSGGAAGGFPAIEVVNVSFNEFAGPHPAFPGAANLTVLDISGNRFSGSINTTALCGAAQNLTVPRFSGNALSGDVPAGFSRCEALSELSLDGNGLAGSLPGDLYTMPELQRLSLQDNNLSGDLDNLGNLSQLVQIDLSYNKFTGFIPDVFGRLRKLESLNLATNGFNGTLPGSLSSCPMLTVVSIRNNSLSGEITLNFTLLPRLNTFDAGSNRLSGNIPPGLARCTELKTLNLAKNKLDGEIPESFKNLSSLLYLSLTG…
TraesCS2D02G551600	TaPSKR22	2D	2D:627165153-627170588:-	745	6.71	81.53	685-705	GTGCTTATCTGTTCGCGAACGGAACCAACCCAGCGTCGTACCTCCCGTCTCGACGAACGGCGGCGGCGCCCATCCCGCCCGCCTCCACGACGAACGGCGTGCCTGCACCCCAAGATCCTCCCGCCTCGTCTCCACCCCAAGATCCAGCGGCCGACGCCACCTTCCCGCCCCGCCGGAGCTCTCCAGCAGCCGGCGGCACGTTCCCGCCCCGCCAGAGCTCTCCAGCGACCGGCGCCACCCTCCTACCCCGCCTCCTCCATGATCTCCGGCGACCGGCGTGCCTCCACCCCGAGCTTTGCCGCCCAGCGCAGGGAACTGAAGCTGTCTTTATGTGAAGAACACGCTGTCCATTGCCATTGACTTCGAGAACAACTACCGAGAAAGTCTATGGTTAAGCTT…	ATGGGAGGCTACTACTGCTTGATCCCCTGCTTGCTCGTCTGCTTTCTGCTCCACACACATGGTAGCCACTCCCTGAACCAGACATGCAATTCCACTGACCTGGAGGCGCTTCTCGCTTTTTCCAGTGGCTTGGATAGGAAAGGCAGCAGGCTTGTTGGATGGGGTCCCAACGATGCAGCATGCTGTTCCTGGACCGGCGTCTCTTGTGATCTTGGGAGGGTTGTTGGGTTGGATCTCTCCAACAAGAGCCTTCATGGCAGCATCTCCTCGGCGATCACCTTGCTTGATGGCCTTGTGACTCTAAACCTCTCCCGCAACTCTCTTCATGGTCAGGCACCAGAGGGGCTTGGCCGGTTAGCAAGGATGCGAATTCTCGATCTCAGCATGAACATGCTCTCC…	MGGYYCLIPCLLVCFLLHTHGSHSLNQTCNSTDLEALLAFSSGLDRKGSRLVGWGPNDAACCSWTGVSCDLGRVVGLDLSNKSLHGSISSAITLLDGLVTLNLSRNSLHGQAPEGLGRLARMRILDLSMNMLSGAFPTSEHGFPAIEVVNVSFNQFKGPHPVFPGAMNLMVLDISSNAFSGGINTTALCVAPVKALLFSGNEFTGEIRAGFGRCKMLTELSIDSSGLTGKLPRDLYTMSELRRLSLRDNQFSGSLGEDLGNFSQLMHIDLSYNMFSGVIPDVFEGLRRLEFLSLASNLLTGTLPASLSSCKMLRVINLRNNSLSGKIAIDFRLLPRLNILDAGTNRLSGPIPRDLTWCTKLRTLNLGRNMLDGEIPESFKNLRSLLILSLGSNGFTNLS…
TraesCS2D02G551700	TaPSKR23	2D	2D:627171812-627173551:-	579	6.9	63.76	516-539	ATGAACCTGACAGTTCTTGATATCTCTAGCAATGCCTTCTCTGGTGGCTTCAACATCACGGCACTCTGTGTTGAGCCGGTTAAGGCCCTGAGATTTTCCAGGAATGGGTTCAACGGTGAGATCCTTGCAGGCTTTGGCCGATGCAGGGTGCTCGCTGAGCTATCTATTGATGGCAGTGGCCTCACTGGGAATCTCCCCAGCGACCTGTACACTTTATCAGAGTTGAGGAGGCCGAGCCTACGGGAAAATCAGCTCTCTGGAGGTCTTATTAGCGAGTACCTGGGTAACTTCTCTCAGCTTATGCATATTGACCTGTCATATAACTTGTTCACAGGAGTCATTCCTGATGTGTTTGGGGGTTTGAGGAGGCTGGAGTTCTTAAACTTGGCCACAAATTCG…	ATGAACCTGACAGTTCTTGATATCTCTAGCAATGCCTTCTCTGGTGGCTTCAACATCACGGCACTCTGTGTTGAGCCGGTTAAGGCCCTGAGATTTTCCAGGAATGGGTTCAACGGTGAGATCCTTGCAGGCTTTGGCCGATGCAGGGTGCTCGCTGAGCTATCTATTGATGGCAGTGGCCTCACTGGGAATCTCCCCAGCGACCTGTACACTTTATCAGAGTTGAGGAGGCCGAGCCTACGGGAAAATCAGCTCTCTGGAGGTCTTATTAGCGAGTACCTGGGTAACTTCTCTCAGCTTATGCATATTGACCTGTCATATAACTTGTTCACAGGAGTCATTCCTGATGTGTTTGGGGGTTTGAGGAGGCTGGAGTTCTTAAACTTGGCCACAAATTCG…	MNLTVLDISSNAFSGGFNITALCVEPVKALRFSRNGFNGEILAGFGRCRVLAELSIDGSGLTGNLPSDLYTLSELRRPSLRENQLSGGLISEYLGNFSQLMHIDLSYNLFTGVIPDVFGGLRRLEFLNLATNSFSGTLPASLSSCPMLRVINLRNNSLSGEIAVHFNLLPRLNVLDAGSNMLSGAIPPSLVWCTKLKTLNFGRNKLEGEIPESFKNLQSLLHLSLVHSGFTNLSSALRVLQHLPKLTSLVLTKNLRGVETLPMDGISGFKSMQVLVLAHCALSSMIPPWLQNLESLRVLDLSWNKLNGTIPLWLGNLNNLFYLDLSNNSFSGELPESFIQIKSLLSSNYSSEHASIEGFPLFKKNSADKGLQYNHVSSFPPSLILSNNLLVKPVLPGLG…
TraesCS2D02G551800	TaPSKR24	2D	2D:627232558-627234843:-	761	7.04	83.91	702-720	ATGCCCTGCAGCAAGGTTTTCTACTTTCACCGCCTCCTCTCGCTGAAGATGGGAGGCTATTACTGCTTGTTTCAATTCTTGCTCATCTATGTTCTGCTCCACGGACATCGCAGCTATTCTCTGAACCAGGCATGCCACCCCACTGACCTGGAGGCACTTCTTGCTTTTTCCAATGGCTGGGACAGGAAGGGCGCCAAGCTCACCGGATGGCATCCCAACGACACTGCATGCTGTTTCTGGACCGGCATCTCCTGTGATCTTGGGAGGGTTGTCGGGTTGGATCTCTTCAACAAGAGCCTCCATGGCGGCATCTCCTCCTTGATCACCTCGCTCGATGGCCTCGTGACACTAAACCTCTCCTGCAACTCGTTCCATGGTCAGCTACCAGAGGGACTTGGC…	ATGCCCTGCAGCAAGGTTTTCTACTTTCACCGCCTCCTCTCGCTGAAGATGGGAGGCTATTACTGCTTGTTTCAATTCTTGCTCATCTATGTTCTGCTCCACGGACATCGCAGCTATTCTCTGAACCAGGCATGCCACCCCACTGACCTGGAGGCACTTCTTGCTTTTTCCAATGGCTGGGACAGGAAGGGCGCCAAGCTCACCGGATGGCATCCCAACGACACTGCATGCTGTTTCTGGACCGGCATCTCCTGTGATCTTGGGAGGGTTGTCGGGTTGGATCTCTTCAACAAGAGCCTCCATGGCGGCATCTCCTCCTTGATCACCTCGCTCGATGGCCTCGTGACACTAAACCTCTCCTGCAACTCGTTCCATGGTCAGCTACCAGAGGGACTTGGC…	MPCSKVFYFHRLLSLKMGGYYCLFQFLLIYVLLHGHRSYSLNQACHPTDLEALLAFSNGWDRKGAKLTGWHPNDTACCFWTGISCDLGRVVGLDLFNKSLHGGISSLITSLDGLVTLNLSCNSFHGQLPEGLGQLARLQMLDLSMNMFSGLFPVREDGFLAIEMVNISFNKFTGPHPTFPGAMNLAVLDISSNTFSGGFNTRALCVAPVKALQFSRNEFNGEVLTGFGRCRMLVELSIDGSGITGSIPGDLYTLSELRRLSLRENQLSGSLSEYLGNFSQLIHIDLSYNMFTGVIPDVFGGLRRLEFLNLASNLFSGTLPASLSSCPMLRVINLRNNSLSGEIALDFNLLPRLNVLDAGSNMLSGAIPPSLMWCTELKTLNFGRNKLKGEIPESFKHLR…
TraesCS3A02G099400	TaPSKR25	3A	3A:64278873-64282716:+	1164	6.33	124.22	781-803	ATCTTTATCGAGCTTTTTACCTCCAAAAGCCACAATGGCGCACGCTCTCTTTCCTTTCCTCAAACACCTTTCGTGCTACTAAGCTCGGACCATCCAACATGAGGGAGACCATGAGTCCATGACATTCCTCATCGGCGTCCCCGTGCCAGCCATGCCAGTGGCGATGGATCGCATGCTCCTCCTCGTAATCTTCCTCCTCCTCTTGTCGACTTGCACGACGACGATCGTGTCCGCGGGAACCGGCGACGACGCGGGGGCGCTCCTCCGCTTCAAGGCGTCCGTCCGAAAGGACCCTAGGGGCGTGCTCTCGTCTTGGCAATGGCAGCAGCGGCAGCAGCAAGGGTCGCCCGGCGGTGGTGGTAGTGGTAATGGCACGTGGTGCAGGTGGTACGGGGTGAC…	ATGACATTCCTCATCGGCGTCCCCGTGCCAGCCATGCCAGTGGCGATGGATCGCATGCTCCTCCTCGTAATCTTCCTCCTCCTCTTGTCGACTTGCACGACGACGATCGTGTCCGCGGGAACCGGCGACGACGCGGGGGCGCTCCTCCGCTTCAAGGCGTCCGTCCGAAAGGACCCTAGGGGCGTGCTCTCGTCTTGGCAATGGCAGCAGCGGCAGCAGCAAGGGTCGCCCGGCGGTGGTGGTAGTGGTAATGGCACGTGGTGCAGGTGGTACGGGGTGACGTGCGACGGCGAGGGCCGGGTGGAGCGGCTCGACCTCGCCGGCTGCGGCCTCTCCGGGCGCGCTTCGTTTGCAGCGCTCGCTTCCATAGACACGCTGCGCCACCTCAACCTCTCCGGC…	MTFLIGVPVPAMPVAMDRMLLLVIFLLLLSTCTTTIVSAGTGDDAGALLRFKASVRKDPRGVLSSWQWQQRQQQGSPGGGGSGNGTWCRWYGVTCDGEGRVERLDLAGCGLSGRASFAALASIDTLRHLNLSGNAQLRADAAGDIHVLPRALRTLDLSDGGLAGSLPADMQLAYYYPNLTDVRLARNNLTGALPLNLMSPPSTIQVFDVAGNNMSGDVSGASFPDTLVLLDLSANRFTGTIPPSFSGCAGLKTLNVSYNALAGAIPESIGDVAGLEVLDVSGNRLTGAIPRSLAACSSLRILRVSSNNISGSIPESLSSCRALQLLDAANNNISGAIPAAVLGNLTKLEILLLSNNFISGSLPSTISACNSLRVADFSSNKIAGALPAELCTPGASLEE…
TraesCS3A02G161800	TaPSKR26	3A	3A:163929413-163936400:-	512	8.53	56.86	28-48	ACTCGGTGCTAGTTTGGTGTAGGTTGCTTCACGTGTTAAACGCCCGCACGCCATGATCCAGCTACACTTTCTCCACTGCTGAAAGCATTGAGGCCCCCGGTCAGGCCGCCGACGCATTTGGTTGTCCCCGCCGGCGGGGGTTTTCAGCCCTACCCCCCTCACTTCCCTGGGCGTCAAATCCACACCTCCCGACGTCGGGAGCACGTCCTCCGCCTCCCTCCGGCGCGAGCACGTCCTCTCCTTCCTGCAACCTCCCTCGTGAGCAGCGGCGGGCTCAGCCTCATGACGCTCGCATCTTCTTCTCTCTCGCACCAGTAGCGACGCCTCGGGTGGTCATCTCCATCCTGCGACCTCCACCTCCCTCCGGATCTGCTCCTCTTCCGGCCTTTCCCGAGCAGA…	ATGGAGGCGCCTTCGTCATCCCCTACTCTGCAAGATCATCTCTCCCGGCCAACTGGCCCCTTGCATCTCAAAGTATGGGAGGTTGTATGCATTGCCTTGGGAGTGTTCATGGCGGTCATCTTCTTTTTAACTGTCTGGCTCACTATGCGGAGTAGGAAGAGGACCAGACGAGCATCTGCAAATATCCCAGTCACCCAAATCCCTGCCATATCCAAGGAAATCAAGGAAGTGAGGGTGGAGCAAGTCCCTGCAACTGACTTTGGGGCGCATGACGGAGTCCTGCTAACGATCCAAGACAAGCCTGGTGACCGGGAATCAGACAAGGTCATGGTCCATTTGGGTGTAAGCAAATCGAGACGTGGGGATGAGAGCCACTCAGGGTCATTCCGTTACATGGAC…	MEAPSSSPTLQDHLSRPTGPLHLKVWEVVCIALGVFMAVIFFLTVWLTMRSRKRTRRASANIPVTQIPAISKEIKEVRVEQVPATDFGAHDGVLLTIQDKPGDRESDKVMVHLGVSKSRRGDESHSGSFRYMDKDAGFQSAEEGGSGTFRQASTHGITAPSPLVGLPEFSYLGWGHWFTLRDLELATNRFSKDNIIGEGGYGVVYRGEIVNGTPVAVKKLLNNLGQAEKEFRVEVEAIGHVRHKNLVRLLGYCVEGTQRILVYEYVNNGNLEQWLHGAMSHRGSLTWEARIKILLGTAKALAYLHEAIEPKVVHRDIKSSNILIDDDFDAKVSDFGLAKLLGAGKSHVTTRVMGTFGYVAPEYANTGLLNEKSDIYSFGVVILEAITGRDPVDYGRPAN…
TraesCS3A02G171600	TaPSKR27	3A	3A:186043009-186050491:-	744	6.89	81.26	330-350	GGACTTGGAGGGAGCGTTTGACCGCGTTCACTGCTCTAGTCTAGTCCCCCTCCCCCCCACCTTCGAGCGCACGCTGCCAACGGAAAGAAAAGTAGTCACTCGCGCAGGCGGAAAAAGCAGCCAGCAGCAGCGGAGGCGCAAAAAGCGAAAACCACCCTCACCGCAGCAGCTCGGCTAGCCTCCAGGTCCAGGCCACCACGGCGAAAGGTGGAGGGAGGAGAGGGAAAACAAAGGGGACACAAATTCGCAGTGCCGGCTCCCCCAAAACCTAGCCCCTCCCCTCTCCCCGGCGTCCCATGTGCCCCGTGTCGCCGGCGCCCCGGCGCCAGCAGTAGATCGCCGCGCCGGGGATGGCGCGCCCCGGGCACGCCATGCGCCGCTCCGGCCGAGGACTGTTTG…	ATGGCGCGCCCCGGGCACGCCATGCGCCGCTCCGGCCGAGGACTGTTTGAAGATGCCCCAAGGAAACTATCATTTAATTTGTTGGTTGTTATATTGGCTCTGGAATTTATCAGTGAGACCAATTTGATTGCCAAAACATTGGCCCTAAAGGCTGACACTCCTGCTATGCCTCCTTCACAAGGATGGGGTCCAGTTCGGACCATGTTGTCCCAAACCAAAGTTGGCACAAGTGTTGCAATGCATCAGCATAGGCAAAAGAAGCTATATTCATCGCCATCTGCTCTGTCATCTGTGCATCCTCCTATCTCCGCACCGAGTTATAGCTCCATCTCTGGTGCTTCTGACCTCTCCTTGTATTCCTTGGACCTGTTCGATCCTTCGCTGCAGCATAACAGGCGC…	MARPGHAMRRSGRGLFEDAPRKLSFNLLVVILALEFISETNLIAKTLALKADTPAMPPSQGWGPVRTMLSQTKVGTSVAMHQHRQKKLYSSPSALSSVHPPISAPSYSSISGASDLSLYSLDLFDPSLQHNRRLAEDVPAHENAAPPDAASNTSAAPSGLVQPPISPHDGCCAPNMVQRRGSQDCHCVYPVRVELFLHNVSLNSNWSNEFLEELASQLSLRVTQFEIVNFYVVGTSGLNMTMDIAPHTGNSFSSNQVTAMNYSLSSHTVRINPVLVGDYNLINLTWFRPLGPAPAPAFMISPKASPSTSSALPKRSDNTSSSRHLSLITVICICIGALIGVLVIVLFICFCTFRNGKKKAPPVETPKQRTPDAVSAVESLPRPTSTRFLAYEELKEATN…
TraesCS3A02G227100	TaPSKR28	3A	3A:424545342-424552432:-	511	8.95	56.99	21-41	CTTCGTCGACCTCCTCCGCTCGCCATTTTCACCAATCTACCACGCCATTTCTTTAATTGCCCCCCTCACCCGTTTCTGCGTCGCGTCTTCCTGCGGCCTCATCCAGCCAGCCTTTAATGCCACACCTGCAACATCCACCACCTTCCTTCCCCCCTTTTCCTTTTACTCCCATCTCCTCTCTCTCTCCCTCCTCTGGTTCCCCTTCGCCATTGCTGCCACAGGCTGGATTCTTCTCGAGCTTTGCTACGCGCGGTTGGTTCTTGCTTGCATTTTCCGGTTCTTTGCTTGACGAATGAGTGGATGGAGCTTCTGCTGCACAAAGAGACAAGAAAAAAAGCGCGTGCGTGTCTGTCGGAGCAATTATTGGAGAAGGATTCGTCTACAGTTGCTGATGCCTAG…	ATGGTTTCCACTGGTCTGAGTTTAGAGATGACGAAGAAGGTTCTTGGCCTGGCATTGTGGGTCTGGATTGCAATCGGTGTAGTCGCTCTCCTGGTGGCCATTCTGCTGATGATATGTATCTGGGCGGCGTCCCGTCGCAAGACAAAGAGAACCATGGAGAACTTGAGCCAGACACAGATCCCCATCTACTCCAAGGAGATCCCGGTAGACAGGGTGGGCGGTGGGCGCAGCCTTGCGCAAACGATGCATGAACGTGAGCAGCCTAGCTTCCCAACGCAGGACAAGCACGCCGTGAATCGGGAGCCGGGGAAGACAGTGGGGCATATGGCACTGAGCAAGTCCTTGGATCATGATAACGTGAGCCAGGGAAGCTCAGTGTGCAATGTGGACCGGGTTGGT…	MVSTGLSLEMTKKVLGLALWVWIAIGVVALLVAILLMICIWAASRRKTKRTMENLSQTQIPIYSKEIPVDRVGGGRSLAQTMHEREQPSFPTQDKHAVNREPGKTVGHMALSKSLDHDNVSQGSSVCNVDRVGSVHSGEDGGSGQGRKPYSPAAFVSASPLVGLPEFSHLGWGHWFTLRDLEFATNRFSKENVLGEGGYGVVYRGRLVNGTEVAIKKIFNNMGQAEKEFRVEVEAIGHVRHKNLVRLLGYCVEGVNRMLVYEFVNNGNLEQWLHGAMRQHGVFTWDNRMKVVIGTAKALAYLHEAIEPKVVHRDIKSSNILIDDEFNGKVSDFGLAKMLGSDKSHITTRVMGTFGYVAPEYANTGMLNEKSDVYSFGVLLLETVTGRDPVDYSRSSNEV…
TraesCS3A02G241700	TaPSKR29	3A	3A:453935876-453942834:-	494	6.05	54.61	25-45	CTAGTTTTGTCTAGTTGATCTTGATTATATCTAGTTCTAGTTTCTCTAATCCTCATAATAGAGAAGCCCCCTGAGTTTCTCTTCTCCCTCCTCTAGCTCACGGCGGCGAATCGCTGCTGGATCGTGAACCTCGTACGCGTGCAATCCATGGAGAGGCCGTGTTTTCGGTCTTCGGTTTGAAGGATCTTTTGTGAACAGTTCGAGGGACTTCATCAACGATCTACACCTACTTTCGCTGCAACTCGTTGTTGATAAATCAGTCAGGATAAGTTTGTAAAATAAACTCCTCTGGCAAACGGCACAGGACTCTGAATTTCGCAAACATCCCATACGTTTGTTCGTCAGACCAACCGAAGAGAACATGTCGTCATCCGACAATTCCATCACCGCGGCATTGTC…	ATGTCGTCATCCGACAATTCCATCACCGCGGCATTGTCGCGGACAACACCTGTGTTCAGCCTGAGAGTATGGGTTCTGATTGCCATTGGCATTGGAATCCTGATGGCAATCCTGTTCATCATAGTACTGTGGCTTTCCATCCGAAGGAAGAACAAGGCGGTGAACGGAATCGACACTACATCGCAAACAGAAATCCCTATTGTGTCCAAGGAAATCAACATTGACAAAGGAGTTGACTCACAGAGTGCGAATGACAGCAGCGAAGTGGCCTTCATGCCAGTTCATGACAAATACACACAGATGAAGAGTGTGCCACCTTTGGCAGAGACTAGATCTGTCGACGTCGACGCGTTCAGCCAATGCAGCTCAGTGTACAACATAGAAAAGGCTGGAAGCTCA…	MSSSDNSITAALSRTTPVFSLRVWVLIAIGIGILMAILFIIVLWLSIRRKNKAVNGIDTTSQTEIPIVSKEINIDKGVDSQSANDSSEVAFMPVHDKYTQMKSVPPLAETRSVDVDAFSQCSSVYNIEKAGSSYSEDYNSSGPKRAGSSPYGFTSTSPLVGLPELSHLGWGHWFTLRDLEFATNRFAKSNILGEGGYGVVYKGRLMNGTEVAVKKILNNVGQAEKEFRVEVEAIGHVRHKNLVRLLGYCVEGIHRMLVYEYVNNGNLEQWLHGAMGQHGILSWESRTKILLGTAKALAYLHEAIDPKVVHRDIKSSNILIDTEFNSKVSDFGLAKLLDSDASHINTRVMGTYGYVAPEYANSGMLNEKSDIYSFGVVLLECITARDPVDYSKPADESNL…
TraesCS3A02G251000	TaPSKR30	3A	3A:470091534-470100203:+	1126	8	120.97	664-684	GCTCATACAAACGCCCGCCCGCCCGCCCGCCCCTGCCCCCCCTGCTGGCTGCCGCGAAAGAAAACCAAACCGTAGAGAAACACTCGCGCGATCGCCGGAAATGCCCTGCCGCCGCCGCCACCGCCGCCGCTGCTAGTGCAACTTGCTCCTCCTGACCCCTGTGCTGTTGGGTTTTATGCCCGCTTCGCTTCCCCAATTGTTTACTGCCAGCGAATCTTCTCCCTCCTCGCGCACCGTCCTCTGCCCCCGCCCGCTCACCCGCTCCCGCCTCTGCGGCTGCGCTTGCCGACAGGCCTTTTTGCCGACATGGCGGGTTCGTGGGCGGTCGGCACTTGACGGCGGCGTCGGTCCGGGTTCTGCCGCCGAGGCTCCGGGAGATGGGGCGGCGCCAAGGAGGGA…	ATGGGGCGGCGCCAAGGAGGGAACGGGTGGGGCGTCTGCGCCGCCCTCGCCCTCGCCTCGCTGGTCTCCGCTGTCGTCATCCTTGGAGGTGGAGGTCATCAGCAATCTCATGCACCTGCCTTTGGTCGTAAAGTTCTTCTATCCATAACAAGTGGCCATCCACAAATCAACCTGGATAATATACTTCACCCGTCACAACTACAAGTTCCAACATTGCAAAGCTTAGATGAAGCTGTGTCAGCGTCCAAACAGGCAGTGCTGCCTAGAATGCAACCTAGTCTTTCACCGGATCATTTTTATCAGTCACCAGAAATATCTTCATCTATACAGAGTCCAGCTACTCAAACAGGCAATCATCATCTTCAAGAACAAATGCCTGCAGCTTCGCCATCTCTTCCA…	MGRRQGGNGWGVCAALALASLVSAVVILGGGGHQQSHAPAFGRKVLLSITSGHPQINLDNILHPSQLQVPTLQSLDEAVSASKQAVLPRMQPSLSPDHFYQSPEISSSIQSPATQTGNHHLQEQMPAASPSLPVEPHASHPKIAVNTPAAAHFLTQPPWSSQQPPSSPSTGSQSTQPAPLPRRYGHSPSSFHTPPTGQDTLRVPVASPPGEPPSKKKPPQEVVPPTPIAPASSQDKDGISFARPPNNLPSHSSSPPKGTRETNHLTPAAPPSIHWAIQTPPQERQRPHSNGPAASPTTTIHPANHGKANGVPVASPLKGRHHHSIAVNNTHGIHGAPTVAPSKGRHHRSLPVNRTSVEGPVHSPQISPSIHRRRHGIPVAAPPKEPSSHVPPANHKHHK…
TraesCS3B02G115800	TaPSKR31	3B	3B:82623067-82626755:+	1161	6.35	123.78	778-800	ACCATGAGTCAATGACATTCCTCATCGGCGTCCCCGTGCCAGCCATGCCAGTGGCGATGGATCGCATGCTCCTCCTCGTCGTCTTCCTCCTCCTCTCGTCGACGTACACGACGACGACCGTGTCCGCGGGAACCGGCGACGACGCGGGGGCGCTCCTCCGCTTCAAGGCGTCCGTCCACAAGGACCCTAGGAGCGTGCTCTCGTCTTGGCAATGGCAGCAGCAAGGGTCGCCCGGCGGTGGTGGTAGTGGTAATGGCACGTGGTGCAGGTGGTACGGGGTGACGTGCGACGGCGAGGGGCGGGTGGAGGGGCTCAACCTCGCCGGTTGCGGCCTCTCCGGGCGCTCTTCGTTTGCAGCGCTCGCTTCCATTGACACGCTGCGCCACCTCAACCTCTCCG…	ATGACATTCCTCATCGGCGTCCCCGTGCCAGCCATGCCAGTGGCGATGGATCGCATGCTCCTCCTCGTCGTCTTCCTCCTCCTCTCGTCGACGTACACGACGACGACCGTGTCCGCGGGAACCGGCGACGACGCGGGGGCGCTCCTCCGCTTCAAGGCGTCCGTCCACAAGGACCCTAGGAGCGTGCTCTCGTCTTGGCAATGGCAGCAGCAAGGGTCGCCCGGCGGTGGTGGTAGTGGTAATGGCACGTGGTGCAGGTGGTACGGGGTGACGTGCGACGGCGAGGGGCGGGTGGAGGGGCTCAACCTCGCCGGTTGCGGCCTCTCCGGGCGCTCTTCGTTTGCAGCGCTCGCTTCCATTGACACGCTGCGCCACCTCAACCTCTCCGGCAACGCCCAG…	MTFLIGVPVPAMPVAMDRMLLLVVFLLLSSTYTTTTVSAGTGDDAGALLRFKASVHKDPRSVLSSWQWQQQGSPGGGGSGNGTWCRWYGVTCDGEGRVEGLNLAGCGLSGRSSFAALASIDTLRHLNLSGNAQLRADAAGDIPMLPRALLTLDLSDGGLAGSLPADMQLAHYYPNLTDVRLARNNLTGALPLNLLSPPSTIQVFDVAGNNMSGDVSGASFPDTLVLLDLSANRFTGTIPPSFSRCAGLKTLNVSYNALAGAIPESIGDVAGLEVLDVSGNRLTGAIPRSLAACSSLQILRVSSNNISGSIPESLSSCRALQLLDAANNNISGSIPAAVLGNLTKLEILLLSNNFISGSLPSTISACNSLRVADLSSNKIAGALPAELCRGGAALEELRM…
TraesCS3B02G193200	TaPSKR32	3B	3B:207452016-207460759:-	512	8.26	56.9	28-48	TTCACGTGTTAAACGCCCGCACGCCATGATCCAGCTACACTTTCTCCACTGCTGAAAGCATTGAGGCCCCCGGTCAGGCCGCCGACGCATATTTGGTTGTCTCCGCCGGCGGGGGTTTTCAGCCCTATCCCCCTCACTTCCCTGGGCGTCAAATCCACACCTCCCGACGTCGGGAGCACGTCCTCCGCCTCCCTCCGGCGCGAGCACGTCCTCTCCTTCCTGCAACCTCCCTCGTGAGCAGCGGCGGGCTCAGCCTCATCACGGTCGCCTCTTCTTCTCTCTCGCACCAGCAGCGACGCCTCGGGTGGTGATCTCCGTCCTGCGACCTCCACCTCCCTCCGGATCTGCTCCTCTTCCAGCATTTCCCGAGCAGATCCGGTGGCTTCTCTCCAAACTATC…	ATGGAGGCGCCTTCGTCATCCCCTACTCTGCAAGATCATCTCTCCCAGCCAACTGGCCCCTTGCATCTCAAAGTATGGGAGGTTGTATGCATTGCCTTGGGAGTGTTCATGGCGGTCGTCTTCTTTTTGACTGTCTGGCTCACTATGCGGAGTAGGAAGAGGACCAGACGAGCATCTGCAAATATCCCAGTCACCCAAATCCCTGCCATTTCCAAGGAAATCAAGGAAGTGAGGGTGGAGCAAGTCCCTGCAACTGACTTTGGGGCGCATGACGGAGTCCTACTAACGATCCAAGACAAGCCTAGTGACCGGGAATCAGACAAGGTCATGGTCCATTTGGGTGTAAGCAGATCGAGACGTGGGGACGAGAGCCACTCAGGGTCATTCCGTTACATGGAC…	MEAPSSSPTLQDHLSQPTGPLHLKVWEVVCIALGVFMAVVFFLTVWLTMRSRKRTRRASANIPVTQIPAISKEIKEVRVEQVPATDFGAHDGVLLTIQDKPSDRESDKVMVHLGVSRSRRGDESHSGSFRYMDKDAGFQSAEEGGSGTFRQASTHGITAPSPLVGLPEFSYLGWGHWFTLRDLELATNRFSKDNIIGEGGYGVVYRGEIVNGTPVAVKRLLNNLGQAEKEFRVEVEAIGHVRHKNLVRLLGYCVEGTQRILVYEYVNNGNLEQWLHGAMSHRGSLTWEARIKILLGTAKALAYLHEAIEPKVVHRDIKSSNILIDDDFDAKVSDFGLAKLLGAGKSHVTTRVMGTFGYVAPEYANTGLLNEKSDIYSFGVVILEAITGRDPVDYGRPAN…
TraesCS3B02G202600	TaPSKR33	3B	3B:236498244-236513103:-	744	6.93	81.29	330-350	GGAAAACAAAGGGGACACAAACAAATTCGCAGCGCCGGCTCCCCCAAAACCTAGCCCCCTCCCCTCTCCCCGGCGTCGTCCCATGTGCCCCGTGTCGCCGGCGCCCCGGCGCCAGCAGTAGATCGCCGCGCCGGGGATGGCGCGGCCCGGGCACGCCATGCGCCGCTCCGGCCGAGGACTGTTTGAAGATGCTCCAAGGAAGCTTTCATTTAATTTGTTGGTTGTTATATTGGCTCTGGAATTTATCAGTGAGACCAATTTGATTGCCAAAACATTGGCCCTAAAGGCTGACACTCCTGCTATGCCTCCTTCACAAGGATGGAGTCCAGTTCGGACCACGTTGTCCCGAACCAAAGTTGGCACAAGTGTTGCAATGCATCAGCATAGGCAAAAGAAGCT…	ATGGCGCGGCCCGGGCACGCCATGCGCCGCTCCGGCCGAGGACTGTTTGAAGATGCTCCAAGGAAGCTTTCATTTAATTTGTTGGTTGTTATATTGGCTCTGGAATTTATCAGTGAGACCAATTTGATTGCCAAAACATTGGCCCTAAAGGCTGACACTCCTGCTATGCCTCCTTCACAAGGATGGAGTCCAGTTCGGACCACGTTGTCCCGAACCAAAGTTGGCACAAGTGTTGCAATGCATCAGCATAGGCAAAAGAAGCTACATTCATCGCCATCTGCTCTGTCATCTGTGCACCCTCCTATTTCCGCACCGAGTTATAGCTCCATCTCTGGTGCTTCTGACCTCTCCTTGTATTCCTCGGACCTGTTCGATCCTTCGCTGCAGCATAACAGGCGC…	MARPGHAMRRSGRGLFEDAPRKLSFNLLVVILALEFISETNLIAKTLALKADTPAMPPSQGWSPVRTTLSRTKVGTSVAMHQHRQKKLHSSPSALSSVHPPISAPSYSSISGASDLSLYSSDLFDPSLQHNRRLPEDVTAHENAAPPDTALNTSAAPSGLVQPPISPHDGCCAPNMVQRRGSQDCHCVYPVRVELFLHNVSLNSNWSNEFLEELASQLSLRVTQFEIVNFYVVGTSGLNMTMDIAPHTGNSFSSDQVTAMNYSLSSHTVRINPVLVGDYNLINLTWFRPLGPAPAPAFMISPKASPSTSSALPKTSEHTSSSKHLSLVTVICICIGALIGVLVIVLFICFCTFRKGKKKAPPVETSKQRTPDAVSAVESLPRPTSTRFLAYEELKEATN…
TraesCS3B02G231200	TaPSKR34	3B	3B:349680232-349684715:+	643	6.15	71.43	280-297	AGCACACCAGCAACCAGTCACCACCATGCCCACGTACCTCCTCCTCCTCTTCTTCCTCGCCTTGTGGCCACCGGAGGCGAGCGTTCACGCCGCCTCCGCCACAGTGAGCCCGTTGTATACACTCTGCAACCAGACCACCGGCACGTACGCGACAAACAGCACTTACGGCTCCAACCTTCGAGCTCTCGGAGCGACCCTCACCGCGGGCGCCGGCACGTCGGGCTTCGCCAAGGGCAGCTCCGGCGAGGCGCCCGACAAGGTGTATGGCGAAGTGCTCTGCCGCGGCGACTACACCGGCGCCAACTGCACCGACGGCCTCAGGGCCGCCTTCCAGGACGTGGCCGACCGCGTCTCCTGCCGGCGCGCCGTCGTCTACTACGACCAGTACATGCTCCGCTT…	ATGCCCACGTACCTCCTCCTCCTCTTCTTCCTCGCCTTGTGGCCACCGGAGGCGAGCGTTCACGCCGCCTCCGCCACAGTGAGCCCGTTGTATACACTCTGCAACCAGACCACCGGCACGTACGCGACAAACAGCACTTACGGCTCCAACCTTCGAGCTCTCGGAGCGACCCTCACCGCGGGCGCCGGCACGTCGGGCTTCGCCAAGGGCAGCTCCGGCGAGGCGCCCGACAAGGTGTATGGCGAAGTGCTCTGCCGCGGCGACTACACCGGCGCCAACTGCACCGACGGCCTCAGGGCCGCCTTCCAGGACGTGGCCGACCGCGTCTCCTGCCGGCGCGCCGTCGTCTACTACGACCAGTACATGCTCCGCTTCACCGACGACGAGCGGTCCCTCTCG…	MPTYLLLLFFLALWPPEASVHAASATVSPLYTLCNQTTGTYATNSTYGSNLRALGATLTAGAGTSGFAKGSSGEAPDKVYGEVLCRGDYTGANCTDGLRAAFQDVADRVSCRRAVVYYDQYMLRFTDDERSLSSLSNEPEWSASNMNSVRGAEAAPRLMETVVKLMNDLADLGTSGGPRLTSRSRYATGEAGFGEQGVSTVYGLVQCRLDLAGPQCRSCLEGIIKQMPKLFGDASSSRVGGRIIGIRCNLRYEKELFFEETNDTLKIDMPKNGVSPVLKIVIFGVPLLVLLILGLLLRPYIVKKVRELLLERDLVILEEEIVSESDSRFSLFRYSKIRSATDNFSKENKLGEGGFGHVYKGRLPHDQDIAVKRLSPNSVQGFREFMNEIKLIASLQHKN…
TraesCS3B02G245600	TaPSKR35	3B	3B:389476379-389481399:+	534	5.98	59.64	77-97	ATGGTGGTCTCCGTGAGCGCGGGCGGTGGGCTGGCGGACGGGTTCGGCCTCCTCTGCCCGTTCTTGGCCCGCTTGATGATGCCCAGGTGTTTTTATGTTGCTGGTCTGGTCTATGAGCTGCAAGCGACTGTCCAGTTGTCGGTCAGGGAAATCATAATGTCAACAAGTGAAAACTTACGGGTGGAGTTATTGTCCAGAACCCCGCCTTTTGGTTTGAGACTATGGGTTGTGCTTGGCATAAGCATTTGGGCTGCAATTCTGTTTGTCCTAGGCCTCATATGCTTCCTGTTGATATACTGGAGGAGACGAGGGAATCATCATGATATTGCTGAGCCTGAAATCCCAGATGTAACCAAAGAGATTGCAGTAGATGAAGTTGGTAGCCGAGCTTTTGTGGAG…	ATGGTGGTCTCCGTGAGCGCGGGCGGTGGGCTGGCGGACGGGTTCGGCCTCCTCTGCCCGTTCTTGGCCCGCTTGATGATGCCCAGGTGTTTTTATGTTGCTGGTCTGGTCTATGAGCTGCAAGCGACTGTCCAGTTGTCGGTCAGGGAAATCATAATGTCAACAAGTGAAAACTTACGGGTGGAGTTATTGTCCAGAACCCCGCCTTTTGGTTTGAGACTATGGGTTGTGCTTGGCATAAGCATTTGGGCTGCAATTCTGTTTGTCCTAGGCCTCATATGCTTCCTGTTGATATACTGGAGGAGACGAGGGAATCATCATGATATTGCTGAGCCTGAAATCCCAGATGTAACCAAAGAGATTGCAGTAGATGAAGTTGGTAGCCGAGCTTTTGTGGAG…	MVVSVSAGGGLADGFGLLCPFLARLMMPRCFYVAGLVYELQATVQLSVREIIMSTSENLRVELLSRTPPFGLRLWVVLGISIWAAILFVLGLICFLLIYWRRRGNHHDIAEPEIPDVTKEIAVDEVGSRAFVENICAPESHIFPVKERDPEKESGKVFAHLITSKSSDDHNLIECSSHQYDRAQELYSGDEGSSAYDKREYSQCATMSMSPRAGLPEFSHLGLGHWYTLRELEHSTNGFSNEYIIGEGGYGVVYHGCLVNGTDVAIKKLFNNVGQAEKEFRVEVEAIGHVRHKNLVRLLGYCVEGSHRMLVYEYISNGNLEQWLHGAMRQQGVLTWEARIKITLGIAKALAYLHEGIEPKVIHRDIKSSNILIDEEFNGKLSDFGLSKLLGEGKSHITT…
TraesCS3B02G257200	TaPSKR36	3B	3B:414979439-414985455:+	511	8.83	56.95	20-40	GGGTTCCCCCTTCGCCATTGGTGCCACAGGCTGGATTCTTCTCAAGCTTTGCTACGCGCGGTTGGTTCTTGCTTACATTTTCCTCTCTCAACTGTCTAGCTTGAACAAATGTTCTTTGCTTGAGGAATGAGTGCTTGGAGCTTCTGCTGCACAAAGAGGGATAAGAATTCGCCTACAGTTGCTGATGCCTAGCAGCGCTCTACTCTGATGCGGTACAGCTCCAAATTTTAGCACACTGCCGCCATGGTTTCCACTGGTCTGAGTTTAGAGATGACGAAGAAGGTTCTTGGCCTGGCATTGTGGGTCTGGATTGCAATCGGTGTGGTCGCTCTCCTAGTTGCCATTTTGCTGATGATATGTATCTGGGCGGCGTCCCGTCGCAAGACAAAGAGAACCATG…	ATGGTTTCCACTGGTCTGAGTTTAGAGATGACGAAGAAGGTTCTTGGCCTGGCATTGTGGGTCTGGATTGCAATCGGTGTGGTCGCTCTCCTAGTTGCCATTTTGCTGATGATATGTATCTGGGCGGCGTCCCGTCGCAAGACAAAGAGAACCATGGAGAACTTGAGCCAGACACAGATCCCCATCTACTCCAAGGAGATCCCGGTAGACAGGGTGGGCGGTGGCCGCAGCCTTGCGCAGACGATGCATGAACGTGAGCAGCCTAGCTTCCCAACGCAGGACAAGCACGCCGTGAGTCGGGAGCCGGGGAAAACGGTGGGGCATATGGCATTGAGCAAGTCCTCGGATCATGATAACGTGAGCCAGGGAAGCTCAGTGTGCAATGTGGACCGGGTTGGC…	MVSTGLSLEMTKKVLGLALWVWIAIGVVALLVAILLMICIWAASRRKTKRTMENLSQTQIPIYSKEIPVDRVGGGRSLAQTMHEREQPSFPTQDKHAVSREPGKTVGHMALSKSSDHDNVSQGSSVCNVDRVGSVHSGEDGGSGHGRKPYSPAAFVSASPLVGLPEFSHLGWGHWFTLRDLEFATNRFSKENVLGEGGYGVVYRGRLVNGTEVAIKKIFNNMGQAEKEFRVEVEAIGHVRHKNLVRLLGYCVEGVNRMLVYEFVNNGNLEQWLHGAMRQHGVFTWDNRMKVVIGTAKALAYLHEAIEPKVVHRDIKSSNILIDDEFNGKVSDFGLAKMLGSDKSHITTRVMGTFGYVAPEYANTGMLNEKSDVYSFGVLLLETVTGRDPVDYSRSSNEV…
TraesCS3B02G269900	TaPSKR37	3B	3B:434423653-434427389:-	494	6.05	54.77	25-45	TCTCTCTCTCTCTCTCTCTCTTAATGTGTGCATGTGTGTGCTGTGTTCGTCTTTCCGGCTCCCTCTCTCTCGCCGAGAAGCAAAGGTCACTTGCCCTTCCCCCGTCTCCGCATTTCTCCGCCACTCCACACAAGCGGGAGCAGCGCCCAGCAAGCACCGGGCTTTTCTGGTTCTGACTTCCGAGGGGGCGGAGCTGGACCTGTTGACGGAATCCCTGTCCAATGGGGCTGGATTGGGCGTCCTGTCAAGATAAATCAGTCAGGATAAGTTTGTAAAATAAACTCCTTCGGCAAACGGCACAGGACTCTGAATTTCGCAAACATCCCATACGATTGTTCGTCAGACCAACCGAAGATAACATGTCGTCATCCGACAATTCCATCACCGCGGCATTGTCGC…	ATGTCGTCATCCGACAATTCCATCACCGCGGCATTGTCGCGGACAACACCTGTGTTTAGCCTGAGAGTATGGGTTCTGATTGCCATTGGCATTGGGATCCTGATGGCAATCCTGTTCATCATAGTACTGTGGCTTTCCATCCGAAGGAAGAACAAGGCGGTGAACGGATTCGACACTACATCGCAAACAGAAATCCCTATTGTGTCCAAGGAAATCAACATTGACAAAGGAGTTGATTCACAGAGTGTGAATGACAGCAGCGAAGTGGCCTTCATGCCAGTGCATGACAAATACACACAGATGAAGAGTGTACCACCTTTGGCAGAGACTAGATCTCTCGACGTGGACGCCTTCAGCCAATGCAGCTCAGTGTACAACATAGAGAAGGCTTTAAGCTCA…	MSSSDNSITAALSRTTPVFSLRVWVLIAIGIGILMAILFIIVLWLSIRRKNKAVNGFDTTSQTEIPIVSKEINIDKGVDSQSVNDSSEVAFMPVHDKYTQMKSVPPLAETRSLDVDAFSQCSSVYNIEKALSSYSEDYNSSGPKRAGSSPYGFTSTSPLVGLPELSHLGWGHWFTLRDLEFATNRFAKSNILGEGGYGVVYKGRLMNGTEVAVKKILNNVGQAEKEFRVEVEAIGHVRHKNLVRLLGYCVEGIHRMLVYEYVNNGNLEQWLHGAMSQHGILSWESRMKILLGTAKALAYLHEAIDPKVVHRDIKSSNILIDTEFNSKVSDFGLAKLLDSDASHINTRVMGTYGYVAPEYANSGMLNEKSDIYSFGVVLLECITARDPVDYSKPADESNL…
TraesCS3B02G280500	TaPSKR38	3B	3B:450839443-450848246:+	1149	8.7	123.52	687-707	GCCCGCCCGCCCCTGCCCCCTGCTTGCTGCTGCGAAAGAAAACCAACCCGTAGAAAAACACTCGCGCGATCGCCGGAAATGCCCTGCCGCCGCCGCCGCTGCTAGTGCAACTTGCTCCTCCTGACCCCTGTTGGATTTTATGCGCGCTTCGCTTCCCCAATTGTTTACTGCCAGCGAATCTTCTCCCTCCTCGCGCACCGGCCCCTGCCCCTGCCCCCGCCCGCTCACCCGCTCCCGCCAACAGGCCTTTTTGCCGGTATGGCGGATTCGTGGGCGGTCGGTACTTGACGGCGGCGTCGGTCCGGGTTCTGCCGCCGCGGCTCCGGGAGATGGGGCGGCGCCAAGGAGGGAACGGGTGGGGCGTCTGCGCCGTCCTCGCCGTCGCCTCGGTCGTCTCCG…	ATGGGGCGGCGCCAAGGAGGGAACGGGTGGGGCGTCTGCGCCGTCCTCGCCGTCGCCTCGGTCGTCTCCGCTGTCGTCATCCTTGGAGGTGGAGGTCATCAGCAATCTCATGCACCTGCCTTTGGTCGTAAAGTTCTTCTATCCATAACAAGTGGCCATCCACAAATCAACTTGGATAATATACTTCACCCATCACAACTACAAGTTCCAACATTGCAAAGCTTAGGGCTAACTGTAAAATTATCAACACCAACTAGTACAGATGTTAACAAACAGTATGATCATTACGCACCGAGCCCAACAATCAAACATGAAGCTGTGTCAGCATCCAAGCAGGCAGTGCTGCCTACAATGCAACCTAGTGTTTCACCTGATCATTTTTATCAGTCACCAGAAATA…	MGRRQGGNGWGVCAVLAVASVVSAVVILGGGGHQQSHAPAFGRKVLLSITSGHPQINLDNILHPSQLQVPTLQSLGLTVKLSTPTSTDVNKQYDHYAPSPTIKHEAVSASKQAVLPTMQPSVSPDHFYQSPEISPSIQSPATQRSNHHLQEQMSAASPSLPVEPHVSHAKTPAAAPFLPQPPWSSQPPPSSPSTGSQSTRPAPLPRIYGHSPSSFHTPPTGQDTLRVPVASPPGELPSKKKPPQEVPPAPIAPGSSQDKDGISFARPPNNLPIHSRSPPKGTRETSHLTPAAPPLIHRAIQTPPQQRQRPHSNGPVASPRTTIHPANHGKANRVPVASPLKGRHHHSIPVNNTDGISGAPVVAPSKGRHHRSLPVNRTSVEGPVVSPQISPSIRRRGHG…
TraesCS3D02G099700	TaPSKR39	3D	3D:51679951-51683616:+	1163	6.09	124.23	781-801	AAGCTCAGACCATCCAACATGAGGGAGACCATGAGTCCATGACATTCCTCATCGGCGTCCCCGTGCCAGCCATGCCAGTGGCCATGGATCGCATGCTCCTCCTCGCCGCCTTCCTCCTCCTCTCGTCGACTTGCACGACGACGACCGTGTCCGCGGGAACCGGCGACGACGCGGGGGCGCTCCTCCGCTTCAAGGCGTCCGTCCACAAGGACCCTAGGGGCGTGCTCTCGTCTTGGCAATGGCAGCAGCAGCAGCAGCCAGGGACGCCGGGCGGTGGTGGTAGTGGTAATGGCACGTGGTGCAGGTGGTACGGAGTGACGTGCGACGACGAGGGGCGGGTGGAGCGGCTCGACCTCGCCGGCTGCGGCCTCTCCGGGCGCGCCTCGTTTGCAGCGCTGG…	ATGACATTCCTCATCGGCGTCCCCGTGCCAGCCATGCCAGTGGCCATGGATCGCATGCTCCTCCTCGCCGCCTTCCTCCTCCTCTCGTCGACTTGCACGACGACGACCGTGTCCGCGGGAACCGGCGACGACGCGGGGGCGCTCCTCCGCTTCAAGGCGTCCGTCCACAAGGACCCTAGGGGCGTGCTCTCGTCTTGGCAATGGCAGCAGCAGCAGCAGCCAGGGACGCCGGGCGGTGGTGGTAGTGGTAATGGCACGTGGTGCAGGTGGTACGGAGTGACGTGCGACGACGAGGGGCGGGTGGAGCGGCTCGACCTCGCCGGCTGCGGCCTCTCCGGGCGCGCCTCGTTTGCAGCGCTGGCCTCCATTGACACGCTGCGCCACCTCAACCTCTCCGGC…	MTFLIGVPVPAMPVAMDRMLLLAAFLLLSSTCTTTTVSAGTGDDAGALLRFKASVHKDPRGVLSSWQWQQQQQPGTPGGGGSGNGTWCRWYGVTCDDEGRVERLDLAGCGLSGRASFAALASIDTLRHLNLSGNAQLRADAAGDIPMLPRALQTLDLSDGGLAGGLPDDMQLAHYYPNLTDVRLARNNLTGALPLKLLAPSTIQVFDVAGNNMSGDVSSASFPDTLVLLDLSANRFTGTIPPSFSGCPGLKTLNVSYNALAGAIPESIGDIAGLEVLDVSENRLTGAIPRSLAACSSLRILRVSSNNISGSIPESLSSCRALQLLDAANNNISGVIPAAVLGNLTKMEILLLSNNFISGSLPSTISACNNLRVADFSSNKIGGALPAELCTRGAALEEL…
TraesCS3D02G169000	TaPSKR40	3D	3D:144298050-144304734:-	474	7.77	52.61	28-48	GTTGTCCCCGCCGGCGGGGTTTTTCAGCCCTACCCCCCTCACTTCCCTGGGCGTCAAATCCACACCTCCCGACGTCGGAAGCACGTCTTCCGCCTCCCTCCGGCGCGAGCACGTCCTCTCCTTCCTGCAGCCTCCCTCGTGAGCAGCGGCGGGCTCAGCCTCATCACGCTCGCCTCTTCTTCTCTCTCGCACCAGTAGCGACGCCTCGGGTGGTCATCTCCATCCTGCGACCTCCACCTCCCTCCGGATCTGCTCCTCTTCCGGCCTTTCCCGAGCAGATCCGGTGGCTTCTTTCCAAGATCAGGACACTGGTAGTCCACTATGGAGGCGCCTTCGTCATCCCCTACTCTGCAAGATCATCTCTCCCGGCCAACTGGCCCCTTGCATCTCAAAGTATGG…	ATGGAGGCGCCTTCGTCATCCCCTACTCTGCAAGATCATCTCTCCCGGCCAACTGGCCCCTTGCATCTCAAAGTATGGGAGGTTGTATGCATTGCCTTGGGAGTGTTCATGGCGGTCGTCTTCTTTTTAACTGTCTGGCTCACTATGCGGAGTAGGAAGAGGACCAGACGAGCATCTGGAAATATCCCAGTCACCCAAATCCCTGCCATTTCCAAGGAAATCAAGGAAGTCAGGGTGGAGCAAGTCCCTGCAACTGACTTTGGGGCGCATGACGGAGTCCTGCTAACGATCCAAGACAAGCCTAGTGACCGGGAATCAGACAAGGTCATGGTCCATTTGGGTGTAAGCAAATCGAGACGTGGGGACGAGAGCCACTCAGGGTCATTCCGTTACATGGAC…	MEAPSSSPTLQDHLSRPTGPLHLKVWEVVCIALGVFMAVVFFLTVWLTMRSRKRTRRASGNIPVTQIPAISKEIKEVRVEQVPATDFGAHDGVLLTIQDKPSDRESDKVMVHLGVSKSRRGDESHSGSFRYMDKDAGFQSAEEGGSGTFRQASIHGITAPSPLVGLPEFSYLGWGHWFTLRDLELATNRFSKDNIIGEGGYGVVYRGEIVNGTPVAVKKLLNNLGQAEKEFRVEVEAIGHVRHKNLVRLLGYCVEGTQRILVYEYVNNGNLEQWLHGAMSHRGSLTWEARIKILLGTAKALAYLHEAIEPKVVHRDIKSSNILIDDDFDAKVSDFGLAKLLGAGKSHVTTRVMGTFGYVAPEYANTGLLNEKSDIYSFGVVILEAITGRDPVDYGRPAN…
TraesCS3D02G178300	TaPSKR41	3D	3D:159788506-159797521:-	744	6.91	81.27	330-350	AGGGAGCGTTTGACCGCGTTCACTGCTCTAGTCTAGTCCCCCTCCCCCGCCTTCGAGCGCACGCTGCCAACGGAAAGAAAAGTCACTCGCGCAGGCGGAAAAAGCAGCCAGCAGCAGCGGAGGCGCAAAAAGCGAAAACCACCCTCACCGCAGCAGCTCGGCTAGCCTCCAGGTCCAGGCCACCACGGCGAAAGGTGGAGGGAGGAGAGGGAAAACAAATTCGCAGCGCCGGCTCCCCCAAAACCTAGCCCCCTCCCCTCTCCCCGGCGTCCCATGTGCCCCGTGTCGCCGGCGCCCCGGCGCCAGCAGTAGATCGCCGCGCCGGGGATGGCGCGCCCCGGGCACGCCATGCGCCGCTCCGGCCGAGGACTGTTTGAAGATGCTCCAAGGAAACTTCCA…	ATGGCGCGCCCCGGGCACGCCATGCGCCGCTCCGGCCGAGGACTGTTTGAAGATGCTCCAAGGAAACTTCCATTTAATTTGTTGGTTGTTATATTGGCTCTGGAATTTATCAGTGAGACCAATTTGATTGCCAAAACATTGGCCCTAAAGGCTGACACTCCTGCTATGCCTCCTTCACAAGGATGGAGTCCAGTTCAGACCACGTTGTCCCGAACCAAAGTTGGCACAAGTGTTGCAATGCATCAGCATAGGCAAAAGAAGCTACATTCATCGCCATCTGCTCTGTCATCTGTGCACCCTCCTATTTCCGCACCGAGTTATAGCTCCATCTCTGGTGCTTCTGACCTCTCCTTGTATTCTTCGGACCTGTTCGATCCTCCGCTGCAGCATAACAGGCGC…	MARPGHAMRRSGRGLFEDAPRKLPFNLLVVILALEFISETNLIAKTLALKADTPAMPPSQGWSPVQTTLSRTKVGTSVAMHQHRQKKLHSSPSALSSVHPPISAPSYSSISGASDLSLYSSDLFDPPLQHNRRLAEDVPAHENAAPPDAASNTSAAPSGLVQPPISPHDGCCAPNMVQRRGSQDCHCVYPVRVELFLHNVSLNSNWSNEFLEELASQLSLRVTQFEIVNFYVVGTSGLNMTMDIAPHTGNSFSSDQVTAMNYSLSSHTVRINPVLVGDYNLINLTWFRPLGPAPAPAFMISPKASPSTSSALPKRSDNTSSSRHLSLITVICICIGALIGVLVIVLFICFCTFRKGKKKAPPVETPKQRTPDAVSAVESLPRPTSTRFLAYEELKEATN…
TraesCS3D02G217600	TaPSKR42	3D	3D:295260740-295266088:+	474	6.15	53.01	25-45	CCGGCCGAAAGAAACCAACAAGCGTGTGCCGGACCAGGAAGGAAGAGAGGCACCTCACCAACCAAGAGAAATCTCCTCGCCTCAACCAAGACTCGACTTGCTGGCTGGCCTCGGCCACTTCGATCTCTCCACCTCTCGAGTAGGGTATAGGAGTACCAGGGGTGGCGGGGCCGAATGGTGGTCTCCGTGAGCGCGGGCGGTGGGGTGGCGGACGGGTTGCCGACTCTGGGTTCGGCCTCCTCTGCCCGTTCTTGGCCCGCTTGATGATGCCCAGGTTTTTATGTTGCTGGTCTGGTCTATGAGCTGCAAGTGACTGTCCAGTTGTCGGTCAGGGAAATCAAAATGTCAACAAGTGAAAACTTACGGGTGGAGTTATTGTCCAGGACCCCGCCTTTTGGT…	ATGTCAACAAGTGAAAACTTACGGGTGGAGTTATTGTCCAGGACCCCGCCTTTTGGTTTGAGACTATGGGTTGTGCTTGGCATAAGCATTTGGGCTGCAATTCTGTTTGTCCTAGGCCTCATATGCTTCCTGTTGGTATACTGGAGGAGACGAGGGAATCATCATGATATTGCTGAGCCTGAAATCCCAGATGTAACCAAAGAGATTGCAGTAGATGAAGTTGGTAGCCGAGCTTTCGTGGAGAACATCAGTGCCCCAGAAAGTCACATCTTTCCAGTGAAGGAGAGAGATCCAGAGAAAGAATCGGGGAAAATGTTCGCTCACTTGATTACGAGCAAATCAAGTGATGATCATAATTTGATTGAGTGCAGCTCGCACCAATATGATAGGGCCCAGGAG…	MSTSENLRVELLSRTPPFGLRLWVVLGISIWAAILFVLGLICFLLVYWRRRGNHHDIAEPEIPDVTKEIAVDEVGSRAFVENISAPESHIFPVKERDPEKESGKMFAHLITSKSSDDHNLIECSSHQYDRAQELYSGDEGSSAYDKREYSQCATMSMSPRAGLPEFSHLGLGHWYTLRELEHSTNGFSNEHIIGEGGYGVVYHGRLINGTDVAIKKLFNNLGQAEKEFRVEVEAIGHVRHKNLVRLLGYCVEGSHSNGNLEQWLHGAMRQQGVLTWEARIKITLGIAKALAYLHEGIEPKVIHRDIKSSNILIDEEFNGKLSDFGLSKLLGEGKSHITTRVMGTFGYVAPEYVNTGLLNEKSDVYSFGVLLLEAVTGRDPVNYSRPANEVHMVEWLKQM…
TraesCS3D02G225200	TaPSKR43	3D	3D:306080604-306086324:-	359	9.34	39.79	23-42	GACCTTATCCTGCAGACCGGCACGTTGCCCCGCCCCCCTTAGTCGACCTCCTCCCGCTCGCCATTTTCACCAATCTACCACGCCATTTCTTTAATTGCCTCCCTCACCCGTTTCTGCTCCGCGTCTTCCTGCCTGCCTCATCCAGCCAGCCGTTAATGCCACACCTGCAACATCCACCACCCTCCTTCCCCACTTTTCCTTTTACTCCCATCTCCTCTCTCCCTCTCTCGGGTTCCCCCGTCGCCATTGGTGCCACAGGCTGGATTCTTCTCAAGCTTTGCTACGCGCGGTTCTTTGCTTGACGAATGAGTGGATGGAGGTTCTGCGGCACAAAGAGGGAGAAGAATTCGCCTACAGTCGCTGATGCCTAGCAGTGCTCTACTCTGATGCGGCACAGCT…	ATGGTTTCCACTGGTCTGAGTTTAGAGATGACGAAGAAGGTTCTTGGCCTGGCATTGTGGGTCTGGATTGCAATCGGTGTGGTCGCTCTCCTAGTGGCCATTTTGCTGATGATATGTATCTGGGCGGCGTCCCGTCGCAAGACAAAGAGAACCATGGAGAACTTGAGCCAGACACAGATCCCCATCTACTCCAAGGAGATCCCGGTAGACAGGGTGGGCGGTGGGCGGAGCCTTGCGCAAACGATGCATGAACGTGAGCAGCCTAGCTTCCCAACGCAGGACAAGCATGCCGTGAATCGGGAGCCGGGGAAGACAGCGGGGCATATGGCACTGAGCAAGTCCTCTGATCATGATAACTTTAGCCAGGGAATCTCAGTGTGCAATGTGGACCGGGTTGGC…	MVSTGLSLEMTKKVLGLALWVWIAIGVVALLVAILLMICIWAASRRKTKRTMENLSQTQIPIYSKEIPVDRVGGGRSLAQTMHEREQPSFPTQDKHAVNREPGKTAGHMALSKSSDHDNFSQGISVCNVDRVGSVHSGEDGSSGHGRKPYSPAAFVSASPLVGLPEFSHLGWGHWFTLRDLEFATNRFSKENVLGEGGYGVVYRGRLVNGTEVAIKKIFNNMGQAEKEFRVEVEAIGHVRHKNLVRLLGYCVEGVNRMLVYEFVNNGNLEQWLHGAMRQHGVFTWDNRMKVVIGTAKALAYLHEAIEPKVVHRDIKSSNILIDDEFNGKVSDFGLAKMLGSDKSHITTRVMGTFGKRPC
TraesCS3D02G241900	TaPSKR44	3D	3D:336591339-336598098:-	494	5.95	54.73	25-45	ACAAGTTTCTCCTCTACTTCTCTCTAGTTAATCTAGTTCTAATTTAGACTTGATCTAGATTAGAGCTAGTTCTAGTTTTCTCTATTCCTCATAATAGAGAACCCCCGTGAGGTTCTCGTATCCCTCTTCTAGTTCTCCGACAACGTCTAGATCTCGACGGTGAATCGCCGCCAGATCGTGAAGCTCGTACCCGTGCAATCCGTGGAGAGGCCATGCTTTCGGTCTTCGGTTCGAAGGATCGTTCGTGAACAGTTTGAGAGACTTCATCAACGATCTACACCAACTCTCCTTCTGCTACAACTCATTGTTGATAAATCAGTCAGGATAAGTTTGTAAAATAAATTAAATTCCTCCAGCAAACGGCACAGGACTCTGAATTTCGCAAACATCCCATACGAT…	ATGTCGTCATCCGACAATTCCATCACCGCGGCATTGTCGCGGACAACACCTGTGTTCAGCCTGAGAGTATGGGTTCTGATTGCCATTGGCATTGGGATCCTGATGGCAATCCTGTTCATCATAGTACTGTGGCTGTCCATCCGAAGGAAGAACAAGGCCGTGAGCGGATTCGACACTACATCGCAAACAGAAATCCCTATTGTGTCCAAGGAAATCAACATTGACAAAGGAGTTGACTCACAGAGTGTGAATGACAGCAGCGAAGTGGCCTTCATGCCAGTGCATGACAAATACACACAGATGAAGACTGTACCACCCTTGGAAGAGACTAGATCTCTCGACGTGGATGCCTTCAGCCAATGCAGCTCAGTGTACAACATAGAGAAGGCTGGAAGCTCA…	MSSSDNSITAALSRTTPVFSLRVWVLIAIGIGILMAILFIIVLWLSIRRKNKAVSGFDTTSQTEIPIVSKEINIDKGVDSQSVNDSSEVAFMPVHDKYTQMKTVPPLEETRSLDVDAFSQCSSVYNIEKAGSSYSEDYNSSGPKRAGSSPYGFTSTSPLVGLPELSHLGWGHWFTLRDLEFATNRFAKSNILGEGGYGVVYKGRLMNGTEVAVKKILNNVGQAEKEFRVEVEAIGHVRHKNLVRLLGYCVEGIHRMLVYEYVNNGNLEQWLHGAMSQHGILSWESRTKILLGTAKALAYLHEAIDPKVVHRDIKSSNILIDTEFNSKVSDFGLAKLLDSDASHINTRVMGTYGYVAPEYANSGMLNEKSDIYSFGVVLLECITARDPVDYSKPADESNL…
TraesCS3D02G251400	TaPSKR45	3D	3D:352138270-352148882:+	1127	8.31	121.1	665-685	ACGCGCTGCTCATACAAACGCCCGCCCGCCCGCACCCCCTACCCTGCTGCCGCTGGCTGCCGCGGAAGAAAACCAAACCGTAGAAAAACACTCGCGCGATCGCCGGAAATGCCCTGCCGCCGCCGCCACCGCCGCCGCCGCTAGTGCAACTTGCTCCTCCTGACTCCTGTTGGGTTTTATGCCCGCTGCGCTTCCCCAATTGTTTACTGCTAGCGAATCTTCTCCCTCCTCGCGCACCGTCACCTGCCCCCGCCCGCTCACCCGCTCCCGCCTCTGCGGCTGCGCTTGCCGACAGGCCTTTTTGCCTGCATGGCGGATTCGTGGGCGGTCGGTACTTGACGGCGGCGTCGGTCCGGGTTCTGCCGCCGAGGCTCCGGGAGATGGGGCGGCGCCAAGGAG…	ATGGGGCGGCGCCAAGGAGGGAACGGGTGGGGCGTCTGCGCCGCCCTCGCCGTCGCCTCGGTCGTCTCCGCTGTCGTCATCCTTGGAGGTGCAGGTCATCAGCAATCTCATGCACCTGCCTTTGGTCGTAAAGTTCTTCTATCCATAACAAGTGGCCATCCACAAATCAACTTGGATAATATACTTCACCCATCACAACTACAAGTTCCAACATTGCAAAGCTTAGGGCTAACTGTAAAATTATCAGCACCAACTAGTACAGATGTTAACAAACAGTATGATCATTACGCACCGAGCCCAACAATCAAACATGAAGATGAAACTGTGTCAGCATCCAAGCAGGCAGTGCTGCCTACAATGCAACCTAGTGTTTCACCTGATCATTTTTATCAGTCACCA…	MGRRQGGNGWGVCAALAVASVVSAVVILGGAGHQQSHAPAFGRKVLLSITSGHPQINLDNILHPSQLQVPTLQSLGLTVKLSAPTSTDVNKQYDHYAPSPTIKHEDETVSASKQAVLPTMQPSVSPDHFYQSPEISPSIQSPGQPAPPSLMVSPATQRASQPPPSSPSTGSQSTQPAPLHRIYGHSPSSFHTPPTGQDTLRVPVASPSEELPSNKKPPQEVVPPAPIAPGSSQDKDGISFARPPNNLPIHSSSPPKGTRETNHLTPAVPPLIHRAIQTPPQQRQHPHSNGPVASPRTTIHPANHGKANRVPVASPLKGRHHHSIPVNNTHGISGAPVVAPSKGRHHRSLPVNRTSVEGPVVSPQISPSIRRRGHVIPVAAPPKEPSSHVPPANHKHHKG…
TraesCS4A02G178100	TaPSKR46	4A	4A:450335848-450343219:+	494	5.82	55.33	30-47	ACTGACGGACTGCTCCTCTCTCTCTCTCTCTCTCTCTCTCTCTCTCTCTCTCTCTCTCTCTCTCTCACCTTGCCTCGCCAGTCCACTACCAACCACGCTGACAACTCCCCTTCTCCTGCCGCCACCACCTTCCAATTCCATCTCCAAATCCCCTCCCTTCCTTCCCCATACATTCCCTCCCCACACTGCAATTGCTTCGTCCTCTTCCTCCTCCCGCTGCTGCGCTGGATCCCAGGTGCTTGATGATCACAAGATGTCATCAAATTCCACGCTCACAGAATCACTTCATGAGAAAACAATCGTCTTTGGGCTTAAACTTTGGGTTGTGATTGGGATCGCTGTTGGAGCATCCCTCCTGGGTATTCTTCTTATCCTTGTGATATGCCTAACCATCCAAAC…	ATGTCATCAAATTCCACGCTCACAGAATCACTTCATGAGAAAACAATCGTCTTTGGGCTTAAACTTTGGGTTGTGATTGGGATCGCTGTTGGAGCATCCCTCCTGGGTATTCTTCTTATCCTTGTGATATGCCTAACCATCCAAACCTGGATCAGACGGTCACGAAAGGCATTCAAGGAGCTTCCCATGACCCAGATACCTTCTGCATTCAAGGACATCACAGAAGTCAGGGTGGCTGACCAATTTTCACCCAATGATTATGTTGTACATGATGGGCTTCTACTCGCCATTGAGAATGGGCCTGTTGAATCAATGGATAAAGATGCAGTTCAATTGGTGCAGGAGGACAATTCGAGGCATAGAGAAGAGAACAATCTTTCAGGTTCTTTAGTTCACACT…	MSSNSTLTESLHEKTIVFGLKLWVVIGIAVGASLLGILLILVICLTIQTWIRRSRKAFKELPMTQIPSAFKDITEVRVADQFSPNDYVVHDGLLLAIENGPVESMDKDAVQLVQEDNSRHREENNLSGSLVHTDGCDGIQSVSVCEQPSVHATADSAPLDGLPEFSYLGWGHWFTLRDLDVATDHFAKDNVIGEGGYGVVYRGRLSNGTPVAVKKILNNLGQAEREFRVEVEAIGNVRHKNLVRLLGYCVEGTQRMLVYEFVNNGNLESWLHGELSHLAYLHEALEPKVVHRDIKASNILIDDEFNAKISDFGLAKMLGAGKSHIATRVMGTFGYVAPEYANSGLLNEKSDVYSFGVLLLEVITGRDPIDYDRPPSEVNLVDWLKLMVANRRSDEVVDP…
TraesCS4A02G273300	TaPSKR47	4A	4A:584038699-584042579:+	658	6.44	72.3	632-648	ACATGGATTAGAGCTCCCGTATCTTGAAGAAACAACTACATAAATGGCAGCAACGAACTTAATCAACCCAGCATTTGCTACCATAGCTATCTTCTTCTTCTTCGACCACATTACATATTTTAATCTGATGGCAAAAGATTATGTGCACTTTAAGAGCATCCGGGTAGCAATTCAGTACAGTTATACAGTATATTGGAGGCTAACTGAACCTAACTTAACTCCATCTTTTAAGGCGAGGCCAAGCTTAGCTTATATTGGAGGCTCATTATAGAGGAGGACTGTTGCTCTGGATAAATTAGATTGAACCCCATTCTCATCTCGAAATAGTCCTTGTCTATGCATGGCGCCTCTCCCACCACCAGCTTTGGCTCCCTGGCAAGGCATCACCTGGAATGAAAA…	ATGTCGTGGAGAAACGTCACGGACTGCTGCGAATGGGAAGGCATAACCTGCAACAGGAGCGGGGGCGTCACTGAGGTCTCGCTGGCATCTAAAGGGCTTGAAGGGCGCATCTCGCCACACCTTGCCGGCCTCACCGGCCTGCTGCGTGTCAACCTTTCACACAACTCATTCTCCGGAGGCCTTCCGCCGGAGCTCATGTATTCCAGAAGCATCGTCGTCCTCGACGTCAGCTTTAGCAGGCTTAGTGGGGTGCTGCATGAGCCGCCGTCTTCGGTTACCACCACCCTGACTCTGCAGGTACTGAACATCTCGAGCAACCAATTCGGTGCAGAATTTCCATCCTACACATGGAAGTTGATGCGGAATTTGGTCGTCCTCAACGCAAGCAACAACAGCTTC…	MSWRNVTDCCEWEGITCNRSGGVTEVSLASKGLEGRISPHLAGLTGLLRVNLSHNSFSGGLPPELMYSRSIVVLDVSFSRLSGVLHEPPSSVTTTLTLQVLNISSNQFGAEFPSYTWKLMRNLVVLNASNNSFTGHIPPSLCLSSSLAMLDLCYNQLSGGIPAALGDCSTLEVFKVGHNNLSGTLPAELFHATSLEHLSFPNNGLQGELDGANIVKLSNLVTLDLRENKFSGKIPGSIGQLKRLEELYLGNNNMSGELPSTLSNCTRLMVIDLKINNFSGDLGRVNFSTLQNLTHLDILRNNFSGIVPESIYSCSNLIALRVSLNHFHGEISPRIGNLHLSFLSLARNPFTNITKAFHVFNSFRNITTLIIAENFVNEMMPQDETLDGFRNLQYIHMAD…
TraesCS4B02G040700	TaPSKR48	4B	4B:28317840-28319984:-	714	6.76	78.46	679-699	ATGCATTCTGCAGCCCTAGTCACGCTACAGCTGTTTCTGCTGCTGCTCTCCTTGGCCTCTCCTGCCCGCTCATGCACCGAGCAAGAGGAGCACTCCCTCCTCCAATTCCTCACCGGGTTATCCCAAGATGGCGGCCTCACCGTGTCGTGGAGAAACGGCACGGACTGCTGCGAATGGGAAGGCATAACCTGCGACAGGGAGGGGGGCGTCACCGCAGTCTCCCTGGCATCTAGAGGGATTGAAGGTCGCATCTCGCCGCACCTTGCCGGTCTCACCGGCCTGCTGCGTGTCAACCTTTCACACAACTCGTTCTCCGGTGGCCTTCCACCGGAGCTCATGTATTCCAGAAGCATCATCGTCCTCGACGTCAGCTTCAGCAGGCTTAGTGGGGTGTTGCAC…	ATGCATTCTGCAGCCCTAGTCACGCTACAGCTGTTTCTGCTGCTGCTCTCCTTGGCCTCTCCTGCCCGCTCATGCACCGAGCAAGAGGAGCACTCCCTCCTCCAATTCCTCACCGGGTTATCCCAAGATGGCGGCCTCACCGTGTCGTGGAGAAACGGCACGGACTGCTGCGAATGGGAAGGCATAACCTGCGACAGGGAGGGGGGCGTCACCGCAGTCTCCCTGGCATCTAGAGGGATTGAAGGTCGCATCTCGCCGCACCTTGCCGGTCTCACCGGCCTGCTGCGTGTCAACCTTTCACACAACTCGTTCTCCGGTGGCCTTCCACCGGAGCTCATGTATTCCAGAAGCATCATCGTCCTCGACGTCAGCTTCAGCAGGCTTAGTGGGGTGTTGCAC…	MHSAALVTLQLFLLLLSLASPARSCTEQEEHSLLQFLTGLSQDGGLTVSWRNGTDCCEWEGITCDREGGVTAVSLASRGIEGRISPHLAGLTGLLRVNLSHNSFSGGLPPELMYSRSIIVLDVSFSRLSGVLHEPPSSVTYARPLQVLNISSNQFGAEFPSHTWKVMQNLVVLNVSNNSFTGHIPLSLCLSPSLAMLDLCYNQLSGSIPAALGACSKLKVFKVGHNNLSGTLPAELFHATSLEHLSFPNNGLQGELDGASIVKLSNLVTLDLRENKFSGKIPRSIGQLKRLQELYLGNNNMSGEVPSTLSNCTRLMIIDLKINNFSGELGRVNFSTLQNLTHLDVLRNNFSGIVPESIYSCRNLIALRVSLNHFHGEISPRIGNLHLSFLSLARNPFTN…
TraesCS4B02G138100	TaPSKR49	4B	4B:182234004-182240341:+	513	6.02	57.36	30-47	TGGCCTGATGTTCAATTTCTACTTATTTCTCTACTCTAGTGTGAAACGCATCGGCCTCGTGTCTTCATACCGCTTTCCTTGTTTAAGCCCGTAGCTCTTGGATTGGACGTACTTAATTCTCAACAGCCAGTAAGCTCTAGGAGGTGCTTGATGATCACAACATGTCATCAAACTCCACGCTCACGGAATCACTTCATGAGAAAACAATCGTCTTTGGGCTTAAACTTTGGGTTGTGATTGGGATCGCTGTTGGAGCATCCCTCCTGGGTATTCTTCTTATCCTTGTGATATGCCTTACCATCCAGACCTGGATCAGACGGTCACGAAGGGCATTCAAGGAGCTTCCCATGACCCAGATACCTTCTGCATTCAAAGACATCACAGAAGTCAGGGTGGCTG…	ATGTCATCAAACTCCACGCTCACGGAATCACTTCATGAGAAAACAATCGTCTTTGGGCTTAAACTTTGGGTTGTGATTGGGATCGCTGTTGGAGCATCCCTCCTGGGTATTCTTCTTATCCTTGTGATATGCCTTACCATCCAGACCTGGATCAGACGGTCACGAAGGGCATTCAAGGAGCTTCCCATGACCCAGATACCTTCTGCATTCAAAGACATCACAGAAGTCAGGGTGGCTGACCAATTTTCACCCAATGATTATGTTGTACATGATGGGCTTCTACTCGCCATTGAGAATGGGCCTGTTGAATCAACGGATAAAGATGCTGTTCAATCGGCGCAGGAGGACAATTCGAGGCATAGAGAAGAGAACAATCTTTCAGGTTCTTTAGTTCACACT…	MSSNSTLTESLHEKTIVFGLKLWVVIGIAVGASLLGILLILVICLTIQTWIRRSRRAFKELPMTQIPSAFKDITEVRVADQFSPNDYVVHDGLLLAIENGPVESTDKDAVQSAQEDNSRHREENNLSGSLVHTDGCDGIQSVSVCEQPSVHATADSAPLDGLPEFSYLGWGHWFTLRDLDVATDHFAKDNVIGEGGYGVVYRGRLSNGTPVAVKKILNNLGQAEREFRVEVEAIGNVRHKNLVRLLGYCVEGTQRMLVYEFVNNGNLESWLHGELSQYSSLTWLARMKVLLGTAKALAYLHEALEPKVVHRDIKASNILIDDEFNAKISDFGLAKMLGAGKSHIATRVMGTFGYVAPEYANSGLLNEKSDVYSFGVLLLEVITGRDPIDYDRPPSEVNL…
TraesCS4B02G318400	TaPSKR50	4B	4B:608966570-608970682:+	533	9.21	59.21	53-73	CCGAACCAATCTCCCGTCGAGTCAGACGCGCATGTAAGCGGCCGGAGAAGAATCCCAACCTCCCAAGCGACTCTGTCCCATCATCACCATCGCCGCCGTCAGCAGCTAGAGCCGTGGCGATGGCGGTGGCAGCGGGGAGGAGGCTGCTGCTGCAGTCGGAGGCGCCGCGGCGCCAGCAGCAGCAGCAGGCGGCGTCGCCGTCGCCGTGGAGCGCGGGGTACCTCAACACGTGGCTGTCCCAGCGCACGCCCGTCTTCGGCCTCCGCCTCTGGGTGCTCATGGGCATCGCCGTCGGCGCCGCCATCGTGCTCGTGCTGCTGCTGCTCTTCCTCTGCCTCTCGCGCCGCCGCCGCGGCCGCCGCGCGGCCAATCTCTACCACCCCGCCGACGCCAAGCCCC…	ATGGCGGTGGCAGCGGGGAGGAGGCTGCTGCTGCAGTCGGAGGCGCCGCGGCGCCAGCAGCAGCAGCAGGCGGCGTCGCCGTCGCCGTGGAGCGCGGGGTACCTCAACACGTGGCTGTCCCAGCGCACGCCCGTCTTCGGCCTCCGCCTCTGGGTGCTCATGGGCATCGCCGTCGGCGCCGCCATCGTGCTCGTGCTGCTGCTGCTCTTCCTCTGCCTCTCGCGCCGCCGCCGCGGCCGCCGCGCGGCCAATCTCTACCACCCCGCCGACGCCAAGCCCCTCAAGCAGCAGCAGCAGCACTTGCAGCACCACCACGCGCCCACGCCGGCCAAGGACATCCAGGAGATCGTGCGCCGGCAGCAGCAGCCGGCGCCGACCCCGCTGCCGCAGCCCGCCGCG…	MAVAAGRRLLLQSEAPRRQQQQQAASPSPWSAGYLNTWLSQRTPVFGLRLWVLMGIAVGAAIVLVLLLLFLCLSRRRRGRRAANLYHPADAKPLKQQQQHLQHHHAPTPAKDIQEIVRRQQQPAPTPLPQPAAVQMAKAEPPPPPQAQAQTLQQQRAQLPAMPAGSKRSTAASGLSATTSGGSERDLATPRSAGSGAAGPEVSHLGWGHWFTLRELEEATDGLAEENVIGEGGYGIVYRGTLQDSTIIAVKNLLNNRGQAEKEFKVEVETIGRVRHKNLVRLLGYCVEGAYRMLVYEYVDNGNLDQWLHGEIGEESPLTWDMRMNIIIGTAKGLAYLHEGLEPKVVHRDVKSSNILIDKQWNAKVSDFGLAKLLCSEESYVTTRVMGTFGYVAPEYAST…
TraesCS4D02G038100	TaPSKR51	4D	4D:16447199-16449343:-	714	6.33	78.22	679-699	ATGCATTCTACAGCTCTGGTCGGGCTGCAGCTGTTTCTGCTGCTGCTCTCCTTGGCCTCTCCTGCCAGCTCATGCACCGAGCAGGAGGAGCACTCCCTCCTCCAGTTCCTCACAGGGCTATCTCAAGATGCCGGCCTTGCCGTGTCATGGAGAAACGGCACGGACTGCTGCAAATGGGAAGGCATAACCTGCAACAGGGACGGGGACGTCACTGAGGTCTCGCTGGCATCTAGAGGGCTTGAAGGCCGCATCTCGCCGCACCTTGCCGGTCTCACCGGCCTGCTGTGTGTCAACCTTTCACACAACTCATTCTCCGGAGGCCTTCCTCCGGAGCTCATGTATTCCAGAAGCATCATCGTCCTCGACGTCAGCTTCAGCAGGCTTAGTGGGGTGCTGCAC…	ATGCATTCTACAGCTCTGGTCGGGCTGCAGCTGTTTCTGCTGCTGCTCTCCTTGGCCTCTCCTGCCAGCTCATGCACCGAGCAGGAGGAGCACTCCCTCCTCCAGTTCCTCACAGGGCTATCTCAAGATGCCGGCCTTGCCGTGTCATGGAGAAACGGCACGGACTGCTGCAAATGGGAAGGCATAACCTGCAACAGGGACGGGGACGTCACTGAGGTCTCGCTGGCATCTAGAGGGCTTGAAGGCCGCATCTCGCCGCACCTTGCCGGTCTCACCGGCCTGCTGTGTGTCAACCTTTCACACAACTCATTCTCCGGAGGCCTTCCTCCGGAGCTCATGTATTCCAGAAGCATCATCGTCCTCGACGTCAGCTTCAGCAGGCTTAGTGGGGTGCTGCAC…	MHSTALVGLQLFLLLLSLASPASSCTEQEEHSLLQFLTGLSQDAGLAVSWRNGTDCCKWEGITCNRDGDVTEVSLASRGLEGRISPHLAGLTGLLCVNLSHNSFSGGLPPELMYSRSIIVLDVSFSRLSGVLHEPPSSVTTTLPLQVLNISSNQFGAEFPSHTWKVMQNLVVLNASNNSFTGHILPSLCLSPSLAVLDLCYNQLSGGIPAALGDCSMLKVFKVGHNKLSGTLPVELFHATSLEHLSIPNNGLQGELDGANMVKLSNLVTLDLRENKFSGKIPGSIGQLKRLEELYLGNNNMSGEVPSTLSNCTRLMIIDLKINNFSGDLGRVNFSTLQNLTHLDVLRNNFSGIVPESIYSCSNLIALRVSLNHFHGEISPRIGNLHLSFLSLARNPFTN…
TraesCS4D02G132900	TaPSKR52	4D	4D:119745418-119751811:+	513	6.02	57.36	30-47	TTCTGCATAAGTAATATGTAGTTTGAAGCTACATTCGTGTGCAAACTTAATTTGCGTTTGCCTCCCGTCTAAATGCACGCGGGACACGCCACCTTTGCGTGGTCTTCAGCTTGGTGGTTGCAATGTAGCTTTCTCATTAATTCCCAAATCAGCAAACAGTTCCACCATTTCTTTTATATTAGGGTGCTTGATGATCACAACATGTCATCAAACTCCACGCTCACAGAATCACTTCATGAGAAAACAATCGTCTTTGGGCTTAAACTTTGGGTTGTGATTGGGATCGCTGTTGGAGCATCCCTCCTGGGTATTCTTCTTATCCTTGTGATATGCCTTACCATCCAAACCTGGATCAGACGGTCACGAAGGGCATTCAAGGAGCTTCCTATGACCCAGATA…	ATGTCATCAAACTCCACGCTCACAGAATCACTTCATGAGAAAACAATCGTCTTTGGGCTTAAACTTTGGGTTGTGATTGGGATCGCTGTTGGAGCATCCCTCCTGGGTATTCTTCTTATCCTTGTGATATGCCTTACCATCCAAACCTGGATCAGACGGTCACGAAGGGCATTCAAGGAGCTTCCTATGACCCAGATACCTTCTGCATTCAAAGACATCACAGAAGTCAGGGTGGCTGACCAATTTTCACCAAATGATTATGTTGTACATGATGGGCTTCTACTCGCCATTGAGAATGGGCCTGTTGAATCAACGGATAAAGATGCCGTTCAATCGGCGCAGGAGGACAATTCGAGGCATAGAGAAGAGAACAATCTTTCAGGTTCCTTAGTTCACACT…	MSSNSTLTESLHEKTIVFGLKLWVVIGIAVGASLLGILLILVICLTIQTWIRRSRRAFKELPMTQIPSAFKDITEVRVADQFSPNDYVVHDGLLLAIENGPVESTDKDAVQSAQEDNSRHREENNLSGSLVHTDGCDGIQSVSVCEQPSVHATADSAPLDGLPEFSYLGWGHWFTLRDLDVATDHFAKDNVIGEGGYGVVYRGRLSNGTPVAVKKILNNLGQAEREFRVEVEAIGNVRHKNLVRLLGYCVEGTQRMLVYEFVNNGNLESWLHGELSQYSSLTWLARMKVLLGTAKALAYLHEALEPKVVHRDIKASNILIDDEFNAKISDFGLAKMLGAGKSHIATRVMGTFGYVAPEYANSGLLNEKSDVYSFGVLLLEVITGRDPIDYDRPPSEVNL…
TraesCS4D02G314800	TaPSKR53	4D	4D:480879088-480882680:+	534	9.34	59.33	54-74	ACCCACGCCGGACGCTCCCCTGCCTCCGAACCAATCTCCCGTCGAGTCAGACGCGCATGTAAGCGGCCGGAGAAGAATCCCAACCTCCCAAGCGACTCTGTCCCATCATCACCGTCGCCGCCGTCAGCAGCTAGAGCCGTGGCGATGGCGGCGGCAGCGTGGAGGAGGCTGCTGCTGCAGTCGGAGACGCCGCGGCGCCAGCAGCAGCAGGCGGCGGCGGCGTCGCCGTCGCCGTGGAGCGCGGGCTACCTCAACACGTGGCTGTCGCAGCGCACGCCCGTCTTCGGCCTCCGCCTCTGGGTGCTCATGGGCATCGCCGTCGGCGCCGCCATCGTGCTCGTGCTGCTGCTGCTCTTCCTCTGCCTCTCGCGCCGCCGCCGCGGCCGCCGCGCGGCCAAT…	ATGGCGGCGGCAGCGTGGAGGAGGCTGCTGCTGCAGTCGGAGACGCCGCGGCGCCAGCAGCAGCAGGCGGCGGCGGCGTCGCCGTCGCCGTGGAGCGCGGGCTACCTCAACACGTGGCTGTCGCAGCGCACGCCCGTCTTCGGCCTCCGCCTCTGGGTGCTCATGGGCATCGCCGTCGGCGCCGCCATCGTGCTCGTGCTGCTGCTGCTCTTCCTCTGCCTCTCGCGCCGCCGCCGCGGCCGCCGCGCGGCCAATCTCTACCACCCCGCCGACGCCAAGCCCCTCAAGCAGCAGCAGCACTTGCAGCACCACCACGCGCCCACGCCGGCCAAGGACATCCAGGAGATCGTGCGCCGGCAGCAGCAGCAGCCGGCGCCGACCCCGCTGCCGCAGCCCGCC…	MAAAAWRRLLLQSETPRRQQQQAAAASPSPWSAGYLNTWLSQRTPVFGLRLWVLMGIAVGAAIVLVLLLLFLCLSRRRRGRRAANLYHPADAKPLKQQQHLQHHHAPTPAKDIQEIVRRQQQQPAPTPLPQPAAVQMAKAEPPPPQTQAQTLQQQRAQLPAMPSGSKRSTAASGLSATTSGGSERDLATPRSAGSGAAGPEVSHLGWGHWFTLRELEKATDGLAEENVIGEGGYGIVYRGTLQDSTIIAVKNLLNNRGQAEKEFKVEVETIGRVRHKNLVRLLGYCVEGAYRMLVYEYVDNGNLDQWLHGEIGEESPLTWDMRMNIIIGTAKGLAYLHEGLEPKVVHRDVKSSNILIDKQWNAKVSDFGLAKLLCSEESYVTTRVMGTFGYVAPEYAST…
TraesCS5A02G005300	TaPSKR54	5A	5A:3370704-3374577:-	617	5.73	67.01	259-279	CCCACACCTCACTCTCACTCCCCAAGCTCACTCACTCACTCAGCCACCCCAAACCCCAGCCACCCACCATGGCCGCCAACCCCGGGAGCGGGACCAAGAAGCTGAGCGGCGGCAATGGGGGCGCCGCGGCCCTCCTCCTCTTCCTCCTCCTCTGCTGCACCGCGTCCATGGCGCTCACTCCGGACGGGGAGGCGCTGCTGGAGCTCAAGGTGGCCTTCAACGCCACGGCGGGGCAGCGGCTGGGGAGCTGGCGGGCCGCCGACCCTAACCCCTGCGGCTGGGAGGGCGTCTCCTGCTCCTTCCCGGACCTCAGGGTCCAGTCCATAAATCTGCCCTACATGCAGTTCGGAGGCATCATCTCCCCCAGCATCGGCAGGCTCACCAAGCTGCAGAGACTAG…	ATGGCCGCCAACCCCGGGAGCGGGACCAAGAAGCTGAGCGGCGGCAATGGGGGCGCCGCGGCCCTCCTCCTCTTCCTCCTCCTCTGCTGCACCGCGTCCATGGCGCTCACTCCGGACGGGGAGGCGCTGCTGGAGCTCAAGGTGGCCTTCAACGCCACGGCGGGGCAGCGGCTGGGGAGCTGGCGGGCCGCCGACCCTAACCCCTGCGGCTGGGAGGGCGTCTCCTGCTCCTTCCCGGACCTCAGGGTCCAGTCCATAAATCTGCCCTACATGCAGTTCGGAGGCATCATCTCCCCCAGCATCGGCAGGCTCACCAAGCTGCAGAGACTAGCTCTGCACCAGAACAGCCTGCACGGCCCCATCCCCGCCGAGATCAGGAACTGCACCGAGCTCAGAGCC…	MAANPGSGTKKLSGGNGGAAALLLFLLLCCTASMALTPDGEALLELKVAFNATAGQRLGSWRAADPNPCGWEGVSCSFPDLRVQSINLPYMQFGGIISPSIGRLTKLQRLALHQNSLHGPIPAEIRNCTELRAIYLRANYLQGGIPPGIGDLTHLTILDLSSNLLRGAIPATIGSLTHLRFLNLSTNFFSGEIPNVGVLGTFKSSSYVGNLELCGLPIQKGCRGTLGFPAVLPHSDPLSSSGVSPITNNNKTSHFLNGVVIGSMSTMAVALVAVLGFLWVCLLSRKKTGVNYEKMDKQTLPDGAKLVTYQWNLPYSSGEIIRRLELLDEEDVVGCGGFGTVYKMVMDDGTAFAVKRIDLNRERRDKTFEKELEILGSIRHINLVNLRGYCRLSTAKLLI…
TraesCS5A02G493800	TaPSKR55	5A	5A:662527264-662531517:-	530	9.21	58.99	52-72	CCACGCCGGACGCTCCCCTGCCCCCCAAACCAATCTCCCGTGGAGTCAGCCGCGCATGTAAGCGGCCGGAGAAGAATCCCAACCTCCCAAGCGACTCTGCCCCATCGTGGTCGTCAGCAGCAGCAGCAGCTAGAGCCGTGGCGATGGCGGCGGCGGCGGTGGGGAGGAGGCTGCTGCTGCAGTCGGAGACGCCGCGGCGCCAGCAGCAGCAGGCGGCGCCGTCGCCGTGGAGCGCGGGGTACCTCAACACGTGGCTGTCGCAGCGCACGCCCGTCTTCGGCCTCCGCCTCTGGGTGCTCATGGGCATCGCCGTCGGCGCCGCCATCGTGCTCGTGCTCCTGCTGCTCTTCCTCTGCCTCTCGCGCCGCCGCCGGGGCCGCCGCGCGGCCAATCTCTACC…	ATGGCGGCGGCGGCGGTGGGGAGGAGGCTGCTGCTGCAGTCGGAGACGCCGCGGCGCCAGCAGCAGCAGGCGGCGCCGTCGCCGTGGAGCGCGGGGTACCTCAACACGTGGCTGTCGCAGCGCACGCCCGTCTTCGGCCTCCGCCTCTGGGTGCTCATGGGCATCGCCGTCGGCGCCGCCATCGTGCTCGTGCTCCTGCTGCTCTTCCTCTGCCTCTCGCGCCGCCGCCGGGGCCGCCGCGCGGCCAATCTCTACCACCCCGCCGACGCCAAGCCCCTCAAGCAGCAGCAGCACCTGCAGCACCAGCACGCGCCCACGCCGGCCAAGGACATCCAGGAGATCGTGCGCCGGCAGCAGCACCAGCAGCCGGCGCCGACCCCGCTGCCGCAGCCCGCCGCG…	MAAAAVGRRLLLQSETPRRQQQQAAPSPWSAGYLNTWLSQRTPVFGLRLWVLMGIAVGAAIVLVLLLLFLCLSRRRRGRRAANLYHPADAKPLKQQQHLQHQHAPTPAKDIQEIVRRQQHQQPAPTPLPQPAAAQMAKAEPPPPQTQTLQQQRAQLPAMPAGSKRSTAASGLSATTSGGSERDLATPRSAGSGAMGPEVSHLGWGHWFTLRELEEATDGLAEENVIGEGGYGIVYRGTLQDSTIIAVKNLLNNRGQAEKEFKVEVETIGRVRHKNLVRLLGYCVEGAYRMLVYEYVDNGNLDQWLHGEIGEESPLTWDMRMNIIIGTAKGLAYLHEGLEPKVVHRDVKSSNILIDKQWNAKVSDFGLAKLLCSEESYVTTRVMGTFGYVAPEYASTGML…
TraesCS5B02G004300	TaPSKR56	5B	5B:6364821-6368699:-	616	5.92	66.9	258-278	CACTCCCCAAGCTCACTCTCACTCTCCCACCCACTTCAAACCCCTCCATCCCAAACCCCAGCCAGCCACCATGGCCGCCAACCCCCGGAGCGGGACCAAGAGGCTGACCGGCGGCGGCCATGGGGGCGCCGCGGCCCTCCTCCTCCTCCTCTGCTGCACCGCGTCCATGGCGCTCACCCCGGACGGGGAGGCGCTGCTGGAGCTGAAGCTGGCCTTCAACGCCACGGCGGGGCAGCGGCTGGGCAGCTGGCGGGCCGCCGACCCCAACCCCTGCGGCTGGGAGGGCGTCTCCTGCTCCTTCCCGGACCTCAGGGTCCAGGCCATAAATCTGCCGTATATGCAGCTCGGAGGCATCATCTCGCCCAGCATCGGCAGGCTCACCAAGCTGCAGAGACTAGC…	ATGGCCGCCAACCCCCGGAGCGGGACCAAGAGGCTGACCGGCGGCGGCCATGGGGGCGCCGCGGCCCTCCTCCTCCTCCTCTGCTGCACCGCGTCCATGGCGCTCACCCCGGACGGGGAGGCGCTGCTGGAGCTGAAGCTGGCCTTCAACGCCACGGCGGGGCAGCGGCTGGGCAGCTGGCGGGCCGCCGACCCCAACCCCTGCGGCTGGGAGGGCGTCTCCTGCTCCTTCCCGGACCTCAGGGTCCAGGCCATAAATCTGCCGTATATGCAGCTCGGAGGCATCATCTCGCCCAGCATCGGCAGGCTCACCAAGCTGCAGAGACTAGCTCTGCACCAGAACAGCCTGCACGGCCCCATCCCCGCCGAGATCAGGAGCTGCACCGAGCTCAGAGCCATT…	MAANPRSGTKRLTGGGHGGAAALLLLLCCTASMALTPDGEALLELKLAFNATAGQRLGSWRAADPNPCGWEGVSCSFPDLRVQAINLPYMQLGGIISPSIGRLTKLQRLALHQNSLHGPIPAEIRSCTELRAIYLRANYLQGGIPPGIGDLTHLTILDLSSNLLRGAIPATIGSLTHLRFLNLSTNFFSGEIPNVGVLGTFKSSSYVGNLELCGLPIQKGCRGTLGFPAVLPHSDPLSSSGVSPITNNNKTSHFLNGVVIGSMSTMAVALVAVLGFLWVCLLSRKKNGVNYEKMDKQTVPDGAKLVTYQWNLPYSSGEIIRRLELLDEEDVVGCGGFGTVYKMVMDDGTAFAVKRIDLNRERRDKTFEKELEILGSIRHINLVNLRGYCRLSTAKLLIY…
TraesCS5D02G007200	TaPSKR57	5D	5D:6005545-6009431:+	619	5.93	67.16	261-281	ACACCTCGCTCACTCCCCAAGCTCACTCTCACACCCACTTCAAACCCCTCCACCCCAAACCCCAGCCACCCACCCACCATGGCCGCCCACCCCACCGGGACCAAGAAGCGGAGCGGCAGCGGCCATGGGGCCGCCGCGGCCCTCGTCGTCGCCGCCCTCCTCGTCCTCTGCTCCACCGCGTCCATGGCGCTCACCCCGGACGGCGAGGCGCTGCTGGAGCTCAAGCTGGCATTCAACGCCACGGCGGGGCAGCGGCTGGGCAGCTGGCGGGCCGCCGACCCCAACCCCTGCGGCTGGGAGGGCGTCTCCTGCTCCTTCCCGGACCTCAGGGTCCATGCCATAAATCTGCCCTACATGCAGCTCGGGGGCATCATCTCGCCCAGCATCGGCAGGCTCACC…	ATGGCCGCCCACCCCACCGGGACCAAGAAGCGGAGCGGCAGCGGCCATGGGGCCGCCGCGGCCCTCGTCGTCGCCGCCCTCCTCGTCCTCTGCTCCACCGCGTCCATGGCGCTCACCCCGGACGGCGAGGCGCTGCTGGAGCTCAAGCTGGCATTCAACGCCACGGCGGGGCAGCGGCTGGGCAGCTGGCGGGCCGCCGACCCCAACCCCTGCGGCTGGGAGGGCGTCTCCTGCTCCTTCCCGGACCTCAGGGTCCATGCCATAAATCTGCCCTACATGCAGCTCGGGGGCATCATCTCGCCCAGCATCGGCAGGCTCACCAAGCTGCAGAGACTAGCTCTGCACCAGAACAGCCTGCACGGCCCCATCCCCGCCGAGATCAGGAACTGCACCGAGCTC…	MAAHPTGTKKRSGSGHGAAAALVVAALLVLCSTASMALTPDGEALLELKLAFNATAGQRLGSWRAADPNPCGWEGVSCSFPDLRVHAINLPYMQLGGIISPSIGRLTKLQRLALHQNSLHGPIPAEIRNCTELRAIYLRANYLQGGIPPGIGDLTHLTILDLSSNLLRGAIPATIGSLTHLRFLNLSTNFFSGEIPNVGVLGTFKSSSYVGNLELCGLPIQKGCRGTLGFPAVLPHSDPLSSSGVSPITNNNKTSHFLNGVVIGSMSTMAIALVAVLGFLWVCLLSRKKNGVNYEKMDKQTVPDGAKLVTYQWNLPYSSGEIIRRLELLDEEDVVGCGGFGTVYKMVMDDGTAFAVKRIDLNRERRDKTFEKELEILGSIRHINLVNLQGYCRLSTAKL…
TraesCS6A02G044700	TaPSKR58	6A	6A:23362995-23366757:-	1079	6.42	113.29	704-721	GATCAGAAAGGAACCATGAAAATGACACAGCACAAAACAATGCCCCCGATCTAGTCTAAAGTCTAAACACACTGGCTGGCTAGTAGTTAGTGTAGGTGTATATATACATATATATACACATGAGTCCACCTACATCCAGGAATTCCATTTAATCGGAGGAAGACGACGAAGAAGAAGAGGAGGAGGAGGAGGAGGAAGCAAGGTTGGTTAGCCAAGAGTCAAACCCCGCCGCTGAGTCTGACAGAGAAGCTCGGATAGTTAGCTACAGCTGATCAGCAACCTCCATCCTTCGACGACAAGGAGGTTTGCTTCGATCGATCCACCAATGTGGGCTCTTGAATGAGCAATCGTTAGCTGGAAATGGCGGGCCGAGGCAGGGGTGGTGCACTGGCGGCGGTG…	ATGGCGGGCCGAGGCAGGGGTGGTGCACTGGCGGCGGTGGCGGCGCTGCTGCTGCCGGTGATCGTGCTGCTGTCGCGGTGCGGGAGCGGCGCGGCGCAGCCCTCGCCGCGGTGCGGGGCCGGTGACCTCGCCGCGCTCAGAGGGTTCTCGGCCGGCCTTGATGCTCCGGTGGACGGATGGCCGGCCGTCGCTGATGACGATGAAGGCGGCTGCTGTGCGTGGCCTGGCGTGGTCTGCGGCCGCGCGGGCGTCGTCGTCGGGGTGGTGCTGCCGAACCGGACGCTGCGGGGGGAGGTGGCCGCGTCGCTCGCCGGGCTCACGGCGCTCCGCGTGCTCAACCTCTCCGGCAACGCGCTGCGGGGCGCGCTCCCGCCCGGGCTCCTCCGGCTGCGCCGCCTC…	MAGRGRGGALAAVAALLLPVIVLLSRCGSGAAQPSPRCGAGDLAALRGFSAGLDAPVDGWPAVADDDEGGCCAWPGVVCGRAGVVVGVVLPNRTLRGEVAASLAGLTALRVLNLSGNALRGALPPGLLRLRRLEVLDVSSNALAGAIGPGLDLPAARVFNVSYNAFNVSHPVLAGAVNLTAYDASGNGFDGPVDAAAVCASSPGLRVLRLSMNRLSGDFPVGFGQCRSLLDLSLDGNGITGALPDDLFTATSLRYLSLHTNSISGEIPPGLRNLTGLVRLDLSFNAFSGALPEVFDTLAGTLQELSAPSNLLTGGLPATLSLCVNLRVLNLRNNTLTGAIGLDFRAVNSLVYLDLGVNKFTGLIPASLPKCAGMTALNLGRNLLTGEIPPSFAAFPSLS…
TraesCS6A02G124300	TaPSKR59	6A	6A:98061564-98065038:-	1050	5.91	114.75	687-700	GAGAACAGAGGATCAAACAAAAAGGAGCCGTGAGCAGCTTGTGTCCCGTTCCTCTCGTGCTCTTTCTTCACCAGCCCGGCCATTCATTGGTTCCCTTCGCTAGCTTCCTCAGAAAGCCATGCAGATGCAGCCACGCCATTGCCCAAGCAGGAGGCCTTTCCTCGGCCTGGCGCTCTTGCTGCTGGTCCTCGTCTTGGTCTCGCCGGCCAGCTCCTGCACGGAGCAGGAGAGGAGCTCCCTCCTCCAGCTCCTCGCTGGGCTCTCGCGGGACGACGGGCTCACGGCGTCCTGGCAGAGGGACACGGACTGCTGCACGTGGGAAGGGATCACCTGCGGCGGTCCCGATGGGGCGGTCACTGGTGTTTCGCTGGCTTCTCGAGGCCTCAAGGGATCCATCTC…	ATGCAGATGCAGCCACGCCATTGCCCAAGCAGGAGGCCTTTCCTCGGCCTGGCGCTCTTGCTGCTGGTCCTCGTCTTGGTCTCGCCGGCCAGCTCCTGCACGGAGCAGGAGAGGAGCTCCCTCCTCCAGCTCCTCGCTGGGCTCTCGCGGGACGACGGGCTCACGGCGTCCTGGCAGAGGGACACGGACTGCTGCACGTGGGAAGGGATCACCTGCGGCGGTCCCGATGGGGCGGTCACTGGTGTTTCGCTGGCTTCTCGAGGCCTCAAGGGATCCATCTCGCCGTCCCTGGGTAACCTCACCGGCCTCCTCCGCCTCAACCTGTCACGCAACTCGCTGTCTGGCGGCTTGCCGCTGGAGTTGGTGTCGTCCAGCAGCATCGTCGTCCTTGACGTCAGC…	MQMQPRHCPSRRPFLGLALLLLVLVLVSPASSCTEQERSSLLQLLAGLSRDDGLTASWQRDTDCCTWEGITCGGPDGAVTGVSLASRGLKGSISPSLGNLTGLLRLNLSRNSLSGGLPLELVSSSSIVVLDVSFNRLTGGLSELPPSTPALPLQVLNISSNLFTGRFPSAIWEVMKSLVALNASTNSFTGQIPITPCVSAPSLAVLELSFNEFSGNIPPGLSNCSVLELLGAGYNNLNGTLPDELFKVTSLEHLSLPSNGLEGAINGISKLKNLITLDLGGNGLSGSIPESIGDLKRLEELHLEHNNMSGELPSALSNCTNLVTIDLKSNQFIGELTKVNFTSLPNLKVLDLLYNNFTGTVPESIYSCSRLTALRLSHNKFHGQLSERIGNLKSLSFLS…
TraesCS6A02G124500	TaPSKR60	6A	6A:98239274-98242468:-	1064	6.24	116.09	700-714	ATGCAGAAGCAGCAGCTCCGTTCCTCATGCAAGGAGTGCAGCAACGGATTCTCCATGCGTCTCCTTGGCTATGCTGCTCTTGTGGTGGTGGTGCTGCTGCTGTCCATGGCCTCTACAGCCAGTTCTTGCACGGAGGGGGAGAAGGGCTCCCTCCTGCAGTTCCTGGCTGGGCTATCGCGGGACGGCGGCCTTGCAGCGTCATGGAAGCGGGACAGCACCGACTGCTGCGTGTGGGAAGGGATCGCCTGTGGTGCGGATGGGTCAGTGACAGACGTCTCGCTGGCTTCGAGGGGCCTTGAGGGGCGCGTATCGCCGTCGCTGGGCAACCTCACCGGGCTGCTGCGCCTCAACCTGTCCCACAACTCGCTGTCGGGTGGCCTGCCGCTGGAGCTCGTGTCG…	ATGCAGAAGCAGCAGCTCCGTTCCTCATGCAAGGAGTGCAGCAACGGATTCTCCATGCGTCTCCTTGGCTATGCTGCTCTTGTGGTGGTGGTGCTGCTGCTGTCCATGGCCTCTACAGCCAGTTCTTGCACGGAGGGGGAGAAGGGCTCCCTCCTGCAGTTCCTGGCTGGGCTATCGCGGGACGGCGGCCTTGCAGCGTCATGGAAGCGGGACAGCACCGACTGCTGCGTGTGGGAAGGGATCGCCTGTGGTGCGGATGGGTCAGTGACAGACGTCTCGCTGGCTTCGAGGGGCCTTGAGGGGCGCGTATCGCCGTCGCTGGGCAACCTCACCGGGCTGCTGCGCCTCAACCTGTCCCACAACTCGCTGTCGGGTGGCCTGCCGCTGGAGCTCGTGTCG…	MQKQQLRSSCKECSNGFSMRLLGYAALVVVVLLLSMASTASSCTEGEKGSLLQFLAGLSRDGGLAASWKRDSTDCCVWEGIACGADGSVTDVSLASRGLEGRVSPSLGNLTGLLRLNLSHNSLSGGLPLELVSSSSIIVLDVSFNRLRGDMQELPSSTPAQPLQVLNISSNLFTGGFPSTWLVMNNLVALNASNNSFSGQIPSHFCSSSSLLAVVELCYNQFTGSIPPGLGNCSMLRVLKAGHNNLRGALPNELFDASLLEYLSLPDNNLDGKLDGAQIIKLRNLANLNLGGNNFSGKIPDSIGQLKKLEELHLDHNMMSGQLPSALSNCTNLITVDLKSNHFNGVLSKVNFSSLLNLKNLDLLYNNFTGTIPESIYSCSKLAALRISGNNLHGQLSPR…
TraesCS6A02G124600	TaPSKR61	6A	6A:98246833-98249055:-	740	7.15	82.43	378-401	ATGTCCGGGGAGCTGCCATCAGCTCTGAGCAACTGCACAAATCTCATAACAGTTGACCTCAGGAGCAACAATTTTACTGGAGAACTTACCAAGGTCAATTTCTCCAACCTGCCCAAACTAAAAACTTTAGACCTTCTGTACAACAACTTCAGTGGCAAAATTCCCGAGAGCATATACTCTTGCAGCAATCTGATTGCACTGCGACTATCTGGCAACAAATTAAATGGGCAGCTTTCACCACGAATAGGTGATCTGAAGCACCTCACTTTCCTGTCACTTGCTAAAAATTCTTTCAAAAACATCACAGATGCACTTCGAATCCTTCAGAGCTGTACAAACCTTACAACCTTACTTATTGGGCAGAACTTCAAGGGAGAACTCATGCCAGAGGATGACTGG…	ATGTCCGGGGAGCTGCCATCAGCTCTGAGCAACTGCACAAATCTCATAACAGTTGACCTCAGGAGCAACAATTTTACTGGAGAACTTACCAAGGTCAATTTCTCCAACCTGCCCAAACTAAAAACTTTAGACCTTCTGTACAACAACTTCAGTGGCAAAATTCCCGAGAGCATATACTCTTGCAGCAATCTGATTGCACTGCGACTATCTGGCAACAAATTAAATGGGCAGCTTTCACCACGAATAGGTGATCTGAAGCACCTCACTTTCCTGTCACTTGCTAAAAATTCTTTCAAAAACATCACAGATGCACTTCGAATCCTTCAGAGCTGTACAAACCTTACAACCTTACTTATTGGGCAGAACTTCAAGGGAGAACTCATGCCAGAGGATGACTGG…	MSGELPSALSNCTNLITVDLRSNNFTGELTKVNFSNLPKLKTLDLLYNNFSGKIPESIYSCSNLIALRLSGNKLNGQLSPRIGDLKHLTFLSLAKNSFKNITDALRILQSCTNLTTLLIGQNFKGELMPEDDWLNGFENLQILDIEECPLFGKISHWISRLANLEMLFLTSNQLTGPIPGWINSLSHLLYMDVSNNNLTGEIPLTLMEMPMLKSIENATHWKARPRVFELPVYDGPSLQYRVVTSFPTVLNLSNNYFTGVTPPRIGQLKVLVLLDFSFNKLSGQIPQSVCNLTNLQVLDLSSNNLTGAIPAALNSLHFLSAFNISNNDLEGPIPSGGQFNTFQNSSFDGNPKLCGSMLTHKCRPASTPLVPRKQGNKVIFAVAFGVFFGGIAFLLLLGR…
TraesCS6A02G124700	TaPSKR62	6A	6A:98253037-98256558:-	1051	6.15	115.57	689-709	AACGCATAATGGGAGCAAGATCTTTCTTCCCCCCTCATGGTGTTCATGAATAGACCACCACTGATGTCTTATCCAGGCAGGGCACAACATACGCTCTGGTTTCCGTCCTAGTTTCACCAGGAAACCATGCAGACACTCCAGTGCTCAAACAAGACACAGAGCAAGAAATTGCACATACCTTGCTTTGGCCTCGCTCTCGTGCTGCTGGTCTCCTTGGCCTCTCCGGCCAGTTCCTGCACCGAGCATGAGGAGGCCTCCCTTCTCCAGTTCCATGCCGGGCTCTCGTGGGACGGCGGCCTCGCCGCGACGTGGCGGAGCAACAAGGACTGCTGCACTTGGGAAGGGGTCATCTGCAGCAGTCCTAATAGGACGGTCACTGATGTTTTGCTGGCTTCTCGA…	ATGCAGACACTCCAGTGCTCAAACAAGACACAGAGCAAGAAATTGCACATACCTTGCTTTGGCCTCGCTCTCGTGCTGCTGGTCTCCTTGGCCTCTCCGGCCAGTTCCTGCACCGAGCATGAGGAGGCCTCCCTTCTCCAGTTCCATGCCGGGCTCTCGTGGGACGGCGGCCTCGCCGCGACGTGGCGGAGCAACAAGGACTGCTGCACTTGGGAAGGGGTCATCTGCAGCAGTCCTAATAGGACGGTCACTGATGTTTTGCTGGCTTCTCGAGGCCTCGAGGGGTCCGTCTCGCCGTTCCTTGGCAACCTCACCAGCCTTTTGCGCCTCAACCTCTCTCACAACTCGCTGTCCGGTGGCCTGCCGCTGGAATTGGTGTCGTCCAGCAGCATCACTACA…	MQTLQCSNKTQSKKLHIPCFGLALVLLVSLASPASSCTEHEEASLLQFHAGLSWDGGLAATWRSNKDCCTWEGVICSSPNRTVTDVLLASRGLEGSVSPFLGNLTSLLRLNLSHNSLSGGLPLELVSSSSITTLDVSFNQLTGKLHELASPTPAQPLQVLNISSNLFAGQFPSTTWEAMKNLRALNASNNSFTGHIPTYLCNSSPSFAVLDLCLNKFSGNIPQQIGDCSKLRELRVGYNNISGEIPDELFNATLLEYLSFRNNHLNGVLDGVRITKLRNLVTLDLGGNNFSGEIPDSIGQLKKLEEFHLDNNKLSGELPSALSNCTNLVAIDLKNNNFSGQLAKVNFSNLPNLKTLDVYFNNFNGTVPESIYSCSNLTALRVSTNKLIGQLSPRISDLK…
TraesCS6A02G124800	TaPSKR63	6A	6A:98306676-98310016:-	1052	6.46	115.27	686-706	CAGCCATTGATGCTCAGATTTCCAGGCTAGTTTCACCAGAAAACCATGCAGACGCTCCAGTTTTCAAACAAGACACAGAGCAAGAAATTGCACGTGCCTTCATTTGCCCTTGCCCTTGTGCTGCTCATCTCCTTGGCCTCTCTCACCAGCTCCTGCAGCGAGCAGGAGAGGGGCTCCCTTCTCCAGTTCCTCGCCGGGCTCTTGCAAGACGGTGGACTCGCTGCTTCATGGCAGAACGGCACGGATTGCTGCAAGTGGGAAGGGATCACCTGCAGGCAAGATAGGACGGTCACCCATGTCTTGCTGCCTTTTAAGGGCCTCGAGGGAATTATCTCACGATCCCTTGGGATCCTCGATGGGCTGCAGCACCTTGATCTCTCTCACAACTCGCTGTCCGGT…	ATGCAGACGCTCCAGTTTTCAAACAAGACACAGAGCAAGAAATTGCACGTGCCTTCATTTGCCCTTGCCCTTGTGCTGCTCATCTCCTTGGCCTCTCTCACCAGCTCCTGCAGCGAGCAGGAGAGGGGCTCCCTTCTCCAGTTCCTCGCCGGGCTCTTGCAAGACGGTGGACTCGCTGCTTCATGGCAGAACGGCACGGATTGCTGCAAGTGGGAAGGGATCACCTGCAGGCAAGATAGGACGGTCACCCATGTCTTGCTGCCTTTTAAGGGCCTCGAGGGAATTATCTCACGATCCCTTGGGATCCTCGATGGGCTGCAGCACCTTGATCTCTCTCACAACTCGCTGTCCGGTGCTCTGCCGTTGGAATTGGTGTCGTCCAGCAGCATCAAAATCCTT…	MQTLQFSNKTQSKKLHVPSFALALVLLISLASLTSSCSEQERGSLLQFLAGLLQDGGLAASWQNGTDCCKWEGITCRQDRTVTHVLLPFKGLEGIISRSLGILDGLQHLDLSHNSLSGALPLELVSSSSIKILDVSFNQLNGALHELPSSAPPRPLQVLDISSNLFAGHFPSITTENLVTLNASNNSFTGKIPTQLCSTSPSLTVLELCFNEFSGSIPPSLGNCSRLRVLGAGYNNLSGVIPNELFYTTSLEYLSFPNNDLHGAIDGTNITNLRNLVTLDLGRNSFSGKIPVSIGQLKKLEELRLDDNNMSGELPSALSNCTNLITVDLKSNNFSGELTKVNFSHLPNLRTLDVFLNNFSGTIPDSIYSCSNLTALRLAGNNLSGQLSPQIANLKYLTF…
TraesCS6A02G124900	TaPSKR64	6A	6A:98312578-98316403:-	599	6.29	66.67	224-247	ACGCTACCCAGTTTACTTTGAATCCTTTGAATACCTTCAAATTCAGACGATAACCACAAAGCCTTACGGTCCATGGTCCGCAATAGCGAGCAGGTGGAGCCAGGAGAATGGAGAAAACAACAGCAGACGTATCCATCGGACGAAGCTCGCGTCATATAAGGGGGTAAGTAAACGCCTAAAATCAAGAGCATGGAAGAGATAACAGATCACTCCAGCAGGTCAAGCATCCACCCCATCCATCAAGCAACAACATCGCACTTCTTCTTGCCCTCCACTTGGCCTTGTCCACACACTGACTTTGACAACGATGATTGCTCTCAAGCACGAGCGCCTTTTCGGAAACGGTCTTTCTTCCCCCTCGTGCTCTTTCATGATTAGACCGCCATTTATGCTTTGTCA…	ATGCCTCTTTGGATATCAAATCTAGCAAATTTAGAGGTGTTAGTCTTATCTAACAATAAACTCACTGGATCAATACCAGCCTGGATCAAAGCCCTAAAGCACCTCTTCTATCTAGACGTAAGAAACAACACCCTCACAGGGGAAATTCCAACAATATTGATGGATATGCCAACGCTAATGTCAGAGAATAAAGAAGCTCATTTGGACCCCAGGCTCTTCGAGTTGCCTGTTTATAAGAGCCCATCACTCCAATACCGCATACCCATTGCTTTCCCTAAAGTGCTGGATCTAAGCAACAATAAATTCACCGGTGAGATACCTCTGGAGATTGGTCAGTTGAAAGCTGTCCTTTCACTCAATTTCAGCTTCAACTACTTGACAGGACGGATTCCACAATCA…	MPLWISNLANLEVLVLSNNKLTGSIPAWIKALKHLFYLDVRNNTLTGEIPTILMDMPTLMSENKEAHLDPRLFELPVYKSPSLQYRIPIAFPKVLDLSNNKFTGEIPLEIGQLKAVLSLNFSFNYLTGRIPQSICNLTNLLVLDLSSNNLTGAIPGALNSLNFLSGFNISNNDLEGPIPSGGQLNTFPNSSFDGNPKLCGSMLTHKCASASTPLVSQNQRNKKVIFAITFSVFFRGIAILLLLGRLFVSIRMKGVTATSQRGNNGDVDASSFYSSSEKTLVVMWMPQGNGEDNKINFSDILKATNNFDKENIIGCGGYGLVYKAELPDGSKLAIKKLHDEMCLMEREFRAEVDALSMTQHQNLVPLWGYCIQGNSRLLIYSYMENGSLDDWLHNRDDDV…
TraesCS6A02G125000	TaPSKR65	6A	6A:98320381-98323897:-	1058	7.89	116.29	690-713	AGGGCACAGCTCAAGCTCTTGCTTACATGCTAGTTTCACCAGAAAACCATGCAGACACTCCATTTCTCCAGCAAGACATGCAGCAAGATACTCGGCATACCTTCCCTTCGCCTTGCCCTTGTGCTGCTGTTCTGCTTGGCCACTCCTACCAGTTGCTGCACCGAGCAGGAGAAGGGCGCCCTTCTCCAGTTCCTCGCCGAGCTCTCACAAGATGCTGGCCTCTCTGCGTCATGGTGGAATGGCACGGGTTGCTGCAAGTGGGAAGGGATCACCTGCAGTCAAGATAGGACGGTCATCAATGTCTCGCTGCCTTCGAAGGGCCTTGAGGGGCACATCTCACAATCCCTTGGAAAGCTAACCGGGCTGCAGTACCTTGATCTCTCTGACAACTCGTTGTCG…	ATGCAGACACTCCATTTCTCCAGCAAGACATGCAGCAAGATACTCGGCATACCTTCCCTTCGCCTTGCCCTTGTGCTGCTGTTCTGCTTGGCCACTCCTACCAGTTGCTGCACCGAGCAGGAGAAGGGCGCCCTTCTCCAGTTCCTCGCCGAGCTCTCACAAGATGCTGGCCTCTCTGCGTCATGGTGGAATGGCACGGGTTGCTGCAAGTGGGAAGGGATCACCTGCAGTCAAGATAGGACGGTCATCAATGTCTCGCTGCCTTCGAAGGGCCTTGAGGGGCACATCTCACAATCCCTTGGAAAGCTAACCGGGCTGCAGTACCTTGATCTCTCTGACAACTCGTTGTCGGGTGGTCTGCCGCTGGGATTGGTGTCGTCCAGCAGCATTACTACACTT…	MQTLHFSSKTCSKILGIPSLRLALVLLFCLATPTSCCTEQEKGALLQFLAELSQDAGLSASWWNGTGCCKWEGITCSQDRTVINVSLPSKGLEGHISQSLGKLTGLQYLDLSDNSLSGGLPLGLVSSSSITTLDVSFNQLNGTLQELLSSSTPGRPLQVLNISSNLFAGQFPSSTWKAMENLIALNASNNSFTGQIPTQLCSTLPSLKVLDLCLNKFSGSVPPGLGDCSKLRELRAGYNNLSGRLPDELFNATSLEYLSFANNGLYGVLDNKRIVNLRNLVTLDLGGNQFSGKIPDYIGQLKRLEEFHLNNNNMSGELPYALSNCTNLITIDLKSNKLSGELSNVNFSNLPNLRTLDLWSNNFTGTVPESMYSCTNLTALRLANNKLYGQLSSRIGNLK…
TraesCS6A02G125200	TaPSKR66	6A	6A:98810833-98813604:-	923	5.86	101.37	689-712	ATGCACACCCTCCATTTGTCCAACAAGAAATGCAGCAAAATATTGGGCATACCTTCCCTTGGCCTTGCTCTTGTGCTGCTGGTCTGCTTGGTCTCTCCTGTCAGTTCCTGCACGGAGCAGGAGAAGGGCTCCCTTCTCCAGTTCCTCGCCGAGCTCTCACAAGACGGCGGCCTCTCTGCGTCATGGCGGAATGGCACAGATTGCTGCAAGTGGGAAGGGATCACCTGCAGGCAAGATGGGACAGTCACCAATATCTTGCTGCCTTCGAAGGGCCTCGAGGGGCACATCTCACAATCACTTGGGATCCTCACCGGGCTGCAGTACCTTGATCTCTCTGGCAACTCGTTGTCCGGTGGTCTGCCTCTGGGATTGCTAGCATCCAGCAGCATTACTACCCTT…	ATGCACACCCTCCATTTGTCCAACAAGAAATGCAGCAAAATATTGGGCATACCTTCCCTTGGCCTTGCTCTTGTGCTGCTGGTCTGCTTGGTCTCTCCTGTCAGTTCCTGCACGGAGCAGGAGAAGGGCTCCCTTCTCCAGTTCCTCGCCGAGCTCTCACAAGACGGCGGCCTCTCTGCGTCATGGCGGAATGGCACAGATTGCTGCAAGTGGGAAGGGATCACCTGCAGGCAAGATGGGACAGTCACCAATATCTTGCTGCCTTCGAAGGGCCTCGAGGGGCACATCTCACAATCACTTGGGATCCTCACCGGGCTGCAGTACCTTGATCTCTCTGGCAACTCGTTGTCCGGTGGTCTGCCTCTGGGATTGCTAGCATCCAGCAGCATTACTACCCTT…	MHTLHLSNKKCSKILGIPSLGLALVLLVCLVSPVSSCTEQEKGSLLQFLAELSQDGGLSASWRNGTDCCKWEGITCRQDGTVTNILLPSKGLEGHISQSLGILTGLQYLDLSGNSLSGGLPLGLLASSSITTLDVSFNQLNGTLHELPSSTSGRPLQVLNISSNLFAGQFPSTTWKTMENLIAINASNNSFSGQIPTQFCNTSPSLTVLDLCFNKFSGSVPPGLGDCSRLRELRAGYNNLSGRLPDELFNATSLEYLSFANNGLYGVLDTTRIVNLRNLVTLDLGWNQFSGKIPDYIGQLKRLEEFHLNNNNMSGELPYALSNCKNLITIDLKSNKLSGELTNVDFSNLPNLKTLDLLSNNFTGTVPESMYSCSNLTALRLANNKLYGQLSSRIGNLKY…
TraesCS6A02G125300	TaPSKR67	6A	6A:98884922-98888095:-	1057	6.12	115.91	689-707	ATGCAGACACTCGATTTTCCCAACAAGACATACAGCAAGATATTGCACATACCTTCCCTTGGCCTTGGTCTTGTGCTGCTGATATGCTTGGCCTCTCCTACCAGTTCCTGCACGGAGCAGGAGAAGGGCTCCCTTCTCCAGTTCCTTGGTGGGCTCTCACAAGATGGTGGCCTCGCTGTGTCATGGAATAATGGCTCGGATTGCTGCCAGTGGGAAGGGATCACCTGCAGCACAGATGACACTGTTACAGATGTCTTGCTGGCTTCTAGAAGTCTTCAGGGGCACATCACACCTTCTCTTGGGAACCTCACTGGATTGCTGCGCCTCGACCTGTCAAACAATCTGCTATCCGGTGGTCTACCGCAGGAACTGGTATCCTCCAGCAGCATCCTCATCGTA…	ATGCAGACACTCGATTTTCCCAACAAGACATACAGCAAGATATTGCACATACCTTCCCTTGGCCTTGGTCTTGTGCTGCTGATATGCTTGGCCTCTCCTACCAGTTCCTGCACGGAGCAGGAGAAGGGCTCCCTTCTCCAGTTCCTTGGTGGGCTCTCACAAGATGGTGGCCTCGCTGTGTCATGGAATAATGGCTCGGATTGCTGCCAGTGGGAAGGGATCACCTGCAGCACAGATGACACTGTTACAGATGTCTTGCTGGCTTCTAGAAGTCTTCAGGGGCACATCACACCTTCTCTTGGGAACCTCACTGGATTGCTGCGCCTCGACCTGTCAAACAATCTGCTATCCGGTGGTCTACCGCAGGAACTGGTATCCTCCAGCAGCATCCTCATCGTA…	MQTLDFPNKTYSKILHIPSLGLGLVLLICLASPTSSCTEQEKGSLLQFLGGLSQDGGLAVSWNNGSDCCQWEGITCSTDDTVTDVLLASRSLQGHITPSLGNLTGLLRLDLSNNLLSGGLPQELVSSSSILIVDVSFNRLGGELHELSSTHARPLKVLNISSNLFTGQFPSSTWQGMKNLVALNASNNSFTGQLPTHFCASSPSLAVLELCYNQFRGSIPPQLGSCSMLRVLKVGHNHLSGSLPDELFNATLLEYVSFPGNSLQGTLEGLHFGKLSNLGTFDLGENNISGKIPESIGHLRRLEELHLNNNHMYGELPSSLTNCTNLITIDFKSNNFSGKLAKVNFSNLSNLKTIDLMYNSFSGEIPESIYSCSNLIALRLSSNKFNGQLSEKIGNLKSL…
TraesCS6A02G125400	TaPSKR68	6A	6A:98913768-98917200:-	825	6.37	91.05	469-489	AAGACACACAGCAAGGTATTCCACATACCCTCCCTTGGCCTCGCACTTGTGCTGCTGATCTGCCTGGTCTCTCCTGGCAGTTCGTGCTCGGAGCAGGAGAAGAGCTCCCTTCTACAGTTCCTTGCCGGGCTCTCACAAGACGGTGGCCTCTCTGCGACATGGCGGAATGGCACGGATTGCTGCAAGTGGGAAGGGATCACCTGCAGGCAAGATGGGACGGTCACCGCTGTCTTGCTGCGTTGGAAGGGCCTCCAGGGGTACATCTCACAGTCCCTTGGGGTCCTCACCGGGCTGCAGTACCTTAATCTCTCCCACAACTCGCTGTCCGGTGGACTGCCACCGGAGTTGATGTCGTCCAGCAGCATTACTATCCTTGACGTCAGCTTTAACCAGCTAAAT…	ATGGAACGCTCCAGGAGCTGCCATCTTCAACGCCTGCCCGGCCTCTACAGTGGCAGCATCCCCCCAAGTCTTGGTAATTGCTCCAAGCTGAGAGAGCTCGGGGCTGGATACAACAACCTCAGTGGAGCTATTGACGGTACACACATAACCAACCTCGGAGATCTTGTAACCCTTGATCTTGGATGGAACAGCTTCAGTGGCAAGATTCCAGCTTCTATAGGACAGCTCAAGAAATTGGAGGAGCTCCATTTGGCCTACAACAACATGTCAGGGGAGCTGCCATCTGCTCTGAGCAACTGCACAAATCTCATAACAATTGACCTCAAGAGCAATCACTTCAGTGGAAAACTTACCAAGGTCAATTTCTCCAACCTGCCCAATCTTAGAATTTTAGACCTC…	MERSRSCHLQRLPGLYSGSIPPSLGNCSKLRELGAGYNNLSGAIDGTHITNLGDLVTLDLGWNSFSGKIPASIGQLKKLEELHLAYNNMSGELPSALSNCTNLITIDLKSNHFSGKLTKVNFSNLPNLRILDLWLNNFTGEVPESIYSCSNLIALRLSSNNLHGQLSSRIGNLKYLSFLSLGKNNFTNITNALQILKSSKNLTTLLMGHNFMGEILSHDETIDGFGNLQFLDIQGCNFSGRIPVWISRATNLQMLVLCDNRLTGPIPGWITSLSNLFYMDVSSNNLTGEIPSTLMEMPMLKSTDNATHLDSTVFELPVYNGPALQYRVFTSFPAVLNLSNNSFTGVIPAQIGQLKVLAVLDFSFNKLSGQIPQSVCDLTNLQVLDLSSNNLTGTIPAAL…
TraesCS6A02G125500	TaPSKR69	6A	6A:98978926-98982459:-	1057	6	116.11	691-708	CCATCATGCTCTTTCATGGTTACACCACCATTGATGCTTTATCCAGTCAGGGGACAACATAACCTCTCGTTCCCGTGCTAGTTTCACCCGAAAACCATGCAGACACTTCATTTTTCCAGCAAGGCTTACAGCAAGATACTGCACATACCTTCCCTTGGCCTTGCTCTTGTGCTGCTGATCGGATTGGCCTCTCCTACCAGTTCCTGCAGAGAGCAGGAGCAGGGCTCCCTTCACCAGTTCCTTGCCGGGCTCTCACAACACGGTGGCCTCGCTGCGTCCTGGCAGCATGGCACGGATTGCTGCCAGTGGGAAGGGATCACCTGCAGTACAGATGGGATTGTTACGGATGTCTTGCTGGCTTCTAGGAGTCTTCAGGGGCACATCTCAGCTTCTCTTGGG…	ATGCAGACACTTCATTTTTCCAGCAAGGCTTACAGCAAGATACTGCACATACCTTCCCTTGGCCTTGCTCTTGTGCTGCTGATCGGATTGGCCTCTCCTACCAGTTCCTGCAGAGAGCAGGAGCAGGGCTCCCTTCACCAGTTCCTTGCCGGGCTCTCACAACACGGTGGCCTCGCTGCGTCCTGGCAGCATGGCACGGATTGCTGCCAGTGGGAAGGGATCACCTGCAGTACAGATGGGATTGTTACGGATGTCTTGCTGGCTTCTAGGAGTCTTCAGGGGCACATCTCAGCTTCTCTTGGGAATCTCACTGGATTACTGCGCCTCAACCTGTCAAACAATCTGCTATACGGTGGCCTACCGCAGGAATTGATGTCATCCGGCAGCATCGTCGCCATA…	MQTLHFSSKAYSKILHIPSLGLALVLLIGLASPTSSCREQEQGSLHQFLAGLSQHGGLAASWQHGTDCCQWEGITCSTDGIVTDVLLASRSLQGHISASLGNLTGLLRLNLSNNLLYGGLPQELMSSGSIVAIDVSFNRLSGDLQELSSLTPPRPLKVLNISSNLFTGQFPSSTWQVMKNLVALNASKNSFTGQLPSHLCTSLPLLTVLELCYNLFSGRIPSGLGSCPKLRVLKVGHNNLSGPLPDELFNASSLEYLSFPKNTLQGTLEDARIVSLSNLITLDLGENNFSGKVPESIGQLHRLEELHLNNNNMSEDLPSTLSNCTNLITIDLKNNLFSGELDKVNFSNLPNLKTSDLGWNNFTGKIPESIYSCSNVTALRLSFNNFHGQLSEKIGNLKS…
TraesCS6A02G125600	TaPSKR70	6A	6A:99012907-99016261:-	1028	6.43	113.29	661-683	CAAGCTCTTTCATGGTTAGACCACCATTGATGCTTTATCTAGTCAGGGGACAACATAACCTCCGGTTCCAGTGCTAGTTTCACCAGAAAACCATGCAGACACTCCATTTTCCTAACAAGACATACAGCAAGATATTGCACATACCTTCCCTTGGCCTAGCTCTTGTGCTGCTGATATGCTTGGCCTCTCCTACCAGTTCCTGCACGGAGCAGGAGAAGGACTCCCTTCTCCAGTTTCTCGGCGGGCTCTCACAACACGGTGGCCTCGATGCGTCCTGGCAGCATGGCACGGCTTGCTGCCAGTGGGAAGGGATCACCTGCAGCACAGATGGGATTGTTACGGATATCTTGCTGGCTTCTAGGAGTCTTCAGGGGCACATCACACCTTCTCTTGGGAACC…	ATGCAGACACTCCATTTTCCTAACAAGACATACAGCAAGATATTGCACATACCTTCCCTTGGCCTAGCTCTTGTGCTGCTGATATGCTTGGCCTCTCCTACCAGTTCCTGCACGGAGCAGGAGAAGGACTCCCTTCTCCAGTTTCTCGGCGGGCTCTCACAACACGGTGGCCTCGATGCGTCCTGGCAGCATGGCACGGCTTGCTGCCAGTGGGAAGGGATCACCTGCAGCACAGATGGGATTGTTACGGATATCTTGCTGGCTTCTAGGAGTCTTCAGGGGCACATCACACCTTCTCTTGGGAACCTCACTGGATTGCTGCGCCTCAACCTGTCAAACAATCTGCTATCTGGTGGTGTACCACAGGAACTGGTATCCTCCAGAAGCATCCTCATCGTA…	MQTLHFPNKTYSKILHIPSLGLALVLLICLASPTSSCTEQEKDSLLQFLGGLSQHGGLDASWQHGTACCQWEGITCSTDGIVTDILLASRSLQGHITPSLGNLTGLLRLNLSNNLLSGGVPQELVSSRSILIVDVSFNRLRGDLHELSSTHARPLKVLNISSNLFTGQFPSSTWQVMKNLVALNASNNSFTGQLPTHFCASSPSLAVLELCYNQFRGSIPPEFGSCSMLRVLKVGHNRLSGTLPDELFNATLLEYVSFPGNGLQGTLEGSHIGKLSNLSTLDLGENSITGKIPEFIGHLKRLEELRLNNNLMYGELPSTLNNCTNLITIDFKNNNFSGELAKVNFSNLPYLKTLDLRNNSFRGKIPESIYSCSNLTALGLSFNNFHGQLSEKIGNLKYL…
TraesCS6A02G126200	TaPSKR71	6A	6A:99784767-99786917:-	716	5.44	77.66	690-710	ATGCAGCCACTCCATTTTCCATACATGGAGTACAGCAGAAAATTAACTTTCTTTGCCCTTGTGCTGCTGATCTCCTTGGCCTCTCCCATCAGTTCTTGCACAGAGAAAGAGAAGGGGTCCCTCCTGCAGTTCCTCAGTGGTCTGTCGTCGGACGGTGGCCTCACCGCGTCCTGGAAGCAGAACGGCGCAGACTGCTGCGAATGGGAAGGGGTCACCTGTGGCGAGGATGGGGCAGTCACAGGTGTCTCATTGGCTTTGAAGGGCCTTGAGGGGCGCATAACACCGTCCCTCGGTAACCTTGTTGGCCTTCTGCGCCTCAACCTGTCCCACAATTCGCTGTCGGGTGGCCTGCCACTGGAACTGGTGTCGTCCGGTAGCATCATCGTCCTTGATGTCAGC…	ATGCAGCCACTCCATTTTCCATACATGGAGTACAGCAGAAAATTAACTTTCTTTGCCCTTGTGCTGCTGATCTCCTTGGCCTCTCCCATCAGTTCTTGCACAGAGAAAGAGAAGGGGTCCCTCCTGCAGTTCCTCAGTGGTCTGTCGTCGGACGGTGGCCTCACCGCGTCCTGGAAGCAGAACGGCGCAGACTGCTGCGAATGGGAAGGGGTCACCTGTGGCGAGGATGGGGCAGTCACAGGTGTCTCATTGGCTTTGAAGGGCCTTGAGGGGCGCATAACACCGTCCCTCGGTAACCTTGTTGGCCTTCTGCGCCTCAACCTGTCCCACAATTCGCTGTCGGGTGGCCTGCCACTGGAACTGGTGTCGTCCGGTAGCATCATCGTCCTTGATGTCAGC…	MQPLHFPYMEYSRKLTFFALVLLISLASPISSCTEKEKGSLLQFLSGLSSDGGLTASWKQNGADCCEWEGVTCGEDGAVTGVSLALKGLEGRITPSLGNLVGLLRLNLSHNSLSGGLPLELVSSGSIIVLDVSFNRLGGDMQELPSSTPSRPLQVLNISSNLFTGRFPSSTTWEVMDNLVVLNASNNSFTGQIPDNFCSSSSLLAVVELCYNQFTGVIPPGLGNCSMLRVLKAGHNNLRGTLPNELFDASLLEYLSLPSNVLDGVLDGAQIIKLSNLVTLDLGRNNFSGKIPDSIGELESLEELHLDYNNMSGELPSALSNCTNLITINFKSNNLSGELSKVNFSTLPRLKTLDILYNNFNGRVPESLYTCSNLTALRLSGNNLHGQLSPRIGDLKHLT…
TraesCS6A02G126400	TaPSKR72	6A	6A:99929394-99931571:-	725	6.16	79.65	699-711	ATGCTAGTTTCATCAGAAACCATGCAGCCCCTTCAATTTTCAAACAAGACACACAACAACAAATTGTACATACCTTCCCTTGGCCTCACTCTTGTGCTGCTGATCTCCTTGGCCTCTCCCGCAAGTTCCTGCACGGAGCAGGAGAAGACCTCCCTTCTCCAGTTCCTCACCGAGCTCTCATGGGACAGTGGTCTTGCCGCTTCATGGCAGAACAACACGGATTGCTGCAAGTGGGAAGGGATCATCTGCAGGCAAGATAGGATGGTTGCCAAAGTCATGCTGGCTTCAAAAGGCCTAGAGGGGCACATCTCGGAGTGCCTTGGAAACCTCACCAGGCTGCAGTATCTTAACCTCTCTCACAACTCGCTGTCTGGTGGTCTGCCGCTGGAATTGGTGTCG…	ATGCTAGTTTCATCAGAAACCATGCAGCCCCTTCAATTTTCAAACAAGACACACAACAACAAATTGTACATACCTTCCCTTGGCCTCACTCTTGTGCTGCTGATCTCCTTGGCCTCTCCCGCAAGTTCCTGCACGGAGCAGGAGAAGACCTCCCTTCTCCAGTTCCTCACCGAGCTCTCATGGGACAGTGGTCTTGCCGCTTCATGGCAGAACAACACGGATTGCTGCAAGTGGGAAGGGATCATCTGCAGGCAAGATAGGATGGTTGCCAAAGTCATGCTGGCTTCAAAAGGCCTAGAGGGGCACATCTCGGAGTGCCTTGGAAACCTCACCAGGCTGCAGTATCTTAACCTCTCTCACAACTCGCTGTCTGGTGGTCTGCCGCTGGAATTGGTGTCG…	MLVSSETMQPLQFSNKTHNNKLYIPSLGLTLVLLISLASPASSCTEQEKTSLLQFLTELSWDSGLAASWQNNTDCCKWEGIICRQDRMVAKVMLASKGLEGHISECLGNLTRLQYLNLSHNSLSGGLPLELVSSSSITVLDVNFNQLNGTLHELPSSTPAQPLQVLNISSNLFAGQFPSTTWKAMENLIALNTSNNSFTGQIPTHFCSSSRSLVVLNLCLNKFSGNILQKLGNCSKLRELRAGYNNLSGTLPDELFNTATLEHLSFRNNDLHGAIDSTRTTNLRNLVTLDLGGNRFGGKIPDSIGQLKKLEEFHLDNNKFSGELPSALSNCTNLVAIDLKKNNFSGQLAKVNFSNLPNLKTLDVYFNSFTGTVLESIYSCSNLTALRVSTNKLTGQLSP…
TraesCS6A02G126700	TaPSKR73	6A	6A:100182979-100184391:-	470	5.42	51.5	443-459	ATGAACTCTTCTAAGGTAATCTCGTTAGAGCACCTCTCATTGCCTAACAATAGGTTAGAAGGAGCTCTTGATGGCATCAGCAAGCTCACAAATCTGGTCACCCTTGATCTTGGGGGGAATGAGCTCAGCGGCAATATTCCAGAGTCTATAGGTGATGTGAAGAGATTGGAGGAGCTGCATTTGGAACACAACAACATGTCAGGGGAGCTGCCAGCAGCTCTAAGCAACTGCACAAATCTTGTAACAATTGACCTCCAGGCAAACCAATTTAGCGTAGAACTTACCAAGGTCAACTTCGTAAGTCTGTCCAATCTAAAAAAACTAGATCTTCTTTCCAATAACTTCACCGGCACAGTTCCAGAAAGCATATACTCCTGCAGCAAGCTGACTGCACTACGG…	ATGAACTCTTCTAAGGTAATCTCGTTAGAGCACCTCTCATTGCCTAACAATAGGTTAGAAGGAGCTCTTGATGGCATCAGCAAGCTCACAAATCTGGTCACCCTTGATCTTGGGGGGAATGAGCTCAGCGGCAATATTCCAGAGTCTATAGGTGATGTGAAGAGATTGGAGGAGCTGCATTTGGAACACAACAACATGTCAGGGGAGCTGCCAGCAGCTCTAAGCAACTGCACAAATCTTGTAACAATTGACCTCCAGGCAAACCAATTTAGCGTAGAACTTACCAAGGTCAACTTCGTAAGTCTGTCCAATCTAAAAAAACTAGATCTTCTTTCCAATAACTTCACCGGCACAGTTCCAGAAAGCATATACTCCTGCAGCAAGCTGACTGCACTACGG…	MNSSKVISLEHLSLPNNRLEGALDGISKLTNLVTLDLGGNELSGNIPESIGDVKRLEELHLEHNNMSGELPAALSNCTNLVTIDLQANQFSVELTKVNFVSLSNLKKLDLLSNNFTGTVPESIYSCSKLTALRLSYNPFHGQLSEEIGNLKSLSFLSLANNSLTNITRTIRILSSSRSLTTLYLGFNFLHETMPEDVNIDGFKNLQVLYINHCSLSGKIPDWLSKLPNLGMLFLQGNKLTGPIPEWISSLKFLFSLDISNNSLTGEIPSALMEMPMLESDSTAPKVFFELPVWNKNQFLQYLTPSAFPKELNLAMNNFTGMIPEEIGQLQGLFSLNLSSNRLSGEIPEQICNLTNLQMLDLSGNHLTGKIPAALNNLHFLSRFNISNNDLEGTIPNAGQ…
TraesCS6A02G126900	TaPSKR74	6A	6A:100226411-100229268:-	711	5.72	77.14	685-700	CTGCCAACAAAAAATAGGGATCATCACAAGGTGAATTTTCTCTTCTGCCACCAAATGTCAGTACCTCAGGCATAGCAAAACTGGTAGGAGAAATGGTCAGATTAAGTATTAACACATCAACGTCCTCGGAAGTCAAACTTACAAATAAACCACATTAGATATGCAACATCAGCTAACCGTTGAGGTGTTGACCCAAATTTTATTTTCATCACTGCTCACTACAACCAGACCGGATCAAACAAACTAAAGAACAGAGCAGGTTGTTCCTTTCCCGTCTCGCTCTTTCTTCATCAGATAGTTTGGCACTTCATCCTTACAGACAAAAGCTTAAGCCTGTGGTTTCCAAGCTAGATTCTCGAGGAAACCATGCATCCACTCAGTCACTCACACAGGAACGGT…	ATGCATCCACTCAGTCACTCACACAGGAACGGTTTTCCCGTTCCTTTCTTCGGTTTGGCTCTTGTGCTACTGGTTTGCTTGGATTCTCCCACCAGTTCCTGCACAGACCAGGAGAAGAGCTCCCTACTCCAGCTCCTCACTGGGCTCTCGAGCGATGGCGGCCTCACAGCATCATGGCAAATCGACACTGACTGTTGCACGTGGGAAGGGATCACCTGCAACCAAGATAGGAGGGTCACTGATGTTTCGCTGGCATCTCGAGGCCTTAAGGGGTCCATCTCGCCGTTCCTTGGCAACCTCACTGGCCTTTTGCGCCTCAACCTGTCCCAGAACTCGCTGTCCGATGGGTTGCCACTGGAATTAGTGTCATCCAGCAGCATCCTTGTTCTTGATGTCAGC…	MHPLSHSHRNGFPVPFFGLALVLLVCLDSPTSSCTDQEKSSLLQLLTGLSSDGGLTASWQIDTDCCTWEGITCNQDRRVTDVSLASRGLKGSISPFLGNLTGLLRLNLSQNSLSDGLPLELVSSSSILVLDVSFNCLTGGLSELPSSTPTRPLQVLNISSNFFTGRFPSTTWEVMKSLVVLNASTNSFTGQIPTTPCVSAPSFAVLELSFNQLSGNIPPGLGNCLALKFLCAGYNNLNGTLPDELFKVRSLQYISLPNNRLQGALNGIIKLTNLVTLDLGKNELSGNIPDSIGELKRLEEIHLGHNNMSGELPSAHSNCTNLITVDLKANQFSGELTKVNFVSLSKLRKLDLVFNNFTGTIPESIYSCSKLTALRLSYNHFHGQLSEKIGNLKSLRFLS…
TraesCS6A02G127300	TaPSKR75	6A	6A:100355107-100357260:-	717	5.5	78.45	689-709	ATGCAGCTACTCAGTCACTTATGCAGGAACCGATTGCCAATACCATTCTTTGGTTTGGCTGTTGTGCTACTAGTCTCCTTGGCTTCTCCCACCAGCTCCTGCACGGAGCAGGAGAAGAGCTCCCTTATCCAGCTCCTTGATGGGTTCTCACAAGACGGCGGCCTCACGGTGTCATGGCGGAGCGACACAGACTGTTGCAGCTGGGAGGGGATTGCCTGCAGCACCGATAAGACGGTCACTGATGTTTCACTGGCTTCTCACGGTCTTGAGGGGGTCATCTCGCCATTCCTTGGCAACCTCACCGGCCTGTTACATCTCAACCTGTCGCACAACTCACTGTCCGGTGGCTTGCCACTAGAATTGGTGTCATCCAGCAGCATCATTGTCCTTGACATCAGT…	ATGCAGCTACTCAGTCACTTATGCAGGAACCGATTGCCAATACCATTCTTTGGTTTGGCTGTTGTGCTACTAGTCTCCTTGGCTTCTCCCACCAGCTCCTGCACGGAGCAGGAGAAGAGCTCCCTTATCCAGCTCCTTGATGGGTTCTCACAAGACGGCGGCCTCACGGTGTCATGGCGGAGCGACACAGACTGTTGCAGCTGGGAGGGGATTGCCTGCAGCACCGATAAGACGGTCACTGATGTTTCACTGGCTTCTCACGGTCTTGAGGGGGTCATCTCGCCATTCCTTGGCAACCTCACCGGCCTGTTACATCTCAACCTGTCGCACAACTCACTGTCCGGTGGCTTGCCACTAGAATTGGTGTCATCCAGCAGCATCATTGTCCTTGACATCAGT…	MQLLSHLCRNRLPIPFFGLAVVLLVSLASPTSSCTEQEKSSLIQLLDGFSQDGGLTVSWRSDTDCCSWEGIACSTDKTVTDVSLASHGLEGVISPFLGNLTGLLHLNLSHNSLSGGLPLELVSSSSIIVLDISFNRLRGALHELPSSAPDRPLQVLNISSNLLTGPFPSIIWKKMDNLIALNASNNSFTGRIPSDLCNTSPSFAVLDLCFNKLSGSVPPGLGNCSMLRVLRAGYNNLSGTLPDELFNATSLECLSFPNNDLHGVLDSDRIISLRNLQILDLGWNNFNGRIPDSIGDLKRLEEFHLQYNNLSGELPSTLSKCKNLIRIDLRSNYFSGELTKVNFSNLSNLKTLDLWLNNFTGVVPESIYSCSNLTALRLAANNFHGELSLRIGNLKYLSF…
TraesCS6A02G127500	TaPSKR76	6A	6A:100366017-100368173:-	718	5.8	78.2	692-712	ATGCAGCCACTCCAGCTTTCACGCATGAGATACAACGAAAAACTACCGATAAGTTCCCTTGGCATTGCTCTTGTGATGCTCATGTCCTTGGCCGCTATCACTAGCTCCTGCACAGAGCAAGAGAAGGCCTCCCTCCTCAAGTTCCTCACTGGGCTCTCACAGGATGGTGGCCTTGCCGCGTCGTGGCGGAATGGCACAGATTGCTGCACGTGGGAAGGGATCACCTGCAGCATGGATGGGACGGTTACTGATGTCTCGCTGGCTTCCAAGGGTCTTCAGGGGTATATCTCACCTACTGTTGGCAGCCTCGCCGGATTGTTGCGACTGAATCTGTCAAACAACATGCTGTCCAGTGGACTACCACAAGAATTGGTGTCTTCCGGCAGCATCATCGCCATC…	ATGCAGCCACTCCAGCTTTCACGCATGAGATACAACGAAAAACTACCGATAAGTTCCCTTGGCATTGCTCTTGTGATGCTCATGTCCTTGGCCGCTATCACTAGCTCCTGCACAGAGCAAGAGAAGGCCTCCCTCCTCAAGTTCCTCACTGGGCTCTCACAGGATGGTGGCCTTGCCGCGTCGTGGCGGAATGGCACAGATTGCTGCACGTGGGAAGGGATCACCTGCAGCATGGATGGGACGGTTACTGATGTCTCGCTGGCTTCCAAGGGTCTTCAGGGGTATATCTCACCTACTGTTGGCAGCCTCGCCGGATTGTTGCGACTGAATCTGTCAAACAACATGCTGTCCAGTGGACTACCACAAGAATTGGTGTCTTCCGGCAGCATCATCGCCATC…	MQPLQLSRMRYNEKLPISSLGIALVMLMSLAAITSSCTEQEKASLLKFLTGLSQDGGLAASWRNGTDCCTWEGITCSMDGTVTDVSLASKGLQGYISPTVGSLAGLLRLNLSNNMLSSGLPQELVSSGSIIAIDISFNRLDGELHEMPSSTPVRPLKVLNISSNLFAGQFPSSTWGAMKDLVALNASNNSFTGQLPTHFCTSFPSLVVLELSYNRFRGSIPPELGSCSMLRVLKVGHNNLSGTLPDELFNATSLEFLSFPRSGLQGILEDTYIAKLTFLVTLDLGENNFSGKIPEFIGHLKRLEELYLNSNIMYGELPSTLANCTNLITINLNCNNFSGQLTKVNFSSLPNLMSLDLMRNNFDGTIPESIYSCRKLIALRLSSNKFHGQLAKGLGNLKS…
TraesCS6A02G128100	TaPSKR77	6A	6A:100737787-100740511:+	711	5.65	77.59	685-705	CTTCTTTATTATGCACAATTAGATAACATGGCACATAACTTCAGTTTCCTGCTGATTCAGTTGCACCTAGTGGGTGTATTTTTATTAAGAAAGGAGAAGTCGTTTTCAATAAGTTGTAAAACAAGTATCAGACCTGCTGAAGTGTAAAAAATGCATGCATTGTTCAGCAACGACCCCTTCACATCAAACTGGTAAGCGAAACAGACAGATTAGGTATCAACAAGACAATTCCTGCTTGGAAGTCAGACTCACCAATAAACTACAGTAGATAACCCAATTTTTCTTTTTATCACTAACGACCGGAGACTGGATCAAACAAAATGGAGACCAGAGCAGGTTGTTCCTTTCCTATCTTGCTCTTTCTTCATCAGATAATTTAGCACTTCATCCTGGGAGACC…	ATGAAGTCACTCAATCGCTCGCAGAGGAGCCGATTTCCCATACCTTTCTTTGGTTTGGCTCTTGTACTACTGGTCTTCTTGGCTTCTCCCACCAGATCCTGCACAGAGCAGGAGAAGAGTTCCCTTCTCCAGCTTCTTGCTGGGCTCTCGCAGGATGGTGGTCTCACGGCATCATGGCGGAGCAACACGGACTGCTGCAGGTGGGAAGGGATCAGCTGCAGCCTGAATAGGATGGTCACTGATGTTGTGCTAGCTTATCGAGGGCTCGAGGGGTCCATTTCGCCGTTTCTAGGCAACCTCACCAGCTTGTTGCGATTCGATCTCTCCCACAACTTGCTGTCTGGTGGCTTACCGCTAGAATTGTTGCAGTCCAGCAGCATCCTTGTCCTTGACGTCAGT…	MKSLNRSQRSRFPIPFFGLALVLLVFLASPTRSCTEQEKSSLLQLLAGLSQDGGLTASWRSNTDCCRWEGISCSLNRMVTDVVLAYRGLEGSISPFLGNLTSLLRFDLSHNLLSGGLPLELLQSSSILVLDVSFNRLTGGLSELPSSTPVRPLQVLNISSNLFTGRFPSTIWEVMKSLVALNASTNSFTGQMPTMSCVSAPSFAVLELSFNKFSGNIPPGLSNCSLLKLLSAGNNHLSGTLPDELFKVTTLEHLSLPFNWLEGELKGIINLTNLVTLDLGKNEFRGNIPESIGELKKLEELLLDHNSMSGELPSALSNCTNLVTLDLKVNHFNGEFTKINFLSLPNLKILDILSNDFTGTIPESIYSCSKLTALRLSFNHFHGQLSEKIGNLKSLSFLA…
TraesCS6A02G128400	TaPSKR78	6A	6A:100755407-100757765:+	711	5.24	76.7	685-705	ATGCGGTCACACCATTGCCCAAACAGCAGCAGATTTCCCTTGCCTTTTCTAGGATTGGCTCTCGTGCTGCTGATATCCTTGGCCCCTCCGACCAGCTCCTGCACGGAGCAGGAGAAGAGCTCCCTCCTCCAGCTCCTTGCTGGGTTCTCGCAGGACGGCGGCCTCGGGGCGTCATGGCGGAACGATACGGACTTCTGCACTTGGGAAGGGATCACCTGCAGCCCCAACAGGACGGTCAGTGATGTTTTGTTGGCCTCTCGAGGCCTCGAGGGGTCCATCTCACAGTTCATTGGAAATCTCACCGGCTTGTTGCGCATCAACCTGTCGTGCAACTCACTGTCCGGTGGCTTGCCGCTAGAATTGGTGTCATCCAGCAGCATCCTTGTCCTTGATGTCAGT…	ATGCGGTCACACCATTGCCCAAACAGCAGCAGATTTCCCTTGCCTTTTCTAGGATTGGCTCTCGTGCTGCTGATATCCTTGGCCCCTCCGACCAGCTCCTGCACGGAGCAGGAGAAGAGCTCCCTCCTCCAGCTCCTTGCTGGGTTCTCGCAGGACGGCGGCCTCGGGGCGTCATGGCGGAACGATACGGACTTCTGCACTTGGGAAGGGATCACCTGCAGCCCCAACAGGACGGTCAGTGATGTTTTGTTGGCCTCTCGAGGCCTCGAGGGGTCCATCTCACAGTTCATTGGAAATCTCACCGGCTTGTTGCGCATCAACCTGTCGTGCAACTCACTGTCCGGTGGCTTGCCGCTAGAATTGGTGTCATCCAGCAGCATCCTTGTCCTTGATGTCAGT…	MRSHHCPNSSRFPLPFLGLALVLLISLAPPTSSCTEQEKSSLLQLLAGFSQDGGLGASWRNDTDFCTWEGITCSPNRTVSDVLLASRGLEGSISQFIGNLTGLLRINLSCNSLSGGLPLELVSSSSILVLDVSFNRLTGALSELPSLTPARPLQVVNISSNLFTGRFPSTTWEVMKSLVALNASNNSFTGQLPTTLCLSAPSFVVLELSFNEFSGNIPPGLGNCSMLKLLGAGYNNLSGTLPDEVFKVTSLEHLSLPNNWLEGALDGIIKLTNLVTLDLGGNKLSGNIPDSIGQLKSLEELHLEQNHISGELPSALSNCTHLTTISLKGNQFHGELTKVNFSNLPNLKKIDLLHNNFIGNIPESLYSCSNLTALRLSGNHLHGQLSEKIGNLKSLSFLS…
TraesCS6A02G128600	TaPSKR79	6A	6A:100762614-100763084:+	156	5.7	16.76	129-146	ATGAATAATTTCACTGGTATGATTCCGGCGGAGATCGGTAGGTTACAAGGACTATTTTCACTTAACTTGAGCTCCAACAGATTATCTGGAGAGATACCAGAACAGATCTGCAATCTCACGAACCTGCAGATGCTCGACTTGTCTGGTAATCATCTCACTGGTAAGATTCCAGCTGCATTGAACAATCTGCACTTCCTTTCCAGATTCAACATTTCTAATAATGACCTAGAAGGCCCTATTCCAAACATGGGCCAGTTCAGCACGTTTCCGGATTCTAGCTTTGGTGGAAACCCAAAACTGTGTGGCCCTATGGTTGCAAACCATTGTGGTTCGGCAGAAGCAAGTCCAGTTTCCATTGACCCTATAAAACAGATTGGTAGTGAGGCCATCATCTTTATG…	ATGAATAATTTCACTGGTATGATTCCGGCGGAGATCGGTAGGTTACAAGGACTATTTTCACTTAACTTGAGCTCCAACAGATTATCTGGAGAGATACCAGAACAGATCTGCAATCTCACGAACCTGCAGATGCTCGACTTGTCTGGTAATCATCTCACTGGTAAGATTCCAGCTGCATTGAACAATCTGCACTTCCTTTCCAGATTCAACATTTCTAATAATGACCTAGAAGGCCCTATTCCAAACATGGGCCAGTTCAGCACGTTTCCGGATTCTAGCTTTGGTGGAAACCCAAAACTGTGTGGCCCTATGGTTGCAAACCATTGTGGTTCGGCAGAAGCAAGTCCAGTTTCCATTGACCCTATAAAACAGATTGGTAGTGAGGCCATCATCTTTATG…	MNNFTGMIPAEIGRLQGLFSLNLSSNRLSGEIPEQICNLTNLQMLDLSGNHLTGKIPAALNNLHFLSRFNISNNDLEGPIPNMGQFSTFPDSSFGGNPKLCGPMVANHCGSAEASPVSIDPIKQIGSEAIIFMTSFGVFFGVGVLYDQKVLARHFG
TraesCS6A02G129000	TaPSKR80	6A	6A:100797515-100805145:+	1205	5.62	130.18	1178-1195	ATGCGGTCACACCATTGCCCAAACAGCAGCAGATTCCCCTTGCCTTTTCTAGGATTGGCTCTCGTGCTGCTGATATCCTTGGCCCCTCCGACCAGCTCCTGCACGGAGCAGGAGAAGAGCTCCCTCCTCCAGCTCCTTGCTGGGTTCTCGCAGGACGGCGGCCTCGGGTCGTCATGCCGGAACGATACGGACTGCTGCACTTGGGAAGGGATCACCTGCAGCCCCAACAGGATGGTCAGTGCTGTTTTGTTGGCCTCTCGAGGCCTCGAGGGGTCCATCTCGCAGTTCCTTGGAAATCTCACAGGCTTATTGCGCCTCAACCTGTCGTGCAACTCACTGTCCGGTGGCTTGCCGCTGGAATTGGTATCATCCAGCAACATCACTGTCCTTGATGTCAGT…	ATGCGGTCACACCATTGCCCAAACAGCAGCAGATTCCCCTTGCCTTTTCTAGGATTGGCTCTCGTGCTGCTGATATCCTTGGCCCCTCCGACCAGCTCCTGCACGGAGCAGGAGAAGAGCTCCCTCCTCCAGCTCCTTGCTGGGTTCTCGCAGGACGGCGGCCTCGGGTCGTCATGCCGGAACGATACGGACTGCTGCACTTGGGAAGGGATCACCTGCAGCCCCAACAGGATGGTCAGTGCTGTTTTGTTGGCCTCTCGAGGCCTCGAGGGGTCCATCTCGCAGTTCCTTGGAAATCTCACAGGCTTATTGCGCCTCAACCTGTCGTGCAACTCACTGTCCGGTGGCTTGCCGCTGGAATTGGTATCATCCAGCAACATCACTGTCCTTGATGTCAGT…	MRSHHCPNSSRFPLPFLGLALVLLISLAPPTSSCTEQEKSSLLQLLAGFSQDGGLGSSCRNDTDCCTWEGITCSPNRMVSAVLLASRGLEGSISQFLGNLTGLLRLNLSCNSLSGGLPLELVSSSNITVLDVSFNRLTGALSELPSSTPAWPLQSLVVLNASTNSFTGHLPTTLCLSAPSFSVLELSINKFSGNIPHGLGNCSMLKLLSAGYNNLSGTLPDEVFKVTSLEHLSLPNNWLEGALNGITKLTNLVTLDLGGNKINGNIPDAIGKLKSLEELHLEQNHMSGELPSALINYTHLTTIILKGNQFHGELTKVNFSNLPNLKKLDLLHNNFIGNIPESLYSCSKLTALRLSSNHFHSQLSEKIDISNNSFTGEISTALMEMPMLKSDKTAPKVFF…
TraesCS6A02G129600	TaPSKR81	6A	6A:101545847-101548224:-	710	5.6	77.48	684-699	GATGATAGCTAGTACCAGCACTGCATGCATTCTTCAAGCAACAGCAAAACAAGAAGGGGGGAGAAACACTAACCAATGTGCTCATTCACCGTTCATCCGGTCGTGCTGCAGCTGTTCCTGCTGCTCCTCTTAGCCTCTCCCGCCACTGCATGCACCGAACAGGAGAAGCGCAACCTCCTCCAGTTCCTTGCCGGACTGTCGCGTGATGGTGGCATCGCCACGTCCTGGCACAACAGCGGCACAGACTGCTGCGAGTGGGAAGGCATCTCCTGCAATGGAGATGGGGCCGTCACTGGGGTCTCCCTGGAGTCCAAAGGACTTGAAGGGCCCATCTCACCGTTCCTCGCCAACCTCACCAGCCTGCTGCGTGTTAACCTCTCGCACAACTCATTCTCCGGT…	ATGTGCTCATTCACCGTTCATCCGGTCGTGCTGCAGCTGTTCCTGCTGCTCCTCTTAGCCTCTCCCGCCACTGCATGCACCGAACAGGAGAAGCGCAACCTCCTCCAGTTCCTTGCCGGACTGTCGCGTGATGGTGGCATCGCCACGTCCTGGCACAACAGCGGCACAGACTGCTGCGAGTGGGAAGGCATCTCCTGCAATGGAGATGGGGCCGTCACTGGGGTCTCCCTGGAGTCCAAAGGACTTGAAGGGCCCATCTCACCGTTCCTCGCCAACCTCACCAGCCTGCTGCGTGTTAACCTCTCGCACAACTCATTCTCCGGTGGTCTACCAGCGGAGCTCGTGTTCTCTGGAAGCATCATCGTCCTCGATGTCAGCTTCAGTCGGCTCAACGGACCG…	MCSFTVHPVVLQLFLLLLLASPATACTEQEKRNLLQFLAGLSRDGGIATSWHNSGTDCCEWEGISCNGDGAVTGVSLESKGLEGPISPFLANLTSLLRVNLSHNSFSGGLPAELVFSGSIIVLDVSFSRLNGPLPEFPSLVTTNRPLQVLNISSNQFSSQFPSATWKVMNSLIALNASNNSFTGNIPPSLCLGSPYLALLDLCYNQLSGDIPNTLGNCSKLKVLKAGNNNLSGILPVDTFCATSLEYLSFPNNGLQGELDGAHIVKLSNLATLDLEGNHFSGKIPQSIGLLKRLEELHFGSNDMSGELPSTLGNCTNLKIIDLKFNNFSGDLGKVNFAALQNLKSLDLLRNNLSGIIPESIYSCSNLTALRLSENHFRGEISSRIGNLKHLSFLSISRN…
TraesCS6A02G129700	TaPSKR82	6A	6A:101552602-101554740:-	712	6.62	77.76	686-700	ATGCCTTCCTTCACCGTTCCTCCAGTTGTGCTGTTCGTGGTGCTGCACATCTTGGCCTCTCCCGCCACCGCATGCACCGAGCAGGAGAAGCATAATCTGCTCCGGTTCCTAGCCGGGCTATCGCGAGATGGTGGCCTCGCCACGTCATGGCGCGACAACAGCACGAACTGCTGCAAGTGGGAAGGCGTCGTCTGCAATGAAGATGAGGCCGTTACTGAGGTATCCCTGGGATCTAAAGGACTTGAAGGGTGCATCTCGCCATCCCTGGCCAACCTCACCAGCCTGCTACATGTCAATCTCTCGTACAACCCCTTCTCTGGTGGCCTTTTGCCAGAGCTCATGTCCTCCGGAAGCATCATCATCCTTGACGTCAGCTTCAACCAGCTCAACGGACCGCTG…	ATGCCTTCCTTCACCGTTCCTCCAGTTGTGCTGTTCGTGGTGCTGCACATCTTGGCCTCTCCCGCCACCGCATGCACCGAGCAGGAGAAGCATAATCTGCTCCGGTTCCTAGCCGGGCTATCGCGAGATGGTGGCCTCGCCACGTCATGGCGCGACAACAGCACGAACTGCTGCAAGTGGGAAGGCGTCGTCTGCAATGAAGATGAGGCCGTTACTGAGGTATCCCTGGGATCTAAAGGACTTGAAGGGTGCATCTCGCCATCCCTGGCCAACCTCACCAGCCTGCTACATGTCAATCTCTCGTACAACCCCTTCTCTGGTGGCCTTTTGCCAGAGCTCATGTCCTCCGGAAGCATCATCATCCTTGACGTCAGCTTCAACCAGCTCAACGGACCGCTG…	MPSFTVPPVVLFVVLHILASPATACTEQEKHNLLRFLAGLSRDGGLATSWRDNSTNCCKWEGVVCNEDEAVTEVSLGSKGLEGCISPSLANLTSLLHVNLSYNPFSGGLLPELMSSGSIIILDVSFNQLNGPLPDLPYLVTTNRPLQVLNISSNQFSSKFPSATWKVMKNLIALNASNNSFTGNIPSSLCLGSPYLVLLDLCYNQLSGNIPTALGDCSKLKVLKVGHNNLSGTLPVEIFHAASLEYLSFPNNGLQGELDGAHIVRRSNIRTLDLGGNHISGKIPESIGQLTRLEELHLGNNNMSGELPSTLSNCKNLKTIDLKLNDFSGDLGKVNFATLQNLKSLDLIKNNLNGIVPESIYSCSNLTALRLSGNHFHGEISLRIGNLKHLSFLSLVRNS…
TraesCS6A02G130000	TaPSKR83	6A	6A:101842834-101844819:-	661	6.17	72.18	635-650	ATGTCATGGCGTGAAAACGGCACAGACTGCTGCGAGTGGGAAGGCATCGCCTGCAATGAAGACAGAGCTGTCACTGAAGTCTCCCTGGCATCTAGAGGACTTGAAGGGTGCATCTCGCCGTCCCTTGCCGACCTCACCAGCGTGCTACATATCAACCTCTCGTACAACTCCTTCTCTGGTGACCTTTTGCCAGAGATCATGTCCTCCGGAAGCATCATCGTCCTCGATGTCAGCTTCAACCGGCTCAACGGATCGCTGCACGAGCTGCCGTCTTTGGTTACCACCGACCGGCCTCTGCAGGTACTCAACATCTCAAGCAACCAGTTCAACTCAGAATTTCCATCAGCCACATGGAAGGTCATGAAAAATCTGATTGCGCTCAACGCCAGCAATAACAGC…	ATGTCATGGCGTGAAAACGGCACAGACTGCTGCGAGTGGGAAGGCATCGCCTGCAATGAAGACAGAGCTGTCACTGAAGTCTCCCTGGCATCTAGAGGACTTGAAGGGTGCATCTCGCCGTCCCTTGCCGACCTCACCAGCGTGCTACATATCAACCTCTCGTACAACTCCTTCTCTGGTGACCTTTTGCCAGAGATCATGTCCTCCGGAAGCATCATCGTCCTCGATGTCAGCTTCAACCGGCTCAACGGATCGCTGCACGAGCTGCCGTCTTTGGTTACCACCGACCGGCCTCTGCAGGTACTCAACATCTCAAGCAACCAGTTCAACTCAGAATTTCCATCAGCCACATGGAAGGTCATGAAAAATCTGATTGCGCTCAACGCCAGCAATAACAGC…	MSWRENGTDCCEWEGIACNEDRAVTEVSLASRGLEGCISPSLADLTSVLHINLSYNSFSGDLLPEIMSSGSIIVLDVSFNRLNGSLHELPSLVTTDRPLQVLNISSNQFNSEFPSATWKVMKNLIALNASNNSFTGNIPSSLCLGSPYLALLDLCYNQLSGEIPNALGNCSKLKVLKAGNNNLSGNLPVETFHATLLQYLSFPNNGLQGELEGAHIVKLGNLATLDLGGNHFSGKIPQSIGLLKRLEELYLGSNNMSGELPSALGNCTNLKIIDLKINNFSGDLGKVNFAALHNLKSLDLLRNNLNGIVPESIYSCSNLTALRLSSNHFHGEISSRIGNLKHLSFLSLSRNCFTNITKALHALKSSRNISTLLLGRNFMNEAMPQDEFIDGFQNLQLLT…
TraesCS6A02G130200	TaPSKR84	6A	6A:101863007-101865570:-	709	5.98	77.16	683-699	GCTTTCCTATGCTAGTGTCACTGTCTTTTGGTGCACCGACCGATCGTGGCCCCAGGCACTGAGGTGCACCCATGAAAAGAAATAGAGAATCTTATGGATGGTGTTCAGTAGCTCTGACATGCAACTAAATCCACCCCTATATGATAACTATCCAGCACTGCATGCATTATTCAAGCAACAGCAAAACAATAAGGGGGAAGAAACACTAACCAATGTGTTCATTCACTGTTCCTCCGGTCGTGCTGCAGCTGTTCGTGCTGCTCTTCTTGGCCTCTCCCGCCACCGCATGCACCGAGCAGGAGAAGCACAACCTCCTACGGTTCCTCGACGGGCTTTCGTGTGATGGTGGCCTCGCCACATCGTGGCATAACAACGGCACGGACTGCTGCGAGTGGGAAG…	ATGTGTTCATTCACTGTTCCTCCGGTCGTGCTGCAGCTGTTCGTGCTGCTCTTCTTGGCCTCTCCCGCCACCGCATGCACCGAGCAGGAGAAGCACAACCTCCTACGGTTCCTCGACGGGCTTTCGTGTGATGGTGGCCTCGCCACATCGTGGCATAACAACGGCACGGACTGCTGCGAGTGGGAAGGCATCTCCTGCAATGGAGATGGGGCCGTCACCGGGGTCTCCCTGGAGTCTAAAGGACTTGAAGGGCCCATCTCGCTGTTCCTCACCAATCTCACCAGCCTGCTGCGCGTCAACCTCTCGCACAACTCGTTCTCCGGTGGTCTTCCGGCGGAGCTCATGTTCTCCGGAAGCATCATCGTCCTCGATGTCAGCTTCAACCGGCTCAACGGACCG…	MCSFTVPPVVLQLFVLLFLASPATACTEQEKHNLLRFLDGLSCDGGLATSWHNNGTDCCEWEGISCNGDGAVTGVSLESKGLEGPISLFLTNLTSLLRVNLSHNSFSGGLPAELMFSGSIIVLDVSFNRLNGPLPELPPLITTNRPLQVLNTSSNQFSSQFPSATWKVMNSLIALNASNNSFSGNIPSSLCLGSPYLALLDLCYNQLSGDIPNTLGDCSKLKVLKAGNKNLSGILPVETFRVTSLEYLSFPNNGLQGELDGAHIVKVSNLATLDLGGNHFSGKIPESIALLKRLEELHLGSNNMSGELPSTLGNCTNLKTIDLKINNFSGDLGKVNFSALQNLRSLDLMMNNFSGIIPESIYSCSNLAALRLSANHFHGEISPRIGNLKHLSFLSLVRN…
TraesCS6A02G187400	TaPSKR85	6A	6A:223555427-223560602:+	941	5.65	104.14	583-603	ATGGACCTCACTTCTTCTAACCACTGTAAATGGGGAGGAGTTACATGCAAAGATGGTTTGGTCACTGCCATTTCCCTTCCACGGCAAACCTTTAGGAAACCAATCCCACCGTCCCTTTGCCTCCTCAAGAATCTTACCTACTTGGACCTCTCCTACAATAACTTCTCCACTTCATTCCCTACCATACTCTACAATTGCTCCAATCTGAAGTACCTAGACCTTTCCAACAATGCCTTTGGTGGGAAACTCGCAGCTGACATAAACAGTTTATCAGCAAAGCTCGAGCATCTCAACTTATCAAGCAATCGTATCATGGGGGAAATTCCACCATCGATTGGATGGTTTCCAAAGCTCAAGTCGCTGCTCCTCGACACCAACCAGTTTGACGGAAGTTATCCA…	ATGGACCTCACTTCTTCTAACCACTGTAAATGGGGAGGAGTTACATGCAAAGATGGTTTGGTCACTGCCATTTCCCTTCCACGGCAAACCTTTAGGAAACCAATCCCACCGTCCCTTTGCCTCCTCAAGAATCTTACCTACTTGGACCTCTCCTACAATAACTTCTCCACTTCATTCCCTACCATACTCTACAATTGCTCCAATCTGAAGTACCTAGACCTTTCCAACAATGCCTTTGGTGGGAAACTCGCAGCTGACATAAACAGTTTATCAGCAAAGCTCGAGCATCTCAACTTATCAAGCAATCGTATCATGGGGGAAATTCCACCATCGATTGGATGGTTTCCAAAGCTCAAGTCGCTGCTCCTCGACACCAACCAGTTTGACGGAAGTTATCCA…	MDLTSSNHCKWGGVTCKDGLVTAISLPRQTFRKPIPPSLCLLKNLTYLDLSYNNFSTSFPTILYNCSNLKYLDLSNNAFGGKLAADINSLSAKLEHLNLSSNRIMGEIPPSIGWFPKLKSLLLDTNQFDGSYPAKDISNLANLEVLTLAENPFLPAPFQVELGKLTRLTYLWLSGMNMTGEIPESLSSLTELSLLSVSNNMLQGTIPTWVWQHKKLQYLYMFANSFTGEISSSVTAVNLVELDVSSNNLTGTIPDDFGRLINLTMLFLYTNQLHGSIPPSIGLLPNLSDIRLFENMLSGSLPPELGKHSPLGNLEVCNNNLSGELPADLCSNRKLYDIVVFNNNFYGKLPQSLDGCYRLNNLMLYNNHFTGEFPKSIWSVVTNELTTVMIQNNNFSGTF…
TraesCS6A02G222000	TaPSKR86	6A	6A:414864874-414868901:+	1047	7.97	115.34	689-712	AAGTTGACAGAGACAATCAATTTCCTCAAGAAAATTCACGACTCCCACGGCCGAGTGCCTGCACAATCACAGGTCAAAACCGGAGCACGCACCGGACCTCCTGCTATCATGTCCTATCGTCTCGCACCTCACCTCTCTCCCTCATCCTTCACTGCCGCCACCATTGTTGCTTGGGGCCAAATGGCTTAGATATCGCATAGCTCCTGAGCACAACAAACAAGAACCTCTCTTCCCCATTCAACAGCATCAGCATAGCCCTTCCTGCATCAATGGGGCATTTCTTGATGCGACGCACTACCACATGGCCAAGCTGTTTCATCCTATGGTGCTTGTCCGTGCAGCTTCTCTTGCTGTCTCCGGTGTACTCCCTCAACCAAAGCTCCTGCAACCCAGATGATT…	ATGCGACGCACTACCACATGGCCAAGCTGTTTCATCCTATGGTGCTTGTCCGTGCAGCTTCTCTTGCTGTCTCCGGTGTACTCCCTCAACCAAAGCTCCTGCAACCCAGATGATTATGGTGCACTGGAAGGCTTCCTGAGAGGTGTCACCGGAGGCATCAGCGGCTGGACGCTCTCAAACACGACCTCCGAAGTGGCCAACCGCTGTGCATGGGTGGGCGTCACATGCGACGCCGGCGGCCGGGTCATCAGGCTGGACCTCCATGGCAGGAAACTCAAGGGCGAGCTGGCACCTTCGCTCGCACAACTGGGCCATCTCCAGTGGCTCAACCTCTCCGATAACAACCTCCGTGGTGCCATCCCAGCACCCCTCCTTCAGCTCCATAGACTGCAGCGGCTC…	MRRTTTWPSCFILWCLSVQLLLLSPVYSLNQSSCNPDDYGALEGFLRGVTGGISGWTLSNTTSEVANRCAWVGVTCDAGGRVIRLDLHGRKLKGELAPSLAQLGHLQWLNLSDNNLRGAIPAPLLQLHRLQRLDVSNNELSGTFPANVSLPVIEVFNISFNSFSGTHPTLHGSAQLTVFDAGYNMFTGRIDSSICESSRVIRVIRFTSNLFAGELPEGFGNCIKLEELYAELNSISGSLPDDLFKLQFLKNLTLQENQLTGRMSPRFGNLSSLAQLDISFNSFSGHLPDVFGRLGKLEYFSAQSNLLRGPLPASLSQSPSLKMLYLRNNSLNGRINLNCLKMTQLSSLDLGTNKFIGTIDSLSDCHRLRSLNLGTNNLSGEIPADFRKLQFLSYISLSN…
TraesCS6A02G359600	TaPSKR87	6A	6A:591019982-591021487:-	473	6.15	52.47	117-137	ATGGCAATTGGAGTGCTAAAGCTCAAAGCACTTAATCTAAGTGGAAATCAGATATCGGGTACTATACCTGCAGCATTTGGGTTTATATCAGAGCTAACCATCCTTGACCTCTCCTCGAATGCGCTATCTAGCGAGATCCCAAAAGATATCAATAAGTTGAATTTGAACTTTTTAAACCTCTCCATGAATCACCTCACAGGGGAAATTCGAACATCATTGCAAAACGAAGCATATGAGCAAAGCTTCCTCTTCAATCCAGGCCTTTGTGTCTCATTGAATAATTCCATCCCGAATTTTCCGATTTGCGGGGCAATAGCAAACACCAACAATGATATCTCCAGGAGGCTTATAGCCCTCTTTTTTGTTCTTGCAAGTATCATGCTTGTGGGTTTGGCAGTT…	ATGGCAATTGGAGTGCTAAAGCTCAAAGCACTTAATCTAAGTGGAAATCAGATATCGGGTACTATACCTGCAGCATTTGGGTTTATATCAGAGCTAACCATCCTTGACCTCTCCTCGAATGCGCTATCTAGCGAGATCCCAAAAGATATCAATAAGTTGAATTTGAACTTTTTAAACCTCTCCATGAATCACCTCACAGGGGAAATTCGAACATCATTGCAAAACGAAGCATATGAGCAAAGCTTCCTCTTCAATCCAGGCCTTTGTGTCTCATTGAATAATTCCATCCCGAATTTTCCGATTTGCGGGGCAATAGCAAACACCAACAATGATATCTCCAGGAGGCTTATAGCCCTCTTTTTTGTTCTTGCAAGTATCATGCTTGTGGGTTTGGCAGTT…	MAIGVLKLKALNLSGNQISGTIPAAFGFISELTILDLSSNALSSEIPKDINKLNLNFLNLSMNHLTGEIRTSLQNEAYEQSFLFNPGLCVSLNNSIPNFPICGAIANTNNDISRRLIALFFVLASIMLVGLAVGGFLLLKRKKNSQDPLSWKLTQFHALHFTEYDVLGSAHWIGSGRSGKVCRICVVDEEGGSRMVAVKKIWNAQNLDNKLEKDFLAEVQILGEIQHTNIAKLLCCISSSEAKLLVYKYMENGSLDRWLHQRERERVGSLVPLDWPTRLQIDIDSARGLCYMHHDSSPAIVHCDVKSANILLDPEFRAKIADFGLARILLKTRDPGSISAIGGTFGYMAPEYGYRLKVNEKVNVYSFGVVLLELTTGRVANDGGLEYCLAEWAWRQYQE…
TraesCS6B02G061000	TaPSKR88	6B	6B:40449889-40453113:+	1074	5.81	113.15	699-720	ATGGCGGGGCGAGGCAGAGGTGGTGCGCTGGCGGCGCTGCTGCTGCCGGTGATCGTGCTGCTGTCGTGGTGCCTGAGCGGCGCGGCGCAGCCATCACTGCGGTGCGGGGCCGGTGACCTCGCCGCGCTCAGAGGGTTCTCGGCGGGCCTTGATGCCACTGTGGATGGATGGCCGGCCGTCGCTGATGACGATGAAGGCGGCTGCTGCGCGTGGCCTGGCGTGCTCTGCGGCCGCGCGGGCGTCGTCGGGGTGGTGCTGCCGAACCGGACGCTTCGGGGGGAGGTGGCCGCGTCGCTCGCCGGGCTGGCGGCGCTCCGCGTGCTCAACCTCTCCGGCAACGCGCTGCGGGGCGCGCTCCCGCCCGCGCTCCTCCGGCTGCGCCGACTCGAGGTGCTCGAC…	ATGGCGGGGCGAGGCAGAGGTGGTGCGCTGGCGGCGCTGCTGCTGCCGGTGATCGTGCTGCTGTCGTGGTGCCTGAGCGGCGCGGCGCAGCCATCACTGCGGTGCGGGGCCGGTGACCTCGCCGCGCTCAGAGGGTTCTCGGCGGGCCTTGATGCCACTGTGGATGGATGGCCGGCCGTCGCTGATGACGATGAAGGCGGCTGCTGCGCGTGGCCTGGCGTGCTCTGCGGCCGCGCGGGCGTCGTCGGGGTGGTGCTGCCGAACCGGACGCTTCGGGGGGAGGTGGCCGCGTCGCTCGCCGGGCTGGCGGCGCTCCGCGTGCTCAACCTCTCCGGCAACGCGCTGCGGGGCGCGCTCCCGCCCGCGCTCCTCCGGCTGCGCCGACTCGAGGTGCTCGAC…	MAGRGRGGALAALLLPVIVLLSWCLSGAAQPSLRCGAGDLAALRGFSAGLDATVDGWPAVADDDEGGCCAWPGVLCGRAGVVGVVLPNRTLRGEVAASLAGLAALRVLNLSGNALRGALPPALLRLRRLEVLDVSSNALAGAIGLGLELPAALVFNVSYNAFNGSHPVLPGAVNLTAYDASGNGFEGPLDAAAVCASSPGLRVLRLSMNRLSGDFPVGFGQCRSLLELSLDGNGITGALPDDLFAATSLRYLSLHTNSISGEIPLGLRNLTGLVRLDLSFNAFSGALPEVFDALAGTLQELSAPSNVLTGGLPATLSLCVNLRVLNLRNNTLTGAIGLDFRAVNSLVYLDLSVNKFTGLIPASLPECAGMTALNLGRNLLTGEIPPSFSTFPSLSFLSL…
TraesCS6B02G145300	TaPSKR89	6B	6B:145340301-145342460:+	719	6.21	78.01	693-709	ATGCTCCCACTTCATTGTTCATACATGAGACACATCAGAAAATTACCAATGTCTTCACCTGGCCTTGCCCTGCTGCTGCTGATCTCCTTGGCGTCTCCCACCAGTTCCTGTACAGAGCAGGACAAGACCTCCCTCCTCCAGTTTCACGCCGGGCTCTTACCGGAAGGCGGTCTCCTCGCATGGCAGAATCACACCGATTGCTGCATGTGGGAAGGAATCACCTGCAGTGCAAAGGGGATGGTTACAGATGTCTCGCTGGCTTCTAGGAGTCTTCAGGGGCACATCTCACCTTCTCTAGGCAACCTCACCGGATTGTTGCGCCTCGACCTGTCGAGCAACCTGCTATCCGGTGGACTGCCGCCGGAACTTCTGTCCTCCGGCAGCATCATCGCCATTGAC…	ATGCTCCCACTTCATTGTTCATACATGAGACACATCAGAAAATTACCAATGTCTTCACCTGGCCTTGCCCTGCTGCTGCTGATCTCCTTGGCGTCTCCCACCAGTTCCTGTACAGAGCAGGACAAGACCTCCCTCCTCCAGTTTCACGCCGGGCTCTTACCGGAAGGCGGTCTCCTCGCATGGCAGAATCACACCGATTGCTGCATGTGGGAAGGAATCACCTGCAGTGCAAAGGGGATGGTTACAGATGTCTCGCTGGCTTCTAGGAGTCTTCAGGGGCACATCTCACCTTCTCTAGGCAACCTCACCGGATTGTTGCGCCTCGACCTGTCGAGCAACCTGCTATCCGGTGGACTGCCGCCGGAACTTCTGTCCTCCGGCAGCATCATCGCCATTGAC…	MLPLHCSYMRHIRKLPMSSPGLALLLLISLASPTSSCTEQDKTSLLQFHAGLLPEGGLLAWQNHTDCCMWEGITCSAKGMVTDVSLASRSLQGHISPSLGNLTGLLRLDLSSNLLSGGLPPELLSSGSIIAIDVSVNRLEGEFQELAPASATPDRPLKVLNISSNLFTGPFPSTTWRVMRNMVVLSASNNSFTGKLPTDMCTSSPSLAVLELSHNQFSGRIWPVLGRCSMLKVLKAGFNNLSGTLPDELFNATSLELLSLPRNGLHGTLEGANIIKLSHLATLDLGDNNFNGNIPESVGQLQRLQELHLNDNMMSGELPSTLTNCTNLMTIDLKGNNFSGELAKVNFSKLPSLRILDLMSNTFSGTIPESIYSCRNLTALRLSSNKFHGELAEGLRNLT…
TraesCS6B02G152300	TaPSKR90	6B	6B:156372852-156375983:-	1043	6.08	113.88	685-700	ATGCAGATGCAGCCACACCATTGCCCAAACAGCAGGGCCTTCGTCGGCTTGGCGCTCTTGCTGCTGCTCGTCTCCTTGGCCTCTCCGTCCAGCTCCTGCACGGCGCAGGAGAGGAGCTCCCTCCTCCGGCTCCTCGCTGGGCTCTCGCGGGACGGGGGCCTCGCGGCGACATGGCGGAGGGATAGGGACTGCTGCTCGTGGGAAGGGATCACCTGCGGCGGCCCCAATGGGGCGGTCACCGATGTTTCGCTGGCTTCTCGAGGCCTCGAGGGGTCCATCTCGCCGTCCCTGGGCAACCTCACCAGCCTCCTCCACCTCAACCTGTCGCGCAACTCGCTGTCCGGTGGCTTGCCGCTGGAGTTGGTGTCGTCAAGCAGCATCGTTGTCCTTGACGTCAGC…	ATGCAGATGCAGCCACACCATTGCCCAAACAGCAGGGCCTTCGTCGGCTTGGCGCTCTTGCTGCTGCTCGTCTCCTTGGCCTCTCCGTCCAGCTCCTGCACGGCGCAGGAGAGGAGCTCCCTCCTCCGGCTCCTCGCTGGGCTCTCGCGGGACGGGGGCCTCGCGGCGACATGGCGGAGGGATAGGGACTGCTGCTCGTGGGAAGGGATCACCTGCGGCGGCCCCAATGGGGCGGTCACCGATGTTTCGCTGGCTTCTCGAGGCCTCGAGGGGTCCATCTCGCCGTCCCTGGGCAACCTCACCAGCCTCCTCCACCTCAACCTGTCGCGCAACTCGCTGTCCGGTGGCTTGCCGCTGGAGTTGGTGTCGTCAAGCAGCATCGTTGTCCTTGACGTCAGC…	MQMQPHHCPNSRAFVGLALLLLLVSLASPSSSCTAQERSSLLRLLAGLSRDGGLAATWRRDRDCCSWEGITCGGPNGAVTDVSLASRGLEGSISPSLGNLTSLLHLNLSRNSLSGGLPLELVSSSSIVVLDVSFNHLTGDLSELPPSTPALPLQVLNISSNLFTGRFPSAIWEVMKSLIALNASTNSFTGQIPITPCVSAPSLAVLELSFNEFSGNIPPGLSNCSVLNLLGAGYNNLVGALPDELFKVTSLEHLSLPSNGLEGAVNGISKLTNLVTLDLGGNEFNGSIPESIGDLKRLEELHLEHNNMSGELPSALSNCTNLVTIDLKSNQFIGELTKVNFTSLPNLKVLDLLYNNFTGTVPESIYSCSRLTAIRLSSNNFHGQLSERIGNLKSLAFLS…
TraesCS6B02G152600	TaPSKR91	6B	6B:156415260-156418463:-	1067	6.03	116.2	700-720	ATGCAGAAGCAGCAGCAGCAGCAGCAGCTCCGTTCCTCATGCAAGAAGTGCAGCAATGGATTCCCCATGCCTTTCCTTGGCTGTGCTGCTCTTGTGGTGGTGGTGCTGCTCTCCATGGCCTCTCCAGCCAGTTCTTGCACGGAGGGGGAGAAGGGCTCCCTCCTGCAGTTCCTGGCTGGGCTGTCGCGGGACGGCGGCCTCGCGGAGTCGTGGAAGCGGAACAGCACCGGCTGCTGCGTGTGGGAAGGGATCACCTGTGGTGCAGATGGGTCAGTGACAGATGTCTCACTGGCTTCGAAGGGCCTTGAGGGGCGCCTATCACCGTCGCTGGGCAACCTCACCGGGCTTCTGCGCCTCAACCTGTCCCACAACTCGCTGTCGGGTGGCCTGCCGCTGGAG…	ATGCAGAAGCAGCAGCAGCAGCAGCAGCTCCGTTCCTCATGCAAGAAGTGCAGCAATGGATTCCCCATGCCTTTCCTTGGCTGTGCTGCTCTTGTGGTGGTGGTGCTGCTCTCCATGGCCTCTCCAGCCAGTTCTTGCACGGAGGGGGAGAAGGGCTCCCTCCTGCAGTTCCTGGCTGGGCTGTCGCGGGACGGCGGCCTCGCGGAGTCGTGGAAGCGGAACAGCACCGGCTGCTGCGTGTGGGAAGGGATCACCTGTGGTGCAGATGGGTCAGTGACAGATGTCTCACTGGCTTCGAAGGGCCTTGAGGGGCGCCTATCACCGTCGCTGGGCAACCTCACCGGGCTTCTGCGCCTCAACCTGTCCCACAACTCGCTGTCGGGTGGCCTGCCGCTGGAG…	MQKQQQQQQLRSSCKKCSNGFPMPFLGCAALVVVVLLSMASPASSCTEGEKGSLLQFLAGLSRDGGLAESWKRNSTGCCVWEGITCGADGSVTDVSLASKGLEGRLSPSLGNLTGLLRLNLSHNSLSGGLPLELASSDSIVVLDVSFNRLGGDMEELPSSTSARPLQVLNISSNLFTGGFPSTWKVMNNLVALNASNNSFSGQLPSHFCSNSSLLAVVELCYNQFTGSIPPGLGNCSMLRVFKAGHNNLRGALPNELFDASLLEYLSLPDNHLDGKLDGTQIIKLRNLANLNLGGNNFSGKIPDSIGQLKNLEELHLDHNNMSGELPSALSNCTNLITVDLKSNCFNGELTKVNFSSLLSLRNLDLLYNNFTGTIPESIYSCSKLAALRISGNNLHGQL…
TraesCS6B02G152700	TaPSKR92	6B	6B:156529804-156533267:-	1051	8.55	115.73	689-709	AATAGACCACCATTGATGTCTTATCCAGGCATGGCACAACATAAGCTCTGGTTTCCGTCCTAGTTTCACCAGAAAACCATGCAGACACTCCAGTTTTCACACAAGACACAGAGCAAGAAATTGCACATACCTTCCCTTAGCCTTGCTCTCGTGCTGCTGATCTCCTTGGCCCCTCCGACCAGTTCCTGCACGGAGCATGAGAAGACCTCCCTTCGTCGGTTCCTTGCTGGGCTCTCGCGGGACAACGGCCTAGCCACGACATGGCTGAGCAACAAGGACTGCTGCAATTGGGAAGGGATCATCTGCAGCAGTCCTAATAGGACGGTCACTGATGTTTCGCTGGCTTCTCGAGGCCTCGAGGGGACCATCTCACCATTCCTTGGCAACCTCACCAGCCTC…	ATGCAGACACTCCAGTTTTCACACAAGACACAGAGCAAGAAATTGCACATACCTTCCCTTAGCCTTGCTCTCGTGCTGCTGATCTCCTTGGCCCCTCCGACCAGTTCCTGCACGGAGCATGAGAAGACCTCCCTTCGTCGGTTCCTTGCTGGGCTCTCGCGGGACAACGGCCTAGCCACGACATGGCTGAGCAACAAGGACTGCTGCAATTGGGAAGGGATCATCTGCAGCAGTCCTAATAGGACGGTCACTGATGTTTCGCTGGCTTCTCGAGGCCTCGAGGGGACCATCTCACCATTCCTTGGCAACCTCACCAGCCTCTTGCGCCTCAACCTCTCTCACAACTCGCTGTTCGGTGGTCTGCCGTTGGAATTGGTGTCGTCCAACAGCATCACTATA…	MQTLQFSHKTQSKKLHIPSLSLALVLLISLAPPTSSCTEHEKTSLRRFLAGLSRDNGLATTWLSNKDCCNWEGIICSSPNRTVTDVSLASRGLEGTISPFLGNLTSLLRLNLSHNSLFGGLPLELVSSNSITILDVSFNQLKGTLHKLASPTPARPLQVLNISSNLFAGQFPSTTWEAMKNLRALNASNNSFTGQIPANFCNSSPSFAVLDLCLNKFTGNIPKRIGDCSKLRELRAGYNNLNGTLPDKLFNTATLEYLSFPNNGLHGALDSTRISNLRNLVTLDLGGNRFSGKIPDSIGQLKKLEVFHLDNNKLSGELPSALSNCTNLIAIDLKNNNFSGQLAKVNFSNLPNLQTLDVYLNLFNGTVPESIYSCSNLTALRVSSNKLGGQLSPRITDLK…
TraesCS6B02G152800	TaPSKR93	6B	6B:156547774-156550944:-	1056	7.71	116	691-713	ATGCAGACACTCCAGTTTTCAAGCAAGACACAGAGGAAGAGATTGCACGTACCTTCATTTGCCCTTGCTCTTGTGCTGCTGATCACCTTGGCCTCTCTCACCAGTTCCTGCTCGAAGCATGAGGAGGTCTCCCTTCTCCAGTTCCTCGCCGAGCTCTCACAAGACGATGGCCTCGCTGCTTCATGGCAGAACGGCACGGATTGCTGCAAGTGGGAAGGGATCGCCTGCAGGAGTCCCGATAGGGCGGTCACTGATGTTTCACTGGCTTCTCGAGGCCTCGAGGGGTCCGTCTCGCCGTTCCTTGGCAACCTCACCAGCCTCTTGCGCCTCAACCTGTCGTGCAACTCGCTGTCCGGTGGCCTACCGCTGGAATTGGTGTCGTCCAGCAGCATCACCATA…	ATGCAGACACTCCAGTTTTCAAGCAAGACACAGAGGAAGAGATTGCACGTACCTTCATTTGCCCTTGCTCTTGTGCTGCTGATCACCTTGGCCTCTCTCACCAGTTCCTGCTCGAAGCATGAGGAGGTCTCCCTTCTCCAGTTCCTCGCCGAGCTCTCACAAGACGATGGCCTCGCTGCTTCATGGCAGAACGGCACGGATTGCTGCAAGTGGGAAGGGATCGCCTGCAGGAGTCCCGATAGGGCGGTCACTGATGTTTCACTGGCTTCTCGAGGCCTCGAGGGGTCCGTCTCGCCGTTCCTTGGCAACCTCACCAGCCTCTTGCGCCTCAACCTGTCGTGCAACTCGCTGTCCGGTGGCCTACCGCTGGAATTGGTGTCGTCCAGCAGCATCACCATA…	MQTLQFSSKTQRKRLHVPSFALALVLLITLASLTSSCSKHEEVSLLQFLAELSQDDGLAASWQNGTDCCKWEGIACRSPDRAVTDVSLASRGLEGSVSPFLGNLTSLLRLNLSCNSLSGGLPLELVSSSSITILDVSFNQLNGTLHELPSSTPSRPLQVLNISSNLFAGYFPSTTWKVMEKLDTLSASNNSFTGQIPTQLCSTSPSLTVLELCFNEFSGSIPPSLGNCSRLRVLGAGYNNLSGVIPNELFNATSLEYLSFPNNDLHGAIDGTNITNLRNLVTLDLGRNNFSGKIPVSVGQLKKLEELRLDNNNMSGELPSALSNCTNLITIDLKSNNFHGELTNVNFSHLPKLRTLDVFLNNFSGKVPVNIYSCSNLTALRLAGNNLSGQLSPQIGNLK…
TraesCS6B02G152900	TaPSKR94	6B	6B:156651546-156654819:-	1049	5.97	115.27	687-710	ATGCAGACACTCCATTTCTCCAACAGGGGACACAGCAAGATATTGCACATACCTTCCCTTGCTCTTGTGTTACTGATCTGCTTGGTCTCTCCTACGAGTTCCTGCACAGAGCAGGAGAAGGCCTCCCTTCTCCAGTTCCTCGCCGGGCTTTCACAAGGCGGTGGTCTCGCTGCGTCCTGGCAGCATCGCACGGATTGCTGCCAGTGGGAAGGGATCGCCTGCGGGCAAGATAGGACGATCACCGATGTCTTGCTATCTTCAAAGGGCCTTGAGGGGCACGTCTCAGAGTCCCTTGGGAACCTAACCAGGCTGCAGCACCTTAACCTCTCCCACAACTCACTCTCCGGTGGTCTGCCGCTGGAATTGTTATCGTCCAGCAGCATCCTTGTCTTTGACATC…	ATGCAGACACTCCATTTCTCCAACAGGGGACACAGCAAGATATTGCACATACCTTCCCTTGCTCTTGTGTTACTGATCTGCTTGGTCTCTCCTACGAGTTCCTGCACAGAGCAGGAGAAGGCCTCCCTTCTCCAGTTCCTCGCCGGGCTTTCACAAGGCGGTGGTCTCGCTGCGTCCTGGCAGCATCGCACGGATTGCTGCCAGTGGGAAGGGATCGCCTGCGGGCAAGATAGGACGATCACCGATGTCTTGCTATCTTCAAAGGGCCTTGAGGGGCACGTCTCAGAGTCCCTTGGGAACCTAACCAGGCTGCAGCACCTTAACCTCTCCCACAACTCACTCTCCGGTGGTCTGCCGCTGGAATTGTTATCGTCCAGCAGCATCCTTGTCTTTGACATC…	MQTLHFSNRGHSKILHIPSLALVLLICLVSPTSSCTEQEKASLLQFLAGLSQGGGLAASWQHRTDCCQWEGIACGQDRTITDVLLSSKGLEGHVSESLGNLTRLQHLNLSHNSLSGGLPLELLSSSSILVFDISYNQFNGTLQELPASTPARPLKVLNISSNFFTGQFPSTTWKGMENLVTLNASNNGFTGQIPTHFCNTSPSISVLDLSFNRFSGSIPQGLGDCSELRELRAGDNNLSGTVPDELFNATSLEYLSFTNNHLHGVLDDAHILNLRNLSTLDLGGNNFSGKIPDSIGQLKKLQELHLNNNNMSGELPSAVSNCINLIIIDLKSNNFSGELANVNFSNLLHLKTLDLLYNDFIGKVPESIYSCSNLTALRLSGNKLHGQLSPRIGDLKYLT…
TraesCS6B02G153100	TaPSKR95	6B	6B:156737597-156741121:-	1054	6.91	115.74	686-709	ACAAGTGGACAAAACAAAATGAGAGCAAAATCTGCTTCTCTCCTTCCCCATCACACGCTTTCATGACTAGACCACCATTGATGCATCCAGTCAGGGCACAGCTCAAGCTCTTGCTTACATGCTAGTTTCACCAGAAAACCATGCAGACACTCCATTTCTCCAGCAAGATACTGGGCATACCTTCCCTTGGCCTTGCTCTTGTGCTGCTGTTCTGCTTGGCCACTCCAACCAGTTGCTGCACCCAGCAGGAGAAGGGCGCCCTTCTCCAGTTCCTCGCCGAGCTCTCACAAGACAGTGGCCTCTCTGCGACATGGTGGAATGGCACAGATTGCTGCAATTGGGAAGGGATCACCTGCAGGCAAGATAGGACGGTCACCCATGTCTTGCTGCCTTCAAAGG…	ATGCAGACACTCCATTTCTCCAGCAAGATACTGGGCATACCTTCCCTTGGCCTTGCTCTTGTGCTGCTGTTCTGCTTGGCCACTCCAACCAGTTGCTGCACCCAGCAGGAGAAGGGCGCCCTTCTCCAGTTCCTCGCCGAGCTCTCACAAGACAGTGGCCTCTCTGCGACATGGTGGAATGGCACAGATTGCTGCAATTGGGAAGGGATCACCTGCAGGCAAGATAGGACGGTCACCCATGTCTTGCTGCCTTCAAAGGGCCTCGAGGGGCGCATCTCACAATCTCTTGGAAACCTTACTGGGCTGCAGCACCTTGATCTCTCTGACAACTCGCTGTCAGGTGGTCTGCCGCTGGGATTGGTGTCGTCCAGCAGCATTACTACACTTGATGTTAGCTTT…	MQTLHFSSKILGIPSLGLALVLLFCLATPTSCCTQQEKGALLQFLAELSQDSGLSATWWNGTDCCNWEGITCRQDRTVTHVLLPSKGLEGRISQSLGNLTGLQHLDLSDNSLSGGLPLGLVSSSSITTLDVSFNQLNGTLQELLSSSTPGGPLQVLNISSNLFAGQFPSTTWKAMENLIALNASNNSFTGQIPTRLCSTLPSLKVLDLCFNKFSGSVPPGLGDCSKLRELRAGYNNLSGRLPDELFNATSLEYLSFANNGLYGVLDNKRIVNLRNLVTLDLGGNQFSGKIPDYIGQLKRLEEFHLNNNNMSGELPYALSNCTNLITIDLKSNKLGGELSNVNFSNLPNLRTLDLWSNNFTGTVPESMYSCSNLTALRLANNKLYGQLSSRIGNLKHLSF…
TraesCS6B02G153300	TaPSKR96	6B	6B:157024026-157027475:-	1056	5.9	115.84	690-708	AGACCACCATTGATGCATACAGTCACGGCACAACTTTAGCTCTTGCTTACATGCTAGTTTCACCAGAAAACCATGCAGACACTCCATTTCTCCAACAAGAAATGCAGCAAAATATTAGGCATACCTTCCTTTGGCCTTACTCTTGTGCTGCTGGTCTGCTTGGCCTCTCCTATCAGTTCCTGCACGGAGCAGGAGAACGGCGCCCTTCTCCAGTTCCTTGCCGAGCTCTCACAAGACGGCGGCCTTGCTGCCTCATGGCGGAATGGCACGGATTGCTGCAAGTGGGAAGGGATCACCTGCAGGCAAGATGGGACGGTCACCGCTGTCTTGCTGCCTTCGAAGGGCCTTGAGGGGCACATCTCACAATCCCTTGGGATCCTCATTGGGCTGCAGTACCTT…	ATGCAGACACTCCATTTCTCCAACAAGAAATGCAGCAAAATATTAGGCATACCTTCCTTTGGCCTTACTCTTGTGCTGCTGGTCTGCTTGGCCTCTCCTATCAGTTCCTGCACGGAGCAGGAGAACGGCGCCCTTCTCCAGTTCCTTGCCGAGCTCTCACAAGACGGCGGCCTTGCTGCCTCATGGCGGAATGGCACGGATTGCTGCAAGTGGGAAGGGATCACCTGCAGGCAAGATGGGACGGTCACCGCTGTCTTGCTGCCTTCGAAGGGCCTTGAGGGGCACATCTCACAATCCCTTGGGATCCTCATTGGGCTGCAGTACCTTAATCTCTCTGGCAACTCGTTGTCCGGTGGTCTGCCGCTGGAATTGCTATCGTCCAGCAGCATTACTACCCTT…	MQTLHFSNKKCSKILGIPSFGLTLVLLVCLASPISSCTEQENGALLQFLAELSQDGGLAASWRNGTDCCKWEGITCRQDGTVTAVLLPSKGLEGHISQSLGILIGLQYLNLSGNSLSGGLPLELLSSSSITTLDVSFNRLNRTLQELPPSTPGPLQVLNISSNLFAGQFPSTTWKTMENLIAINASNNSFTGQIPTQFCSTSPSLALLDLCFNKFSGSIPPGLGDCSKLREFRAGYNNLSGTLPDELFNATSLEHLSFPNNGLHGAIDGTNIANLRNLVVLDLGRNNFSGKISDYIGQLKRLEEFHLGNNNMSGELPSSLSNCTNLIIVDLKSNNLSGELTKVNFSNLPNLKTLDLWLNSFTGTVPESLYSCSNLTALRLSSNNLHGQLSSRIGNLKYL…
TraesCS6B02G153400	TaPSKR97	6B	6B:157105893-157110492:-	1061	5.95	116	690-708	CCAATTATTCAACCCCCGCAGGAAAAAACACCAATTATATACAGTATTCAACTAAAATATTAAAAAATGGTTAATACATGGTTCGGTTGCAAAGACCACGTCCACACGGCACAAGCACTTCCACTACCACAAGCACCAGAGCCGGCCTTCCACTTGCAGTGCCAGAGCTCACACGCTACCCAGTCTACTTTGAACCGCTTCAGATGAAAATCACAGTCCATGGTATACAAAATAATAGTGCGCCAGTGGAGCCAGGAGAATGGAAAACAACAGCAAATGTATCCATCAGCCGAAGCTCGTACGCGTCATAACTGGTAAGGAAGTTCATGCTTCAGGTCAAGAGGATGGAACAGAAAACAGATACCCAGCACTCCAGCAGGCCAACCATCTACCCCGTCC…	ATGCAGACACTCCATTTTTCCAACAAGACTTACAGCAAGATATTGCACATACCTTCCCTTGTCTTTGCTCTTGTGCTGCTGATTTGCTTGGCCTCCCCTAGCAGTTCCTGCACGGAGCAGGAGCAGGGCTTCCTTCTCCAGTTCCTCGGCGGGCTCTCACAAGATGGTGGCCTCGCTGCCTCATGGCAGAATGGCTCGGATTGCTGCCAGTGGGAAGGGATCACCTGCAGCACAGATGGGATTGTTACAGATGTCCTGCTGGCTTCTAGGAGTCTTCAGGGGCACATCACACCTTCTCTTGGGAACCTCACTGGATTGCTGCGCCTCAACCTGTCAAACAATCTGCTATCTGGTGGTCTACCGCAGGAACTGGTATCCTCCAGCAGCATCCTCATTGTA…	MQTLHFSNKTYSKILHIPSLVFALVLLICLASPSSSCTEQEQGFLLQFLGGLSQDGGLAASWQNGSDCCQWEGITCSTDGIVTDVLLASRSLQGHITPSLGNLTGLLRLNLSNNLLSGGLPQELVSSSSILIVDVSFNRLGEDLHKLSSTHARPLKVLNISSNLFTGQFPSSTWQGMKNLVAFNASNNSFTGQLPTHFCASSPSLAVLELCYNQFRGSIPPELGSCSMLRVLKVGHNNLSGTLPDELFNATLLEYVSFPGNRLEGKLQGSHIVKLSNLGTLHLGENNISGEIPESIGHLKRLEELHLNNNLMYGELPSSLTNCTNLISIDFKNNNFSGELAKVNFSNLPNLKSLDLMYNSFSGHIPESIYSCSNLTALRLSSNKFDGQLSEKIGNLKSL…
TraesCS6B02G153500	TaPSKR98	6B	6B:157127743-157130832:-	1029	8.11	112.76	670-695	ATGCAGACACTCCATTTTTCCGACAAGACACACAGCAAGATATTCCACATACCTTCCCTTTGCCTCGCACTTGTGCTGCTGATCTGCCTGGTCTCTCCGGGCAGTTCGTGCACGGAGCAGGAGAAGGGCTCCCTTCTACAGTTCCTCACCGGGCTCTCACAAGACGGTGGCCTCCCTGCGACATGGCGGAATGGCACGGATTGCTGCATGTGGGAAGGGATCACCTGCAGGCAAGATGGGACGGTCACCGCTGTCTTCCTGCCTTCGAAGGGCCTCCAGGGGCACATCTCACAGTCCCTTGGGGTCCTCACCGGGCTGCAATACCTTAATCTCTCCCACAACTCGCTGTCCGGTGGACTGCCACCGGAGTTGATGTCGTCCAGCAGCATTACTATCCTT…	ATGCAGACACTCCATTTTTCCGACAAGACACACAGCAAGATATTCCACATACCTTCCCTTTGCCTCGCACTTGTGCTGCTGATCTGCCTGGTCTCTCCGGGCAGTTCGTGCACGGAGCAGGAGAAGGGCTCCCTTCTACAGTTCCTCACCGGGCTCTCACAAGACGGTGGCCTCCCTGCGACATGGCGGAATGGCACGGATTGCTGCATGTGGGAAGGGATCACCTGCAGGCAAGATGGGACGGTCACCGCTGTCTTCCTGCCTTCGAAGGGCCTCCAGGGGCACATCTCACAGTCCCTTGGGGTCCTCACCGGGCTGCAATACCTTAATCTCTCCCACAACTCGCTGTCCGGTGGACTGCCACCGGAGTTGATGTCGTCCAGCAGCATTACTATCCTT…	MQTLHFSDKTHSKIFHIPSLCLALVLLICLVSPGSSCTEQEKGSLLQFLTGLSQDGGLPATWRNGTDCCMWEGITCRQDGTVTAVFLPSKGLQGHISQSLGVLTGLQYLNLSHNSLSGGLPPELMSSSSITILDVSFNQLNGTLQELPSSTPARPLQVLNISSNSFTGQFPSTTWKAMANLIALNASKNRFTGQIPTHFCNSSPSFTVLELSFNKFSGSIPPSLGNCSKLRELRAGYNNLSGAIDGTHITNLRNLVVLHLGWNNFGGKIPVSIGQLKKLEELHLAYNNMSGELPSALSNCTNLITIDLKSNHFSGKLTKVNFSNLPNLRILDLWLNNFTGEVPESIYSCSNLIALRLSSNNLHGQLSSRIGNLKYLSFLSLGKNNFTNITNALQILKSS…
TraesCS6B02G153700	TaPSKR99	6B	6B:157485838-157489399:-	1049	5.68	115.37	689-709	CTTCTTTCTTTCCCATCATGCTCTTTCATGATTAGATCACCATTGATGCATCCAGTCAGGGCACAACTTAAGCTCTGGTTCCTGTGCTAGTTCCACCAATAAACCATGCAGGCACTCCAGTTTCCCAACAAGACATACAGCAAGAGTTTGCACATACCTTCCCTTGGCCTTGCTCTCGTGCTGCTGATCTGCTTGGCCTCTCCTACGAGTTGCTGCACGGAGCAGGAGAAGGGCTACCTTCTCCAGTTCCTAGGAGGGCTTTCACAAGACGGTGGTCTCGCTGCGTCCTGGCAGCATGACACGGATTGCTGCCAGTGGGAAGGGATCACCTGCCAGAAAGATGGGACGATCACCGATGTCTTGCTGGCTTCAAAGGGTCTTGAGGGGCATATTTCAAAG…	ATGCAGGCACTCCAGTTTCCCAACAAGACATACAGCAAGAGTTTGCACATACCTTCCCTTGGCCTTGCTCTCGTGCTGCTGATCTGCTTGGCCTCTCCTACGAGTTGCTGCACGGAGCAGGAGAAGGGCTACCTTCTCCAGTTCCTAGGAGGGCTTTCACAAGACGGTGGTCTCGCTGCGTCCTGGCAGCATGACACGGATTGCTGCCAGTGGGAAGGGATCACCTGCCAGAAAGATGGGACGATCACCGATGTCTTGCTGGCTTCAAAGGGTCTTGAGGGGCATATTTCAAAGTCCATTGCAAATCTAACAGGGCTGCAGCACCTTAACCTCTCCCACAACGCTCTGTCCGGTGGACTGCCACTGGAGTTGGTATCGTCCAGCAGCATCGTTGTCCTT…	MQALQFPNKTYSKSLHIPSLGLALVLLICLASPTSCCTEQEKGYLLQFLGGLSQDGGLAASWQHDTDCCQWEGITCQKDGTITDVLLASKGLEGHISKSIANLTGLQHLNLSHNALSGGLPLELVSSSSIVVLDISFNQFSGTLHELPTSAPAQLLKVLNISSNLFTGQFPSTIWKAMENLVELNASNNSFSGQIPTQFCNTSPSFSVLDLCLNKFSGSIPQGLGDCSKLRELRAGYNDLSGTIPDELFNATSLEYLSFSNNELHGDLDGTHIFNLRNLSTLDLGGNNFSGKIPDSIGQLKKLQELHLNNNNMSGELPFAVSNCTNLITIDLKSNNFSGQLSNVNFSNLPNLKTLDLLENNFTGTIPESIYSCTSLTALRLASNHLDGQLSPRIGDLKY…
TraesCS6B02G154300	TaPSKR100	6B	6B:157900215-157902762:+	716	5.58	78.68	690-710	TCTCTGTTCATCTCGTGTTGTTTCTCCATAAGACCATTGATGCCTTACCTTGCCAGTGCACAACTTAAGGATCTGGATTCCATGCTAGTTTCATCATAATTAAACCATGCAGTCACTCCATTTTTCGTACAAGACACACACCAACAAATTGCACATACCTTCCCTCGGCCTTGCTCTTATGCTGCTGGTCTGCTTGGCCTCTCATACCAGTTCCTGCACGGAGCAGGAGAAGGGCTCCCTTCTCCAGTTCCTTGCCAAGCTCTCACAAGACGGTGGCCTCGCTGCATCCTGGCGGAATGGCACGAATTGCTGCAAGTGGGAAGGGATCACCTGCAGGGAAGATGGGACGGTCACCGCTGTCTTGCTGCCTTCGAAGGGCCTCCACGGGCACATCTCACA…	ATGCAGTCACTCCATTTTTCGTACAAGACACACACCAACAAATTGCACATACCTTCCCTCGGCCTTGCTCTTATGCTGCTGGTCTGCTTGGCCTCTCATACCAGTTCCTGCACGGAGCAGGAGAAGGGCTCCCTTCTCCAGTTCCTTGCCAAGCTCTCACAAGACGGTGGCCTCGCTGCATCCTGGCGGAATGGCACGAATTGCTGCAAGTGGGAAGGGATCACCTGCAGGGAAGATGGGACGGTCACCGCTGTCTTGCTGCCTTCGAAGGGCCTCCACGGGCACATCTCACAATCCCTTGGAAACCTAACCGGGCTGCAGTACCTTGATCTCTCTGACAACTTGTTGTCCGGTGGTCTGCCGGTGGAGTTGGTGTTCTCCAACAGCATCACAACCCTT…	MQSLHFSYKTHTNKLHIPSLGLALMLLVCLASHTSSCTEQEKGSLLQFLAKLSQDGGLAASWRNGTNCCKWEGITCREDGTVTAVLLPSKGLHGHISQSLGNLTGLQYLDLSDNLLSGGLPVELVFSNSITTLDVSFNRLNSILDELPSSTPDRSMQVLNISSNLFVGQFPSTIWKAMGNLVALNASNNSFTGQIPAYFCETSPFFAVLDLCFNKFSGNIPQGLCDCSRLRELRAGNNNLSGTLPDELFNATLLEYLSFPNNDLHGALDDVLIINLRNIVTLDLGGNKFSGRIPDSIGQLKKLEEFHLDNNMMLGELPSALSNCTNLRTIDIKTNKFSGELTKVNFSNLPSLKTLDLLNNNFTGTVPESIYSCSNLTALRLEGNKLHGQLSPQISNLKS…
TraesCS6B02G154600	TaPSKR101	6B	6B:158074629-158075990:-	453	5.5	50.04	427-447	ATGGCATCAGCAAGCTCACAAATCTGGTCACCCTTGATCTTGGGGGGGAATGAGTTCATCGGCAATATTCCAGAGTCTATAGGTGATCTGAAGAGATTGGAGGAGCTGCATTTGGACCACAACAACATGTCAGGGGAGCTGCCAACAGCTCTAAGCAACTGCACGAATCTCGTGACAATTGACCTCAATAGCAACCACTTCAGTGGAAAACTTACCAAGGTCGACTTCATAAGCCTGCCGAATCTAAAAAAGTTAGATCTTCTTTTCAATGACTTCACCGGCACAATTCCAGAACGCATATACTCCTGCAGTAAGCTGACTGCACTAAGGCTATCTTACAATCATTTTAATGTTCAACTGTCAGAAAAAATAGGCGATCTGAAGTCCCTCTCATTCTTA…	ATGGCATCAGCAAGCTCACAAATCTGGTCACCCTTGATCTTGGGGGGGAATGAGTTCATCGGCAATATTCCAGAGTCTATAGGTGATCTGAAGAGATTGGAGGAGCTGCATTTGGACCACAACAACATGTCAGGGGAGCTGCCAACAGCTCTAAGCAACTGCACGAATCTCGTGACAATTGACCTCAATAGCAACCACTTCAGTGGAAAACTTACCAAGGTCGACTTCATAAGCCTGCCGAATCTAAAAAAGTTAGATCTTCTTTTCAATGACTTCACCGGCACAATTCCAGAACGCATATACTCCTGCAGTAAGCTGACTGCACTAAGGCTATCTTACAATCATTTTAATGTTCAACTGTCAGAAAAAATAGGCGATCTGAAGTCCCTCTCATTCTTA…	MASASSQIWSPLILGGNEFIGNIPESIGDLKRLEELHLDHNNMSGELPTALSNCTNLVTIDLNSNHFSGKLTKVDFISLPNLKKLDLLFNDFTGTIPERIYSCSKLTALRLSYNHFNVQLSEKIGDLKSLSFLSLAHSSLTNITRTLQILRSSRSLTILYIGFNFLHETMPEDDSIDGFENLQVLSMNYCSLSGTIPDWLSKLANLGMLFLQNNQLTGSIPDWVSNLHLLFHLDISNNSFTGEIPSALMEMPMLESDKTAPKVFFELPVWNKNTFMQYLMLSAFPKVLNLAINNFTGVILEEIGQLNALIALNLSSNELSGEIPQAICNLRNLQVLDLSVNHLTGVIPAALNNLNFLSEFDISNNDLEGPIPTGGQLSTFPDSSFDGNSKLCGPMSLSR…
TraesCS6B02G154700	TaPSKR102	6B	6B:158101788-158103875:-	695	4.88	75.18	669-689	ATGCCTTCCCTTGGCTTGGCTCTTATGCTGCTGGCCTCTTTGATCTCTCCGGCGAGCTCCTGCACGGAGCAGGAGAAGATCTCCCTTCTCCGGCTCCTCGCCGGGCTCTCGTGGAACGGTGGCCTCGCGACGTCGTGGCGGAGCAACACCGACTGCTGCACATGGCAAGGGATCACCTGCAACCAAGATAGGAAGGTCACCGATGTTTCGCTGGATTCTCGAGGCCTCGAGGGGTCTATCTCGCCATCCCTCGGCAACCTCACCGAGCTCTTGCGCCTCAACCTGTCGCGCAACTCTTTGTCCGGCGCCTTGCCGCTGGAGTTGGTGTCATCCAGCAGCATAATCGTCCTTGACGTCAGCTTCAACCGCCTGACAGGGGCGCTGCATGAGCTGCCATCT…	ATGCCTTCCCTTGGCTTGGCTCTTATGCTGCTGGCCTCTTTGATCTCTCCGGCGAGCTCCTGCACGGAGCAGGAGAAGATCTCCCTTCTCCGGCTCCTCGCCGGGCTCTCGTGGAACGGTGGCCTCGCGACGTCGTGGCGGAGCAACACCGACTGCTGCACATGGCAAGGGATCACCTGCAACCAAGATAGGAAGGTCACCGATGTTTCGCTGGATTCTCGAGGCCTCGAGGGGTCTATCTCGCCATCCCTCGGCAACCTCACCGAGCTCTTGCGCCTCAACCTGTCGCGCAACTCTTTGTCCGGCGCCTTGCCGCTGGAGTTGGTGTCATCCAGCAGCATAATCGTCCTTGACGTCAGCTTCAACCGCCTGACAGGGGCGCTGCATGAGCTGCCATCT…	MPSLGLALMLLASLISPASSCTEQEKISLLRLLAGLSWNGGLATSWRSNTDCCTWQGITCNQDRKVTDVSLDSRGLEGSISPSLGNLTELLRLNLSRNSLSGALPLELVSSSSIIVLDVSFNRLTGALHELPSSTPVRPLQVLNISSNLFTGQFPSTTWKAMENLVALNASNNSFTGQIPSTPCASAPSLAVLELSFNKFSGNIPPGLGNCSVLKMLSTGYNNLCGTLPGELFNVTTLEHLSLPNNWLDGGVNGIGKLTNLVTLDLGQNGFSGNIPESIGDLERLEELHLEHNNMSGELPTALSNCTNLVTIDLNTNRFSGELNKVKFASLSNLRKLDLLFNDFTGTIPESIYSCTNLTALRLSYNQFHGQLSEKISNLKYLSFLSLSNNSLTNITRTL…
TraesCS6B02G155000	TaPSKR103	6B	6B:158147691-158149790:-	699	5.55	75.89	672-689	ATGCCTTCGTTTAGCTTGGCTCTGGTGCTGCTGGTCTATTTGGTCTCTCCGACCAGCTCCTGCACCGAGCAGGAGAAGAGCTCCCTTCTCCAGCTCCTCACCGGGCTCTCGCGGGACGGCGGCCTCACGGCATCGTGGCGGCACGACACCGACTGCTGCACATGGGAAGGGATCACCTGCAACCAAGATAGGAAGGTCACTGATCTTTTGCTGGCTTCTCGAGGCCTCGAGGGGCCCATCTCGCCCTTCCTTGGCAACCTCACCGGACTTCTGCGCCTCAACCTGTCCCGGAACTCGCTATCCAGTGGCTTGCCACTGGAATTAGTGTCATCCAGCAGCATCCTTGTTCTTGATGTCAGCTTCAACCGCCTGACAGGAGGCCTGGGTGAGCTGCCATCT…	ATGCCTTCGTTTAGCTTGGCTCTGGTGCTGCTGGTCTATTTGGTCTCTCCGACCAGCTCCTGCACCGAGCAGGAGAAGAGCTCCCTTCTCCAGCTCCTCACCGGGCTCTCGCGGGACGGCGGCCTCACGGCATCGTGGCGGCACGACACCGACTGCTGCACATGGGAAGGGATCACCTGCAACCAAGATAGGAAGGTCACTGATCTTTTGCTGGCTTCTCGAGGCCTCGAGGGGCCCATCTCGCCCTTCCTTGGCAACCTCACCGGACTTCTGCGCCTCAACCTGTCCCGGAACTCGCTATCCAGTGGCTTGCCACTGGAATTAGTGTCATCCAGCAGCATCCTTGTTCTTGATGTCAGCTTCAACCGCCTGACAGGAGGCCTGGGTGAGCTGCCATCT…	MPSFSLALVLLVYLVSPTSSCTEQEKSSLLQLLTGLSRDGGLTASWRHDTDCCTWEGITCNQDRKVTDLLLASRGLEGPISPFLGNLTGLLRLNLSRNSLSSGLPLELVSSSSILVLDVSFNRLTGGLGELPSSTPVRPLQVLNISSNLFTGRFPSTTWEAMKSLVVLNASSNRFTGQMPTKPCVSAPSFAVLELSFNQLSGNIPPGLSNCSALKLLGAGYNNLSGTLPYELFKVTSLEHLSLPNNRLEGALDGISKLTNLVTLDLGGNELNGSIPESIGDLKRLEELHLEHNSMSGELPTALSNCTNLVTIDLKANQFSGELTKVNFASLSNLKKLDLLSNNFTGTVPESIYSCSKLTALRLSYNPFHGQLSEEIGNLKSLSFLSLANNSLTNIRRTL…
TraesCS6B02G155300	TaPSKR104	6B	6B:158160911-158162125:-	404	5.09	44.11	378-398	ATGTCAGGGGAGCTGCCATCAGCTCTGAGCAACTGCACAAATCTCATAACAGTTGACCTCAAGGCAAACCAATTCAGCGGAGAACTTACCAAAGTCAACTTTGTAAGCCTGTCCAAGCTAAGAAAATTAGATCTTCTTTTCAACGACTTCACTGGCACAATTCCGGAAAGCATATACTCCTGCAGCAAGCTGACTGCACTAAGGCTATCTTACAATCATTTCCATGGCCAATTGTCAGAAAAGATAGGCAATCTGAAGTCTCTCTGCTTTCTATCACTTGTTAACCTATCCCTTACAAATATCACGAGAACACTTCAGATCCTTGAGAGTTCCAGGAGCCTCACCACCCTTTTTATTGGGTTCAACTTCCTGCATGAGACCATGCCAGAGGATGACAGC…	ATGTCAGGGGAGCTGCCATCAGCTCTGAGCAACTGCACAAATCTCATAACAGTTGACCTCAAGGCAAACCAATTCAGCGGAGAACTTACCAAAGTCAACTTTGTAAGCCTGTCCAAGCTAAGAAAATTAGATCTTCTTTTCAACGACTTCACTGGCACAATTCCGGAAAGCATATACTCCTGCAGCAAGCTGACTGCACTAAGGCTATCTTACAATCATTTCCATGGCCAATTGTCAGAAAAGATAGGCAATCTGAAGTCTCTCTGCTTTCTATCACTTGTTAACCTATCCCTTACAAATATCACGAGAACACTTCAGATCCTTGAGAGTTCCAGGAGCCTCACCACCCTTTTTATTGGGTTCAACTTCCTGCATGAGACCATGCCAGAGGATGACAGC…	MSGELPSALSNCTNLITVDLKANQFSGELTKVNFVSLSKLRKLDLLFNDFTGTIPESIYSCSKLTALRLSYNHFHGQLSEKIGNLKSLCFLSLVNLSLTNITRTLQILESSRSLTTLFIGFNFLHETMPEDDSIDGFENLQVLSMSYCSMSGTIPDWLSKLTNLGMLFLQGNQLTGPIPDWISTLNFLFHLDISNNSFTGEISTALAEMPMLKSYKIAAKAIFELPVYAFSPFIQYLQPGACPEVLNLAINKLTGVIPGEIGQLRALFSLNLSSNKLSGEIPEPICTLTNLQMLDLSSNHLTGTIPAALNNLHFLSKFNISNNDLEGPIPTAGQLSTFPDSSFDGNPKLCGPMIVNHCDSAEAGPESINTSKEIGSKVIFAIAFGAFFAVGVLYDQMIL…
TraesCS6B02G155600	TaPSKR105	6B	6B:158187571-158189968:-	715	6.47	78.12	689-709	GTTCATCCTGGCAGACCAAAGCTAAGTTTCCAAGCTAGTTTCTCAAGAAAACCATGCAGCCGCTTAGTCATTCGCACAGGAACCAGTTTCCCATACCTTTCTTTGGTTTGACCGTTGTGCTACTAGTCACCTTGGCTTCTCCCACCAGCTCTTGCACGGAGCAGGAGAAGAGCTCCCTTATCCAGCTCCTTGATGGGCTCTCGCAAGACGGCGGCCTCATGGTGTCATGGCGGAACGACACAGACTGCTGCAGGTGGGAAGGGATCACCTGCAGCCCCAATAGGACGGTCACTGATGTTGAGCTGGCTTCTCGAGGTCTCGAGGGGTCCATCTCGCCGTTCCTTGGCAACCTCACTGGCCTGTTACGTCTCAACCTGTCGCGCAACTCGCTGTCTGGTA…	ATGCAGCCGCTTAGTCATTCGCACAGGAACCAGTTTCCCATACCTTTCTTTGGTTTGACCGTTGTGCTACTAGTCACCTTGGCTTCTCCCACCAGCTCTTGCACGGAGCAGGAGAAGAGCTCCCTTATCCAGCTCCTTGATGGGCTCTCGCAAGACGGCGGCCTCATGGTGTCATGGCGGAACGACACAGACTGCTGCAGGTGGGAAGGGATCACCTGCAGCCCCAATAGGACGGTCACTGATGTTGAGCTGGCTTCTCGAGGTCTCGAGGGGTCCATCTCGCCGTTCCTTGGCAACCTCACTGGCCTGTTACGTCTCAACCTGTCGCGCAACTCGCTGTCTGGTAGCTTGCCACTGGAATTGGTGTCATCCAGCAGCATCATTGTCCTTGACGTCAGT…	MQPLSHSHRNQFPIPFFGLTVVLLVTLASPTSSCTEQEKSSLIQLLDGLSQDGGLMVSWRNDTDCCRWEGITCSPNRTVTDVELASRGLEGSISPFLGNLTGLLRLNLSRNSLSGSLPLELVSSSSIIVLDVSFNRLTGALHELSSSTPARPLQVLNISSNLLAGPFPSTIWKTMDNLITLNASNNSFTGGIPTYFCNNSPSFTVLDLCFNKFSGSIPPGLGECSMLRVIKAGYNNLSGTLPDELFNATSLEYLSFPNNNLHGVIDSARIISLINLRTLDLGWNNFNGRIPDSIGQLKRLEEFHLHYNNLSGELPSTLSNCTNLVRIGLRSNKFSGELINVNFSNLPNLKTLDLWSNFFTGTVPESMYSCSNLTALRLSRNNLHGQLSSRIGNLKYLSF…
TraesCS6B02G155700	TaPSKR106	6B	6B:158191920-158193140:-	366	5.66	40.03	340-360	ATGTATGGGGATCTGCCATCAACTCTAGCAAACTGCACAAATCTCATAACCATCAACCTCAACTGCAACAATTTCAGCGGACAACTCACCAAGGTCAATTTTTCTAGCCTACCCAATCTAATGTCTTTAGATCTTATGCGGAACAACTTCGATGGCACAATTCCAGAAACTATATACTCTTGCAGAAATCTAATTGCACTGCGATTATCTTCCAATAAGTTCCACGGCCAGTTAGCAAAAGGGCTCGGCAATCTGAAGTCCCTGTCGTTCCTGTCACTTTATAATAATAATCTTACAAACATAACAGATGCACTTCAGATTCTTGGAAGCTCCAAGAACCTCAGCACCCTTCTTATTGGGCGTAACTTCAGGCATGAGAACATGCCAGAGGATGACACC…	ATGTATGGGGATCTGCCATCAACTCTAGCAAACTGCACAAATCTCATAACCATCAACCTCAACTGCAACAATTTCAGCGGACAACTCACCAAGGTCAATTTTTCTAGCCTACCCAATCTAATGTCTTTAGATCTTATGCGGAACAACTTCGATGGCACAATTCCAGAAACTATATACTCTTGCAGAAATCTAATTGCACTGCGATTATCTTCCAATAAGTTCCACGGCCAGTTAGCAAAAGGGCTCGGCAATCTGAAGTCCCTGTCGTTCCTGTCACTTTATAATAATAATCTTACAAACATAACAGATGCACTTCAGATTCTTGGAAGCTCCAAGAACCTCAGCACCCTTCTTATTGGGCGTAACTTCAGGCATGAGAACATGCCAGAGGATGACACC…	MYGDLPSTLANCTNLITINLNCNNFSGQLTKVNFSSLPNLMSLDLMRNNFDGTIPETIYSCRNLIALRLSSNKFHGQLAKGLGNLKSLSFLSLYNNNLTNITDALQILGSSKNLSTLLIGRNFRHENMPEDDTIGSFENIRFLALSYVFYLDISNNSLTGEIPTTLTNMPMLESAKTDANSNQRVFILPVYPTLSHQYRQPFAFPKLLDLSNNKFTGEIPSTIGQLKSLHSLNLSFNNLTGQIPESTCNLTSLQVLDLSNNNLTGAIPAALDSLHFLAAFNVSDNDLEGPIPSGGQFNTFGTSSFDGNTNLCGSILIHRCGSAEAPPVTVLSTKQTDYKVAFVIAFSAFFGVGVLYDQIVLSRYFG
TraesCS6B02G157000	TaPSKR107	6B	6B:159401959-159404178:+	739	5.47	80.21	712-727	ATGCTTTCAGAATGGACAGTTTCAGGAAACTGTCAAACAAAAATATTCAGAATGGGCAGTTCCACCACAACACCATGCAGCCACTGTTTTTCATACAGCAGGTACACCAAGAAATTTCACATGCCTTCACTTGGCTTGGCTCTAGTGCTGCTGGTCTCTTTGGTCCCTCCGACCAGCTCCTGCACCGAGCAGGAGAAGAGCTCCCTTCTCCAGCTCCTCGCCGGGCTCTCACAGGATGGCGGCCTCACGAAGTCGTGGCGGCACGACACCGACTGCTGCACATGGGAAGGGATCACCTGCAACGAAGATAGGAAGGTCACTGATGTTTCGTTGGCCTCTCGAGGCCTCGAGGGGCCCATCTCGCCGTTCCTTGGCAACCTCACCGGACTTTTGCGCCTC…	ATGCTTTCAGAATGGACAGTTTCAGGAAACTGTCAAACAAAAATATTCAGAATGGGCAGTTCCACCACAACACCATGCAGCCACTGTTTTTCATACAGCAGGTACACCAAGAAATTTCACATGCCTTCACTTGGCTTGGCTCTAGTGCTGCTGGTCTCTTTGGTCCCTCCGACCAGCTCCTGCACCGAGCAGGAGAAGAGCTCCCTTCTCCAGCTCCTCGCCGGGCTCTCACAGGATGGCGGCCTCACGAAGTCGTGGCGGCACGACACCGACTGCTGCACATGGGAAGGGATCACCTGCAACGAAGATAGGAAGGTCACTGATGTTTCGTTGGCCTCTCGAGGCCTCGAGGGGCCCATCTCGCCGTTCCTTGGCAACCTCACCGGACTTTTGCGCCTC…	MLSEWTVSGNCQTKIFRMGSSTTTPCSHCFSYSRYTKKFHMPSLGLALVLLVSLVPPTSSCTEQEKSSLLQLLAGLSQDGGLTKSWRHDTDCCTWEGITCNEDRKVTDVSLASRGLEGPISPFLGNLTGLLRLNLSQNLLSGGLPLELMSSSSILVLDISFNRLTGGLSELPSSTPARPLQVLNISSNLLTGILPSTTWEVMKSLVVLNASSNRFTGQIPTTPCVGAPSFAVLELSFNQLSGNIPPGLSNCSVLKLLGAGYNKLSGTLPDELFKVTSLEHLSLPNNWLQGALDGISKLTNLVTVDLGGNELSGNIPESIGDLKRLEELHLEHNNMSGELPAALSNCTNLVTINLKANQFSGELTKVNFVSLSNLKKLDILSNNFTGTVPESIYSCSKLT…
TraesCS6B02G158200	TaPSKR108	6B	6B:160714799-160716940:-	713	5.83	77.9	687-703	ATGCATTTCTTCACCGTTCCTCCAGTCGTGCTGCAGCTGTTTGTGCTGCTCATCTTGGCCTCTCCTGCCGCAGCATGCATCGAGCAGGAGAAGCGCAACCTCCTCGGTTTCCTTGCCGGGCTGTCGCAAGATGGCGGCCTCGCCACGTCGTGGCGTGACAATGGCACGGACTGCTGCGAGTGGGAAGGCATCACCTGCAACGGAGACGGGGCCGTTACTGAGGTTTCCCTGGCATCTAGAGGACTTGAAGGGCGCATCTTGCCATCCCTTGCTGACCTCACCAGCCTGCAGCGTGTCAACCTCTCGTACAACTCCTTCTCTGGTGGCCTTCCTCTGGAGCTCATGTCCTCTGGAAGCATCATCGTCCTCGACGTCAGCTTCAGCCGGCTCAACGGACCG…	ATGCATTTCTTCACCGTTCCTCCAGTCGTGCTGCAGCTGTTTGTGCTGCTCATCTTGGCCTCTCCTGCCGCAGCATGCATCGAGCAGGAGAAGCGCAACCTCCTCGGTTTCCTTGCCGGGCTGTCGCAAGATGGCGGCCTCGCCACGTCGTGGCGTGACAATGGCACGGACTGCTGCGAGTGGGAAGGCATCACCTGCAACGGAGACGGGGCCGTTACTGAGGTTTCCCTGGCATCTAGAGGACTTGAAGGGCGCATCTTGCCATCCCTTGCTGACCTCACCAGCCTGCAGCGTGTCAACCTCTCGTACAACTCCTTCTCTGGTGGCCTTCCTCTGGAGCTCATGTCCTCTGGAAGCATCATCGTCCTCGACGTCAGCTTCAGCCGGCTCAACGGACCG…	MHFFTVPPVVLQLFVLLILASPAAACIEQEKRNLLGFLAGLSQDGGLATSWRDNGTDCCEWEGITCNGDGAVTEVSLASRGLEGRILPSLADLTSLQRVNLSYNSFSGGLPLELMSSGSIIVLDVSFSRLNGPLPELPSLVTADRPLQVLNISSNQFSSEFPSAIWKMTKNLIALNASNNSFTGHIPSSLCLGSPSLTLLDLCYNRLSGDIPTTLGDCSKLKVLKVGHNNLSGTLPVETFHATSLEYLSLPNNGLQGELDRAHMIKLSNLLTLDLGGNHFGGNIPESIGQLRSLEELHLGSNNMSGELPSTLGNCTNLKTIDLKFNNFSGDLGKVKFATLQNLKSLDLMSNNLSGMLPESIYSCRNLTALRLSYNNFHGEISLRIGNLKHLSFLSLVRN…
TraesCS6B02G259100	TaPSKR109	6B	6B:467457152-467461125:-	1052	7.55	115.86	693-717	GAGTGCCTGCACAATCACAGGTCAAAACCGGAGCACGCACCGGACCTCCTGCTATCATGTCCTATCGTCTCGCACCTCACCTCTCTCCCTCATCCCTCGCTGCCGCCATCATTGTTGCTTGGGGCCAAATGGCTTAGATATCACATAGCTCCTGAACACAACAAACAAGAATTTCTCTTCCCCATTCAAGAGCATCAGCATAGCTCTTCTTGGATCAATGGGGCATCTCTTGATGCAACGCACTGCCACATGGCCAAGCTGTTTCATCCTGTGGTGCTTGTCCGTGCAGCTTCTCTTCCTGTCTCCGGTCTACTCCCTCAACCAAAGCTCCTGCAACCCAGATGATTATGGTGCACTGGAAGGCTTGCTGAGAGGTGTCACCGGAGGCATCAGCGGCTG…	ATGGGGCATCTCTTGATGCAACGCACTGCCACATGGCCAAGCTGTTTCATCCTGTGGTGCTTGTCCGTGCAGCTTCTCTTCCTGTCTCCGGTCTACTCCCTCAACCAAAGCTCCTGCAACCCAGATGATTATGGTGCACTGGAAGGCTTGCTGAGAGGTGTCACCGGAGGCATCAGCGGCTGGACGCTCTCAAACACGACCTCAGAAGTGGCCAACTGCTGTGCATGGGTGGGGGTCACATGCGACGCCAGCGGCTGGGTCATCAGGCTGGACCTCCATGGCAGGAAACTCAAGGGCGAGCTGGCACCTTCGCTCGCACAACTGGGCCATCTCCAGTGGCTCAACCTCTCCGATAACAACCTCCGTGGTGCCATCCCTGCACCCCTCGTTCAGCTCCAT…	MGHLLMQRTATWPSCFILWCLSVQLLFLSPVYSLNQSSCNPDDYGALEGLLRGVTGGISGWTLSNTTSEVANCCAWVGVTCDASGWVIRLDLHGRKLKGELAPSLAQLGHLQWLNLSDNNLRGAIPAPLVQLHRLQRLDVSNNELSGTFPANVSLPVIEVFNISFNSFSGTHPTLHGSSQLTVFDAGYNMFTGRIDSSICESSRVIRVMRFTSNLFAGELPEGFGNCTKLEELYAELNSISGSLPDGIFKLQFLKNLSLQENQLTDRMSPRFGNLSSLAQLDISFNSFTGHLPDVFGRLGKLEYFSAQSNLFRGPLPASLSQSPSLKMLYLRNNSLNGRINLNCLKMTQLSSLDLGTNKFIGTIDSLSDCHHLRSLNLGTNNLSGEIPADFRKLQFLSY…
TraesCS6B02G392500	TaPSKR110	6B	6B:667778093-667781494:-	994	5.9	110.32	636-656	AAGAGAGTAGTGCAAGGTGTGTCCAGCATGCATTGCCCCCCTCTCCACCCAAAGCTGGCAAGAGATTTTTCAACCCAAAAGCTTCTGCAGACATGGCTAACAATTACTGTGTTAGCTTCCTGTTGTTCTTCACTGCACTGATTTCTCTACTACCCAAATCTTACCCAGAGTCCACAAATCAGTATAGTGATGAACACCAAATCCTTCTGGGACTCAAGAGATACTGGGGGAGCTCAACTGTGCTTGGCAGATGGAACTCCATTTCCTCTGACCACTGCAGATGGGGAGGACTTACATGCACAAAAGGTGAGGTCACTGCCATCTCCCTTCCACAGCAAACCCTTATGAAACCAATCCCACCGTCCCTTTGCCTCCTCAAGAATCTTGCCTACTTGGACC…	ATGGCTAACAATTACTGTGTTAGCTTCCTGTTGTTCTTCACTGCACTGATTTCTCTACTACCCAAATCTTACCCAGAGTCCACAAATCAGTATAGTGATGAACACCAAATCCTTCTGGGACTCAAGAGATACTGGGGGAGCTCAACTGTGCTTGGCAGATGGAACTCCATTTCCTCTGACCACTGCAGATGGGGAGGACTTACATGCACAAAAGGTGAGGTCACTGCCATCTCCCTTCCACAGCAAACCCTTATGAAACCAATCCCACCGTCCCTTTGCCTCCTCAAGAATCTTGCCTACTTGGACCTCTCCTACAACAACTTCTCCACTTCATTCCCTACAATACTCTACAATTGCTCCAATCTGAAGTACCTGGACCTTTCCAACAACGCCTTTGGT…	MANNYCVSFLLFFTALISLLPKSYPESTNQYSDEHQILLGLKRYWGSSTVLGRWNSISSDHCRWGGLTCTKGEVTAISLPQQTLMKPIPPSLCLLKNLAYLDLSYNNFSTSFPTILYNCSNLKYLDLSNNAFGGKLAADINSLSAKLEHLNLSSNRIMGEIPPSIGWFPKLKSLILDTNQFDGSYPVQDISNLANLEMLTLADNPFLPAPFPVEFGKLTRLTYLWLSGMNMTGEIPESISSLTELSLLAVTNNMLQGTIPTWVWQHKKLQYLYMFNNGLTGEISSSVTAVNLVELDVSSNNLTGSIPDDFGKLINLTLLFLYTNQLHGSIPPSIGLLPNLRDIRLFENMLTGSLPPELGRHSPLVNLEVCENNLSGELPADLCFNRKLNDIVVFNNNFS…
TraesCS6B02G417000	TaPSKR111	6B	6B:689064594-689069261:-	643	5.98	71.39	280-297	ACACCAGCAACCAGTCACCACCATGCCCACGTACCTCCTCCTCCTCTTCTTCCTCGCCTTGTGGCCACCGGAGGCGAGCGTTCACGCCGCCTCCGCCACAGTGAGCCCGTTGTATACACTCTGCAACCAGACCACCGGCACGTACGCGACAAACAGCACTTACGGCTCCAACCTTCGAGCTCTCGGAGCGACCCTCACCGCGGGCGCCGGCACGTCGGGCTTCGCCAAGGGCAGCTCCGGCGAGGCGCCCGACAAGGTGTATGGCGAAGTGCTCTGCCGCGGCGACTACACCGGCGCCAACTGCACCGACGGCCTCAGGGCCGCCTTCCAGGACGTGGCCGACCGCGTCTCCTGCCGGCGCGCCGTCGTCTACTACGACCAGTACATGCTCCGCTTCAC…	ATGCCCACGTACCTCCTCCTCCTCTTCTTCCTCGCCTTGTGGCCACCGGAGGCGAGCGTTCACGCCGCCTCCGCCACAGTGAGCCCGTTGTATACACTCTGCAACCAGACCACCGGCACGTACGCGACAAACAGCACTTACGGCTCCAACCTTCGAGCTCTCGGAGCGACCCTCACCGCGGGCGCCGGCACGTCGGGCTTCGCCAAGGGCAGCTCCGGCGAGGCGCCCGACAAGGTGTATGGCGAAGTGCTCTGCCGCGGCGACTACACCGGCGCCAACTGCACCGACGGCCTCAGGGCCGCCTTCCAGGACGTGGCCGACCGCGTCTCCTGCCGGCGCGCCGTCGTCTACTACGACCAGTACATGCTCCGCTTCACCGACGACGAGCGGTCCCTCTCG…	MPTYLLLLFFLALWPPEASVHAASATVSPLYTLCNQTTGTYATNSTYGSNLRALGATLTAGAGTSGFAKGSSGEAPDKVYGEVLCRGDYTGANCTDGLRAAFQDVADRVSCRRAVVYYDQYMLRFTDDERSLSSLSNEPEWSASNMNSVRGAEAAPRLMETVVKLMNDLADLGTSGGPRLTSRSRYATGEAGFGEQGVSTVYGLVQCRLDLAGPQCRSCLEGIIKQMPKLFGDASSSRVGGRIIGIRCNLRYEKELFFEETNDTLKIDMPKNGVSPVLKIVIFGVPLLVLLILGLLLRPYIVKKVRELLLERDLVILEEEIVSESDSRFSLFRYSKIRSATDNFSKENKLGEGGFGHVYKGRLPDDQDIAVKRLSPNSVQGFREFMNEIKLIASLQHKN…
TraesCS6D02G052100	TaPSKR112	6D	6D:24828892-24832576:-	1078	6.16	113.86	701-721	GTGATCAGAAAGGAACCATGAAAATGACACAGCACACAACAATACCTCCCGATCTAGTCTAAACACACTGGCTGGCTGGCTGGCTGGTAGCTGGTGTATATATACATATATACACATGAATCCACCTACATCCAGGAAATCCATTTAATCAGAGGAAGACGACGAAGAAGAAGAGGAGGAGGAAGAGGAAGCAAGGTTTGTTAGCCAAGAGTCAAACCCAGCCGCTGACAGCTGATCAGCAACCTCCATTCTTCTTCGACAAGGTGGTCGTCGATCGAATGGGCGATCGTTAGCTGCAAATGGCGGGGCGAGGTAGACTGGCGGCGGTGGCGGCGCTGCTGCTGCCGGCGATCGTGCTGCTGTCGCGGTGCCGGGGCGTCGCCGCGCAGCCCTCGCCGC…	ATGGCGGGGCGAGGTAGACTGGCGGCGGTGGCGGCGCTGCTGCTGCCGGCGATCGTGCTGCTGTCGCGGTGCCGGGGCGTCGCCGCGCAGCCCTCGCCGCGGTGCGGGGCAGGCGACCTCGCCGCGCTCAGAGGGTTCTCGGCCGGCCTTGATGCCACTGTGGATGGGTGGCCGGCCTTGTCGGACGATGACGACGGCTGCTGCGCGTGGCCTGGCGTGGTCTGCGGCCGCGCGGGCGTCGTCGGGGTGGTGCTGCCGAACCGGACGCTCCGGGGGGAGGTGGCCGCGTCGCTCGCCGGGCTGACGGGGCTCCGCGTGCTCAACCTCTCCGGCAACGCGCTGCGGGGGAGCCTTCCGCCGGGGCTCCTCCGGCTGCGACGCCTCGAGGTGCTCGACGTC…	MAGRGRLAAVAALLLPAIVLLSRCRGVAAQPSPRCGAGDLAALRGFSAGLDATVDGWPALSDDDDGCCAWPGVVCGRAGVVGVVLPNRTLRGEVAASLAGLTGLRVLNLSGNALRGSLPPGLLRLRRLEVLDVSSNALAGAIGLELELQLPAARVFNVSYNAFNGSHPVLPGAVNLTAYDASGNGFEGPVDAAGVCASSPGLRVLRLSMNSLSGDFPVGFGQCRSLLDLSLDGNGITGALPDDLFAATSLRYLSLHTNSISGEIPPGLRNLTGLVRLDLSYNAFSGVLPEAFDALAGTLQELSAPSNLLTGGLPVTLSLCVNLRVLNLRNNTLTGAIGLDFRAVNSLVYLDLGVNKFTGLIPASLPACAGMTALNLGRNLLTGEIPPSFAAFPSLSFLS…
TraesCS6D02G081500	TaPSKR113	6D	6D:46902130-46903584:+	484	5.87	53.3	458-478	ATGCTCAGAATGCTCAAGGTTGGCCACAACAACCTCATCGGGACTCTCCCAGATGAACTCTTCGATGCTACCTCGTTAGAGTTCCTCTCTTTCCCCAGGAGTGGTTTACAAGGAACACTTGAAGACATGAATATTGCCAAACTCACCAATTTGGCTACCCTTGATCTAGGAGAGAACAACTTCAATGGCAAGATTCCGGAGTCTATAGGTCATCTCAAGAGATTGGAGGGGCTCCATTTGAACAATAATAACATGTATGGGCAGCTGCCATCAGCTTTGGCCAACTGCACAAATCTCATAATCATCGACCTCAGCTACAACAATTTCAACGGGCAACTCACCAAGGTCAATTTTTCCAACCTACGCAATCTCATGTCTTTAGATCTTATACAGAACAAC…	ATGCTCAGAATGCTCAAGGTTGGCCACAACAACCTCATCGGGACTCTCCCAGATGAACTCTTCGATGCTACCTCGTTAGAGTTCCTCTCTTTCCCCAGGAGTGGTTTACAAGGAACACTTGAAGACATGAATATTGCCAAACTCACCAATTTGGCTACCCTTGATCTAGGAGAGAACAACTTCAATGGCAAGATTCCGGAGTCTATAGGTCATCTCAAGAGATTGGAGGGGCTCCATTTGAACAATAATAACATGTATGGGCAGCTGCCATCAGCTTTGGCCAACTGCACAAATCTCATAATCATCGACCTCAGCTACAACAATTTCAACGGGCAACTCACCAAGGTCAATTTTTCCAACCTACGCAATCTCATGTCTTTAGATCTTATACAGAACAAC…	MLRMLKVGHNNLIGTLPDELFDATSLEFLSFPRSGLQGTLEDMNIAKLTNLATLDLGENNFNGKIPESIGHLKRLEGLHLNNNNMYGQLPSALANCTNLIIIDLSYNNFNGQLTKVNFSNLRNLMSLDLIQNNFNGTIPESIYTCINLVALRLAYNNFHGQLAKGLGNLKSLSFLSLYYNNLTNRTHALQILGSSKNLTTLLIGRNFQHETMPVDDIIGSFENLRFLAIGNCPLSGKIPFWISKLANLEILILSNNQLTGTIPAWIKTLSHVFYLDISNNSLIGEIPTALMDMPMLKSVNSRVFILPVYPAQTHQYRQAFAFPILLDLSNNKFTGEIPLEIGQLKSLHSLNLSFNDLTGQIPGPIFNLTDLQVLDLSNNNLTGAIPATLNSLHFLAVFN…
TraesCS6D02G114600	TaPSKR114	6D	6D:81670498-81673980:-	1051	6.09	114.85	688-702	CCTTCGCCTGAGAGCGACCTGAGGAGAGGATCAAACAAAAAGGAGCCGTGAGCTCCTTGTGTCCCGTTCCTCTCGTGCTCTTTCTTCACCAGCCCGGCCATTCATTGGTTCCCTTTGCTAGCTTCCTCAGAAAGCCATGCAGATGCAGCCACACCATTGCCCAAACAGGAGCAGGCCTTTCCTCGGCTTGGCCCTCCTGCTGCTGCTCGTCTCCTTGGCCTCCCCGGCCAGCTCCTGCACGGCGCAGGAGAGGAGCTCCCTCCTCCAGCTCCTCGCTGGGCTCTCGCGGGACGACGGGCTTGCGGCGGCCTGGCGGAGGAACACGGACTGCTGCACGTGGGATGGGATCACCTGCGGCGGCCCCGATGGAGCGGTCACCGATGTTTCGCTGGCTTCTCG…	ATGCAGATGCAGCCACACCATTGCCCAAACAGGAGCAGGCCTTTCCTCGGCTTGGCCCTCCTGCTGCTGCTCGTCTCCTTGGCCTCCCCGGCCAGCTCCTGCACGGCGCAGGAGAGGAGCTCCCTCCTCCAGCTCCTCGCTGGGCTCTCGCGGGACGACGGGCTTGCGGCGGCCTGGCGGAGGAACACGGACTGCTGCACGTGGGATGGGATCACCTGCGGCGGCCCCGATGGAGCGGTCACCGATGTTTCGCTGGCTTCTCGAGGCCTCGAGGGGTCCATCTCGCCGTTCCTGGGCAACCTCACCGGCCTCCTCCGCCTCAACCTGTCACGCAACTCGCTGTCCGGCGGCTTGCCGCTGGAGTTGGTGTCATCGAGCAGCATCGTTGTCCTTGACGTC…	MQMQPHHCPNRSRPFLGLALLLLLVSLASPASSCTAQERSSLLQLLAGLSRDDGLAAAWRRNTDCCTWDGITCGGPDGAVTDVSLASRGLEGSISPFLGNLTGLLRLNLSRNSLSGGLPLELVSSSSIVVLDVSFNRLTGVLSELPPSTPALPLQVLNISSNLFTGRFPSAIWEVMKSLVALNASTNSFTGQIPITPCVSAPSLAVLELSFNEFSGNIPPGLSNCSMLKLLGAGYNNLNGTLPDELFKVTSLEHLSLPSNGLEGAINGISKLTNLVALDLGGNELTGSIPESIGELKRLEELHLEHNNMSGELPSTLSNCTNLVTIDLKSNQFIGELTQVNFTSLPNLKVLDLLYNNLTGTVPESMYSCSRLTAIRLSSNNFHGQLSERIGNLKSLAFL…
TraesCS6D02G114800	TaPSKR115	6D	6D:81746683-81750349:-	1062	6.06	115.94	700-720	ACGGCCCCTGATCCTTGACCCAAACCTGCTCTCTTCTGTGGTCAATGAAACCATGCAGAAGCAGCAGCAGCAGCAGCTCCGTTCCTCATGCAAGGAGTGCAGCAATGGAGTCCCCATGTCTTTCCTTGGCCGTGCTGCTGCTCTTATGGTGGTGCTGCTGCTCTCCATGGCCTCTTCAATCAGTTCTTGCACGGAGGAGGAGAGGGGCTCCCTCCTGCAGTTCCTGGCTGGGCTGTCCCAGGACGGCGGCCTCGCGGCGTCGTGGAGGCGGAACAGCACCGACTGCTGCGTGTGGGAAGGGATCGCCTGCAGTGCGGATGGCTCAGTGACAGACGTCTCGCTGGCTTCGAAGGGCCTTGAGGGGCTCTTATCGCCCTCGCTGGGCAACCTTGCCGGCCT…	ATGCAGAAGCAGCAGCAGCAGCAGCTCCGTTCCTCATGCAAGGAGTGCAGCAATGGAGTCCCCATGTCTTTCCTTGGCCGTGCTGCTGCTCTTATGGTGGTGCTGCTGCTCTCCATGGCCTCTTCAATCAGTTCTTGCACGGAGGAGGAGAGGGGCTCCCTCCTGCAGTTCCTGGCTGGGCTGTCCCAGGACGGCGGCCTCGCGGCGTCGTGGAGGCGGAACAGCACCGACTGCTGCGTGTGGGAAGGGATCGCCTGCAGTGCGGATGGCTCAGTGACAGACGTCTCGCTGGCTTCGAAGGGCCTTGAGGGGCTCTTATCGCCCTCGCTGGGCAACCTTGCCGGCCTGCTGCGTGTCAACCTGTCCCACAACTCGCTGTCTGGAGGCCTGCCGCTGGAG…	MQKQQQQQLRSSCKECSNGVPMSFLGRAAALMVVLLLSMASSISSCTEEERGSLLQFLAGLSQDGGLAASWRRNSTDCCVWEGIACSADGSVTDVSLASKGLEGLLSPSLGNLAGLLRVNLSHNSLSGGLPLELASSDSIIVLDVSFNRLGGDMEELPSSTPARPLQVLNISSNLFTGAFPSTWQVMNNLVVLNASNNSFSGQIPSHFCSSSSLLAVVELCYNQFTGSIPPGLGNCSMLRVLKAGHNNLRGALPNELFDASLLEYLSLPDNHLDGKLDGAQIIKLRNLANLNLGGNNFSGKIPNSIGQLKKLEELHLDHNKMSGELPSALSNCTNLVTVDLKSNQFNGELTKVNFSSLLSLRNLDLLYNNFTGTIPESIYSCSKLAALRISGNNLHGQL…
TraesCS6D02G115000	TaPSKR116	6D	6D:81756270-81759710:-	993	5.77	110.01	636-656	ACCAGGAAACCATGCAGATACTCGAGTTTCCAAACAAAACACAGAGCAAGGAATTGCACATACCTTCCCTTGGCCTTGCTCTCGTGCTGCTGATCTCCTTGGCCTGTCCAACCAGTTCCTGCACGGAGCATGAGAAGACCTCCCTTCGCCGGTTCCTTGCTGGGCTCTCGCGTGACGGCGGCCTCGCTACCTTATGGCAGGATGGCACCGATTGCTGCAAGTGGAGAGGGATCACCTGCAGGCAAGATAGCATGATCACCAATATCATGCTGGCTTCAAAAGGCCTTGAGGGGCACATCTCGGGGTCCCTTGGAAACCTCCCCGTGCTGCAGTACCTCAACCTCTCTCACAACTCGCTGTCCGGTGGTCTGCCGTTGGAATTGGTGTCGTCCAGCAGCA…	ATGCAGATACTCGAGTTTCCAAACAAAACACAGAGCAAGGAATTGCACATACCTTCCCTTGGCCTTGCTCTCGTGCTGCTGATCTCCTTGGCCTGTCCAACCAGTTCCTGCACGGAGCATGAGAAGACCTCCCTTCGCCGGTTCCTTGCTGGGCTCTCGCGTGACGGCGGCCTCGCTACCTTATGGCAGGATGGCACCGATTGCTGCAAGTGGAGAGGGATCACCTGCAGGCAAGATAGCATGATCACCAATATCATGCTGGCTTCAAAAGGCCTTGAGGGGCACATCTCGGGGTCCCTTGGAAACCTCCCCGTGCTGCAGTACCTCAACCTCTCTCACAACTCGCTGTCCGGTGGTCTGCCGTTGGAATTGGTGTCGTCCAGCAGCATTACCATACTT…	MQILEFPNKTQSKELHIPSLGLALVLLISLACPTSSCTEHEKTSLRRFLAGLSRDGGLATLWQDGTDCCKWRGITCRQDSMITNIMLASKGLEGHISGSLGNLPVLQYLNLSHNSLSGGLPLELVSSSSITILDVSFNQLNGRLHELASPTPARPLQVLNISSNLFAGQFPSTTWEAMENLRALNASNNSFTGHIPTYFCISSPSFAVLDLCLNKLSGKIPRQIGHCSKLRELRAGYNNISGEIPDELFNATLLEYLSFRNNHLNGVLDGVHITKLRNLVALDLGGNNFSGEIPDSIGQLKKLEEFHLDNNNLSGELPSALSNCTNIVAIDLKKNNFSGQLGKVNFSNLPNLKTLDVYFNNFTGTVPESIYSCINLTALRLAENNFSGELSPQMGKLMY…
TraesCS6D02G115100	TaPSKR117	6D	6D:81760537-81764047:-	1051	6.8	116	689-709	GAGCAAGATCTTTCTTCCCCCCTCATGGTGTTCATGAATAGACCACCACTGATGTCTTATCCAGGCAGGGCACAACATAAGCTCTGGTTTCCATACTGGTTCCACCAGAAAACCATGCAGACACTCCAGTTTCCAAGCAAGACACAGAGCAAGAAATTGCACATACCTTGCTTCGCCCTTGCTCTCGTGCTGCTGATCTCCTTGGCCTCTCCGGCCAGTTCCTGCACCGAGCATGAGGAGGCCTCCCTTCTCCAGTTCCACGCTGGGCTCTCGTGGGGCGGCGGCCTCGCCGCGACGTGGCAGAGGAACAAGGACTGCTGCACTTGGGAAGGGATCATCTGCAGCAGTCCTAATAGGACGGTCACTGATGTTTCTCTGGCTTCTCGAGGCCTCGAGGGG…	ATGCAGACACTCCAGTTTCCAAGCAAGACACAGAGCAAGAAATTGCACATACCTTGCTTCGCCCTTGCTCTCGTGCTGCTGATCTCCTTGGCCTCTCCGGCCAGTTCCTGCACCGAGCATGAGGAGGCCTCCCTTCTCCAGTTCCACGCTGGGCTCTCGTGGGGCGGCGGCCTCGCCGCGACGTGGCAGAGGAACAAGGACTGCTGCACTTGGGAAGGGATCATCTGCAGCAGTCCTAATAGGACGGTCACTGATGTTTCTCTGGCTTCTCGAGGCCTCGAGGGGATCATCTCACCATTCCTTGGCAACCTCACCAGCCTCTTGCGCCTCAACCTCTCTCACAACTCACTGTCCGGTGGCCTGCCGCTGGAATTGGTGTCGTCCAGCAGCATCACCATA…	MQTLQFPSKTQSKKLHIPCFALALVLLISLASPASSCTEHEEASLLQFHAGLSWGGGLAATWQRNKDCCTWEGIICSSPNRTVTDVSLASRGLEGIISPFLGNLTSLLRLNLSHNSLSGGLPLELVSSSSITILDVSFNQLNGTLHKPASPSTARPLQVLNISSNLFAGQFPSTTWEAMENLRALNASNNSFTGHIPTCFCISSPSFAVLDLCLNKLSGKIPRQIGHCSKLRELRAGYNNISGEIPDELFNATLLEYLSFRNNHLNGVLDGVHITKLRNLVALDLGGNNFSGEIPDSIGQLKKLEEFHLDNNNLSGELPSALSNCTNLAVLVLSSNKFSGQLTKVNFSNLPNLRTLDVYYNNFTGTVPESIYSCSNLTALRVSTNKLDGQLSPRISDLK…
TraesCS6D02G115200	TaPSKR118	6D	6D:81770697-81773852:-	1051	6.49	115.33	685-705	ATGCAGACACTCCAGTTTTTAAACAAGACACACATGCCTTCATTTGCCCTTTCCCTTGTGCTGCTGATCTCCTTGTCCTCTCTCACCAGCTCCTGCACGGAGCATGAGAGGGGCCCCCTTCTCCAGTTCCTCGCCGAGCTCTCGCAAGACGGTGGCCTCGCTGCTTCATGGCAGAACGACACGGATTGCTGCAAGTGGGAAGGGATCACCTGCAGGAGTCCCGATAGGGCGGTCACTGATGTTTCACTGGCTTCTCGAGGCCTCGAGGGGTCCATCTCGCCGTTCCTTGGCAACCTCACCAGCCTCTTGCGCCTCAACCTGTCGTGCAACTCGCTGTCCGGTGGCCTACCGCTGGAATTGGTGTCGTCCAGCAGCATCACCATACTTGATGTCAGCTTT…	ATGCAGACACTCCAGTTTTTAAACAAGACACACATGCCTTCATTTGCCCTTTCCCTTGTGCTGCTGATCTCCTTGTCCTCTCTCACCAGCTCCTGCACGGAGCATGAGAGGGGCCCCCTTCTCCAGTTCCTCGCCGAGCTCTCGCAAGACGGTGGCCTCGCTGCTTCATGGCAGAACGACACGGATTGCTGCAAGTGGGAAGGGATCACCTGCAGGAGTCCCGATAGGGCGGTCACTGATGTTTCACTGGCTTCTCGAGGCCTCGAGGGGTCCATCTCGCCGTTCCTTGGCAACCTCACCAGCCTCTTGCGCCTCAACCTGTCGTGCAACTCGCTGTCCGGTGGCCTACCGCTGGAATTGGTGTCGTCCAGCAGCATCACCATACTTGATGTCAGCTTT…	MQTLQFLNKTHMPSFALSLVLLISLSSLTSSCTEHERGPLLQFLAELSQDGGLAASWQNDTDCCKWEGITCRSPDRAVTDVSLASRGLEGSISPFLGNLTSLLRLNLSCNSLSGGLPLELVSSSSITILDVSFNQLNGTLHELPSSTPSRPLQVLNISSNLFAGHFPSTTWKVMEKLVTLNASNNSFTGQMPTQLCSTSPSLTVLGLCFNEFSGSIPPSLGNCSRLRELGAGYNNLNGVIPNELFNATSLEYLSFPNNDLHGAIDGTDITNLRNLVTLDLGRNSFSGKIPVSIGQLKKLEELRLDNNNMSGELPSALSNCTNLITIDLKSNNFSGELTKVNFSLLPNLRTLDVFLNNFSGKVPESLYSCSNLTALRLAGNNLSGQLSPQIGNLKYLTFM…
TraesCS6D02G115300	TaPSKR119	6D	6D:81922828-81926350:-	1049	5.82	115.25	687-706	CCCTCCACTGGGCCTTGTCCACACACTGACTTTGACAAAGATGATTGCTCTCGAGCACGAGCGCCTTTTCGGAAACGGTCTTTCTTCCCCTCGTGCTCTTTCATGATTAGACCGCCATTCATGCTTTGTCCAGTCAGGGCACAACATCAGCCCTGGTTCCCATGCTAGTTCCAGCACCAATAAACCATGCAGACACTCCATTTCTCCAACTGGGGACACAGCAAGATATTGCACATACCTTCCCTTGCTCTTGTGCTGTTGGTCTGCTTGGTCTCTCCTACGAGTTCCTGCACGGAGCAGGAGAAGGCCTCCCTTCTCCAGTTCCTCTCCGGGCTTTCACAAGACGGTGGCCTCGCTGCGTCCTGGCAGCATGGCATGGATTGCTGCCAGTGGGAAGGG…	ATGCAGACACTCCATTTCTCCAACTGGGGACACAGCAAGATATTGCACATACCTTCCCTTGCTCTTGTGCTGTTGGTCTGCTTGGTCTCTCCTACGAGTTCCTGCACGGAGCAGGAGAAGGCCTCCCTTCTCCAGTTCCTCTCCGGGCTTTCACAAGACGGTGGCCTCGCTGCGTCCTGGCAGCATGGCATGGATTGCTGCCAGTGGGAAGGGATCACCTGCGGGCAAGATAGGACGATCACCGATGTCTTGCTGGCTTCAAAGGGCCTTGAGGGGCACATCTCAGAGTCCCTTGGGAACCTAACTGGGCTGCAGCACCTTAACCTCTCCCACAATTCACTCTCCGGTGGTCTGCCACTGGAACTGGTATTGTCCAGCAGCATCCTTGTCCTTGACATC…	MQTLHFSNWGHSKILHIPSLALVLLVCLVSPTSSCTEQEKASLLQFLSGLSQDGGLAASWQHGMDCCQWEGITCGQDRTITDVLLASKGLEGHISESLGNLTGLQHLNLSHNSLSGGLPLELVLSSSILVLDISYNQFNGTLPELPASTTAGPLKVLNISSNFFTGQFPSTAWKGMEDLVALNASNNRFTGQISTHFCSTSPSISVLDLSFNRFSGSLPQGLGDCSKMIELRAGYNDLSGTIPDELFIATSLEYLSLSNNHLHGVLEDAHIFNLRNLSTLDLGENNFSGKIPDSIGQLKKLQELHLNNNNMSGELPSAVSNCINLIIIDLKSNNFSGELANVNFSNLLNLKTLDLLYNNFTGKVPESIYSCSNLTALRLSGNKLHGQLSPRIGDLKYLT…
TraesCS6D02G115400	TaPSKR120	6D	6D:81932203-81935379:-	1058	7.43	116.21	690-713	ATGCAGACACTCCATTTCTCCAACAAGAAATGCAGCAAAATATTAGGCATACCTTCCTTTGGCCTTGCTCTTGTGCTGCTGGTCTGCTTGGCCACTCCTACCAGTTGCTGCACCGAGCAGGAGAAGGGCGCCCTTCTCCAGTTCCTCGCCGAGCTCTCACAAGATGCTGGCCTCTCTGCGTCGTGGCGGAATGGCACGGGTTGCTGCAAGTGGGAAGGGATCACCTGCAGTCAAGATAAGACGGTCATCAATGTCTTGCTGCCTTCGAAGGGCCTCGAGGGGCACATCTCACAATCCCTTGGAAACCTAACCGGGCTGCAGTACCTTGATCTCTCTGACAACTCGCTGTCCGGTGGTCTGCCGCTGGGATTGGTGTCGTCCAGCAGCATCAAAACACTT…	ATGCAGACACTCCATTTCTCCAACAAGAAATGCAGCAAAATATTAGGCATACCTTCCTTTGGCCTTGCTCTTGTGCTGCTGGTCTGCTTGGCCACTCCTACCAGTTGCTGCACCGAGCAGGAGAAGGGCGCCCTTCTCCAGTTCCTCGCCGAGCTCTCACAAGATGCTGGCCTCTCTGCGTCGTGGCGGAATGGCACGGGTTGCTGCAAGTGGGAAGGGATCACCTGCAGTCAAGATAAGACGGTCATCAATGTCTTGCTGCCTTCGAAGGGCCTCGAGGGGCACATCTCACAATCCCTTGGAAACCTAACCGGGCTGCAGTACCTTGATCTCTCTGACAACTCGCTGTCCGGTGGTCTGCCGCTGGGATTGGTGTCGTCCAGCAGCATCAAAACACTT…	MQTLHFSNKKCSKILGIPSFGLALVLLVCLATPTSCCTEQEKGALLQFLAELSQDAGLSASWRNGTGCCKWEGITCSQDKTVINVLLPSKGLEGHISQSLGNLTGLQYLDLSDNSLSGGLPLGLVSSSSIKTLDVSFNQLNGTLQELLSSSTPGRPLQVLNISSNLFAGQFPSTTWKAMENLIALNASNNSFTGQIPTQLCSTLPSLEVLDLCFNKFRGSVPPGLGDCSKLRELRAGYNNLSGRLPDELFNATSLEYLSFANNGLYGVLDNNRIVNLRNLVTLDLGGNQFSGKIPDYIGQFKRLEEFHLNNNNMSGELPYALSNCTNLVTIDLKSNKLSGELSNVNFSKLPNLRTLDLWSNNFTGTVPESMYSCSNLTALRLANNKLYGHLSSRIGNLK…
TraesCS6D02G115700	TaPSKR121	6D	6D:82135771-82139237:-	1059	5.8	116	691-709	CTTCGTTCCTTCCCCATCACACGCTTTCATGATTAGACCACCATTGATGCATCCAGTCAGGGCACAACTTTAGCTCTTGCTTACATGCTAGTTTCACCAGAAAACCATGCAGACACTCCATTTCTCCAACAAGAAATGCAGCAAAATATTAGGCATACCTTCCTTTGGCCTTACTCTTGTGCTGCTGGTCTGCTTGGCCTCTCCTATCAGTTCCTGCATGGAGCAGGAGAAGGGCGCCCTTCTCCAGTTCCTTGCCGAGCTCTCACAAGACGGCGGCCTTGCTGCCTCATGGCAGAATGGCACGGATTGCTGCAAGTGGGAAGGGATCACCTGCAGGCAAGATGGGACGGTCACCGCTGTCTTGCTGCCTTCGAAGGGCCTTGAGGGGCACATCTCACA…	ATGCAGACACTCCATTTCTCCAACAAGAAATGCAGCAAAATATTAGGCATACCTTCCTTTGGCCTTACTCTTGTGCTGCTGGTCTGCTTGGCCTCTCCTATCAGTTCCTGCATGGAGCAGGAGAAGGGCGCCCTTCTCCAGTTCCTTGCCGAGCTCTCACAAGACGGCGGCCTTGCTGCCTCATGGCAGAATGGCACGGATTGCTGCAAGTGGGAAGGGATCACCTGCAGGCAAGATGGGACGGTCACCGCTGTCTTGCTGCCTTCGAAGGGCCTTGAGGGGCACATCTCACAATCCCTTGGGATCCTCATTGGGCTGCAGTACCTTGATCTCTCTGGCAATTCGTTGTCCGGTGGTCTGCCGCTGGAATTGCTATCGTCCAGCAGCATTACTACCCTT…	MQTLHFSNKKCSKILGIPSFGLTLVLLVCLASPISSCMEQEKGALLQFLAELSQDGGLAASWQNGTDCCKWEGITCRQDGTVTAVLLPSKGLEGHISQSLGILIGLQYLDLSGNSLSGGLPLELLSSSSITTLDVSFNQLNGTLQELPSSTPGRPLQVLNISSNLFAGQFPSTTWKTMENLIAINASNNSFTGQIPTQLCSTSPSLALLDLCFNKFSGSIPPGLGDCSKLRELRAGYNNLGGTLPDELFNATSLEHLSFPNNGLHGAIDGTNIANLRNLVVLDLGRNNFSGKIPDYIGQLKRLEEFHLGNNNMSGKLPSSLSNCTNLIIVDLKSNNLSGELTKVNFSNLPNLKTLDLWLNSFTGTVPESLYSCSNLTALRLSSNNLHGQLSSRIGNLKY…
TraesCS6D02G115800	TaPSKR122	6D	6D:82201741-82203972:-	743	7.24	81.01	690-708	ATGCAGACACTCCATTTTTCCAACAAGACTTACAGCAAGATATTGCACATACCTTCCCTTGGCCTTGCTCTTGTGCTGCTGATATGCTTGGCCTCTCCTACTAGTTCTTGCACGGAGCAGGAGAAGGGCTCCCTTCTCCAATTCCTCGGCGGGCTCTCACAAGATGGTGGCCTCGCTGCCTCATGGCAGAATGGCTCGGATTGCTGCCAGTGGGAAGGGATCACCTGCAGCACAGATGGGATTGTTACAGATGTCCTGCTGGCTTCTAGGAGTCTTCAGGGGCACATCACACCTTCTCTTGGGAACCTCACTGGATTGCTGCGCCTCAACCTGTCAAACAATCTGCTATCTGGTGGTCTACCGCAGGAACTGGTATCCTCCAGCAGCATCCTCATTGTA…	ATGCAGACACTCCATTTTTCCAACAAGACTTACAGCAAGATATTGCACATACCTTCCCTTGGCCTTGCTCTTGTGCTGCTGATATGCTTGGCCTCTCCTACTAGTTCTTGCACGGAGCAGGAGAAGGGCTCCCTTCTCCAATTCCTCGGCGGGCTCTCACAAGATGGTGGCCTCGCTGCCTCATGGCAGAATGGCTCGGATTGCTGCCAGTGGGAAGGGATCACCTGCAGCACAGATGGGATTGTTACAGATGTCCTGCTGGCTTCTAGGAGTCTTCAGGGGCACATCACACCTTCTCTTGGGAACCTCACTGGATTGCTGCGCCTCAACCTGTCAAACAATCTGCTATCTGGTGGTCTACCGCAGGAACTGGTATCCTCCAGCAGCATCCTCATTGTA…	MQTLHFSNKTYSKILHIPSLGLALVLLICLASPTSSCTEQEKGSLLQFLGGLSQDGGLAASWQNGSDCCQWEGITCSTDGIVTDVLLASRSLQGHITPSLGNLTGLLRLNLSNNLLSGGLPQELVSSSSILIVDVSFNRLGGDLHKLSPTHARPLKVLNISSNLFTGQFPSSTWQGMKNLVAFNASNNSFTGQLPTHFCASSPSLAVLELCYNQFRGSIPPELGSCYMLRVLKVGHNNLSGTLPDELFNATLLEYVSFPGNRLEGKLQGSHIVKLSNLGTLHLGENNISGEIPESIGHLKRLEELHLNNNLMYGELPSSLINCTNLISIDFKNNNFSGELAKVNFSNLPNLKSLDLMHNSFSGQIPESIYSCSNLTALRLSSNKFDGQLSEKIGNLKSL…
TraesCS6D02G115900	TaPSKR123	6D	6D:82206628-82209717:-	1029	7.74	112.74	671-688	ATGCAGACACTCCATTTTTCCGACAAGACACACAGCAAGATATTCCACATACCTTCCCTTTGCCTCGCACTTGTGCTGCTGATCTGCCTGGTCTCTCCGGGCAGTTCGTGCACGGAGACGGAGAAGGGCTCCCTTCTACAGTTCCTCGCCGGGCTCTCACAAGACGGTGGCCTCCCTGCGACATGGCGGAATGGCACGGATTGCTGCAAGTGGGAAGGGATCACCTGCAGGCAAGATGGGACGGTCACCGCTGTCTTCCTGCCTTCGAAGGGCCTCCAGGGGCACATCTCACAGTCCCTTGGGGTCCTCACCGGGCTGCAGTACCTTAATCTCTCCCACAACTCGCTGTCCGGTGGACTGCCACCGGAGTTGATGTCGTCCAGCAGCATTACTATCCTT…	ATGCAGACACTCCATTTTTCCGACAAGACACACAGCAAGATATTCCACATACCTTCCCTTTGCCTCGCACTTGTGCTGCTGATCTGCCTGGTCTCTCCGGGCAGTTCGTGCACGGAGACGGAGAAGGGCTCCCTTCTACAGTTCCTCGCCGGGCTCTCACAAGACGGTGGCCTCCCTGCGACATGGCGGAATGGCACGGATTGCTGCAAGTGGGAAGGGATCACCTGCAGGCAAGATGGGACGGTCACCGCTGTCTTCCTGCCTTCGAAGGGCCTCCAGGGGCACATCTCACAGTCCCTTGGGGTCCTCACCGGGCTGCAGTACCTTAATCTCTCCCACAACTCGCTGTCCGGTGGACTGCCACCGGAGTTGATGTCGTCCAGCAGCATTACTATCCTT…	MQTLHFSDKTHSKIFHIPSLCLALVLLICLVSPGSSCTETEKGSLLQFLAGLSQDGGLPATWRNGTDCCKWEGITCRQDGTVTAVFLPSKGLQGHISQSLGVLTGLQYLNLSHNSLSGGLPPELMSSSSITILDVSFNQLNGTLQELPSSTPAQPLQVLNISSNSFTGQFPSTTWKAMANLIALNASKNRFTGQIPTHFCNSSPSFTVLELSFNKFSGSIPPSLGNCSKLRELRAGYNNLSGAIDGTHITNLRNLVVLHLGWNNFSGKIPVSIGQLKKLEELHLAYNNMSGELPSALSNCTNLITIDLKSNHFSGKLTKVNFSNLPNLRILDLWLNNFTGEVPESIYSCSNLIALRLSSNNLHGQLSSRIGNLKYLSFLSLGKNNFTNITNALQILKSS…
TraesCS6D02G116000	TaPSKR124	6D	6D:82217110-82220516:-	872	6.43	95.66	504-527	CACTGGTTCCCGTGCTAGTTTCACCAGAAAACCATGCAGACACTCCATTTCCCCAACAAGACATACAGCAAGATAGTGCACATACCTTCCCTTGCCCTTGCTCTTGTGTTGCTGATATGCTTGGCCTCTCTTACCAGTTCCTGCACGGAGCAGGAGAAGGCCTCCCTTCTCCAGTTCCTCGGCGGGCTCTCACAACACGGTGGCCTCGCTGCATCCTGGCAGCATGGCACGGATTGCTGCCAGTGGGAAGGGATCACCTGCAGTACAGATGGGATTGTTACGGATGTCTTTCTGGCTTCTAGGAGTCTTCAGGGGCACATCTCAGCTTCTTTTGGGAATCTCACTGGATTACTGCGCCTCGACCTGTCAAACAATCTGCTATACGGTGGCCTACCGCAG…	ATGCCAGCAACAACAGCTTTACTGGGCAGCTACCAACTCATTTGTGCCAGCTCGCCATCCTTGGCAGTGCTTGAACTCTGCTACAACCAATTCAGAGGGAGCATCCCCCCTGAACTTGGTAGCTGCTCCATGCTCAGAGTGCTCAAGGCTGGCCACAACAACCTCAGTGGGACTCTCCCAGATGAACTCTTCAATGCTACCTTGTTAGAATCCCTCTCCTTCCCCAGGAACAGCTTAGAAGGGAAACTTCAAGGCTCACATATTGTCAAACTCAGTAATCTGGGTACTCTTGATCTTGGAGACAACAGCATCAGTGGCGAGATTCCTGAGTCTATAGGTCATCTCAAGAAATTGGAGGAACTCCATTTAAACAACAACAACATGTCTGGGGAGTTGCCA…	MPATTALLGSYQLICASSPSLAVLELCYNQFRGSIPPELGSCSMLRVLKAGHNNLSGTLPDELFNATLLESLSFPRNSLEGKLQGSHIVKLSNLGTLDLGDNSISGEIPESIGHLKKLEELHLNNNNMSGELPPSLTNCTNLITIDLKSNNFSGQLAKVNFSKLPNLKTLDLMHNSFSGKIPESIYSCSNLVALRLSSNKFHGQLSEKLGNLKSLSFLSLSNNSITNITSALQILRRSKNLTTLLIGLNFMNETMPGDDGIVGFENLQVLAITSCSLLGKIPHWLSKLAKLEMLFLQDNQLTGQIPDWVSSLKFLFYLDISNNSMTGEIPTALTQISMLRSENTATRSDPRFFELPIYLAPSLQYRVSMAFPKVLDLSSNKFTGEMPLEIGQLRALRSL…
TraesCS6D02G116100	TaPSKR125	6D	6D:82234328-82237753:-	1050	5.92	115.13	692-709	CTTCTTTCTTTCCCATCATGCTCTTTCATGATTAGATCACCATTGATGCATCAGGTCAGGGCACAACTTAAGCTCTGCTTCCCGTGCTAGTTCCACCAATAAACCATGCAGACACTCCAGCTTCCCAACAAGACACACAGTAAGATATCGCACATACCTTCCCTTGGCCTTGCTCTTGTGCTGCTGATATGCTTGGCCGCTCCTACCAGTTCCTGCACCGAGCAGGAGAAGGGCTTCCTTCTCCAGTTCCTAGCCGGGCTTTCACAAGACGGTGGTCTTGCTGCCTCCTGGCACCATGGCACGGATTGCTGCCAGTGGGAAGGGATCACTTGCAGGCAAGATAGGACGATCACCGATGTCTTGCTGGCCTCAAAGGGCCTTGAGGGGCACATCTCAGGG…	ATGCAGACACTCCAGCTTCCCAACAAGACACACAGTAAGATATCGCACATACCTTCCCTTGGCCTTGCTCTTGTGCTGCTGATATGCTTGGCCGCTCCTACCAGTTCCTGCACCGAGCAGGAGAAGGGCTTCCTTCTCCAGTTCCTAGCCGGGCTTTCACAAGACGGTGGTCTTGCTGCCTCCTGGCACCATGGCACGGATTGCTGCCAGTGGGAAGGGATCACTTGCAGGCAAGATAGGACGATCACCGATGTCTTGCTGGCCTCAAAGGGCCTTGAGGGGCACATCTCAGGGTCCCTTGGGAACCTAACCGGGCTGCAGCATCTTAACCTCTCCCACAACTCACTGTCCGGTGGTCTGCCACTGGAATTGGTATCGTCCAGCATCATTGTCCTTGAC…	MQTLQLPNKTHSKISHIPSLGLALVLLICLAAPTSSCTEQEKGFLLQFLAGLSQDGGLAASWHHGTDCCQWEGITCRQDRTITDVLLASKGLEGHISGSLGNLTGLQHLNLSHNSLSGGLPLELVSSSIIVLDISFNQLNGTLLELPTSTAAWPLKVLNISSNLFTGQLQSTTWKVMKNLVTLNASNNSFTGQIPTHFCNTSPSFSVLDLCFNRFSGSIPQGLGGCSKLRELRAGYNNLSGTVPDEVFNATSLEYLSFSNNDLHGVLDGAHILNLRNLSTLDLGGNNFGGNIPDSIGQLKKLEELHLDNNKLSGELPSALSNCTNLITIDLKKNNFNGQLTKVNFSNLPNLKTLDLLENNFTGTIPETIYSCSNLTALRLTRNHLDGQLSPRIGDLKYL…
TraesCS6D02G116500	TaPSKR126	6D	6D:82956017-82958155:-	712	6.2	77.68	686-706	ATGAAACACAGCAAAAAAGAAAAATCACCAATGGCTTCCCTTCGCCTTGCTTTTGTGCTGCTCATCTCCCTGGTGTCCCCCACCAGCTCCTGCACACAGCAGGAGAAGATCTGCCTTCTCCGATTCCTCGCGGGGCTCTCGCAGGACGGTGGCCTCGCGGCGTCATGGCGGGACGGCGAGGATTGCTGCGAGTGGGAGGGGGTCACCTGCGGCACAGACAGGGCGGTCGCCGGTGTCTCGCTGGCTTCTAAGAGCCTCGAGGGGAACATCTCAGAGTCCCTTGGTAGCCTCGACGGCCTGAAGCTCCTTGACCTCTCGCACAACTCGCTGTCCGGTTGCCTGCCGCGGGGATTGGTGTCTTCTCCCAGCATCGTTGTTCTAGATGTCAGCTTCAACCGC…	ATGAAACACAGCAAAAAAGAAAAATCACCAATGGCTTCCCTTCGCCTTGCTTTTGTGCTGCTCATCTCCCTGGTGTCCCCCACCAGCTCCTGCACACAGCAGGAGAAGATCTGCCTTCTCCGATTCCTCGCGGGGCTCTCGCAGGACGGTGGCCTCGCGGCGTCATGGCGGGACGGCGAGGATTGCTGCGAGTGGGAGGGGGTCACCTGCGGCACAGACAGGGCGGTCGCCGGTGTCTCGCTGGCTTCTAAGAGCCTCGAGGGGAACATCTCAGAGTCCCTTGGTAGCCTCGACGGCCTGAAGCTCCTTGACCTCTCGCACAACTCGCTGTCCGGTTGCCTGCCGCGGGGATTGGTGTCTTCTCCCAGCATCGTTGTTCTAGATGTCAGCTTCAACCGC…	MKHSKKEKSPMASLRLAFVLLISLVSPTSSCTQQEKICLLRFLAGLSQDGGLAASWRDGEDCCEWEGVTCGTDRAVAGVSLASKSLEGNISESLGSLDGLKLLDLSHNSLSGCLPRGLVSSPSIVVLDVSFNRLSGALHELPSSTPPRPLQVLNISSNSFTGMFPSTIWESMENLIALNGSNNSFTGQIPTHFCNGSPSFAVLDLSYNKLRGSIPRGLGDCSVLRVLNAGYNNLSGTLPDELFRATSLEHLSFRNNELHGVLDGAHIINLGNLVTLNLGRNNFSGKLPDSIGQLKRMEELYFDRNNMSGDLPSALSNCTNLITVDFKSNKFSGELNKVDFSNFPNLTTLDLLYNNFTGTIPESIYSCSKLIALRLSANNLHGQLSPKIGDSKHLAFLSL…
TraesCS6D02G116600	TaPSKR127	6D	6D:82962386-82964210:-	576	5.3	62.99	550-570	ATGCAAGAGCTGCCATCTTCAACCCCATCACGACCTCTTCAGGTACTGAACATCTCAAGAAACTTGTCCACAGGACGGTTTCCATCATCCACCACCTGGGAGGTGATGGACAATCTGGTTGTGCTCAATGCCAGCAATAACAGCTTCACTGGGCTAATACCGGATAATTTCTGCAGCAGCTCGTCATTGTTAGCTGTAGTTGAGCTCTGTTACAACCAATTTACAGGCATCATCCCTCCTGGACTCTGTAACTGCTCCATGCTCAGAGTGCTCAAGGCTGGACACAACAACCTCCGCGGGACTCTCCCAAATGAACTCTTTGATGCTTCCTTACTGGAGTACCTCTCACTTCCTAGCAATGTTCTAGATGGAGTGCTAGACGGTGCTCAGATAATCAAG…	ATGCAAGAGCTGCCATCTTCAACCCCATCACGACCTCTTCAGGTACTGAACATCTCAAGAAACTTGTCCACAGGACGGTTTCCATCATCCACCACCTGGGAGGTGATGGACAATCTGGTTGTGCTCAATGCCAGCAATAACAGCTTCACTGGGCTAATACCGGATAATTTCTGCAGCAGCTCGTCATTGTTAGCTGTAGTTGAGCTCTGTTACAACCAATTTACAGGCATCATCCCTCCTGGACTCTGTAACTGCTCCATGCTCAGAGTGCTCAAGGCTGGACACAACAACCTCCGCGGGACTCTCCCAAATGAACTCTTTGATGCTTCCTTACTGGAGTACCTCTCACTTCCTAGCAATGTTCTAGATGGAGTGCTAGACGGTGCTCAGATAATCAAG…	MQELPSSTPSRPLQVLNISRNLSTGRFPSSTTWEVMDNLVVLNASNNSFTGLIPDNFCSSSSLLAVVELCYNQFTGIIPPGLCNCSMLRVLKAGHNNLRGTLPNELFDASLLEYLSLPSNVLDGVLDGAQIIKLSNLVTLDLGGNNFSGKIPDSIGELERLEVLHLDYNNMSGELPSALSNCTNLVTINFKSNNLSGELSKVNFSTLPRLKTLDVLYNNFNGRVPESLYTCSNLTALRLSGNNLHGQLSPRIGNMKHLTFLSLAINSFTNITNALHILQRCTNLNTLLMGSSLRGELMPEDDFIDGFENLQVLSLNDCSLLGKIPLWISKLAKLEMLILSENQLTGSIPAWIEDLKYLFYLDISNNSLTGEIPTNLLDMQMLQSEKTTTSLDPRVFELP…
TraesCS6D02G116700	TaPSKR128	6D	6D:83018441-83020946:-	718	6.13	78.68	690-710	GAGCCTCTTCTTTGTTTGTCTCGTGCTATTTCTCCATAAGGCCATTGATGCCTTACCTAGCCAGTGCACAACTTAAGGATCTGGATTCCGTGCTAGTTTCATGATAAACCATGCAGTCACTCCATTTTTCATTCAAGACACACAACACCGAATTGCGCATACGTTCCCTTGGCCTTGCTCTTGTGCTACTGATCTCCTTGGCCTCTCCCACAAGTTCCTGCACGGAACAGGAGAAAACCTCATTTCTCCGGTTCCTCGCTGGACTCTCATGGGACGGTGGCCTTGCTGCCTCATGGCGGAACAACACGGATTGCTGCAAGTGGGAAGGGATCACCTGCAGGCAAGATAGCATGGTCACCAAAGTCATGGTGGCTTCAAGAGGTCTAGAGGGGCACATCT…	ATGCAGTCACTCCATTTTTCATTCAAGACACACAACACCGAATTGCGCATACGTTCCCTTGGCCTTGCTCTTGTGCTACTGATCTCCTTGGCCTCTCCCACAAGTTCCTGCACGGAACAGGAGAAAACCTCATTTCTCCGGTTCCTCGCTGGACTCTCATGGGACGGTGGCCTTGCTGCCTCATGGCGGAACAACACGGATTGCTGCAAGTGGGAAGGGATCACCTGCAGGCAAGATAGCATGGTCACCAAAGTCATGGTGGCTTCAAGAGGTCTAGAGGGGCACATCTCGGAGTCCCTTGGAAACCTCACTGGGCTGCAGTACCTTAACCTCTCTCACAACTCGCTGTCTGGTGGTCTGCCACTGGAATTGGTGTCGTCCAACAGCATCACCGTTCTT…	MQSLHFSFKTHNTELRIRSLGLALVLLISLASPTSSCTEQEKTSFLRFLAGLSWDGGLAASWRNNTDCCKWEGITCRQDSMVTKVMVASRGLEGHISESLGNLTGLQYLNLSHNSLSGGLPLELVSSNSITVLDVSFNQLNGTLHELPSSTPAWPLQVLNISSNLFAGQFPSTTWKAMENLIALNASNNSFTGQIPTHFCSSSPSLAVLDLRLNKFSGNIPKELGDCSKLRELRAGYNNISGQVPDELFNATSLECLSFPNNDLNGLIDGAHITNLRNLVTLDLGGNNFSGKIPDSIGQLKKLEEFHLDNNNLSGELPSALSNCTNLAVLVLSSNKFSGQLTKVNFSNLPNLRTLDVYYNNFTGTVPESIYSCSNLTALRVSTNKLDGQLSPRISDLKS…
TraesCS6D02G116900	TaPSKR129	6D	6D:83055829-83057916:-	695	5.03	75.09	669-689	ATGCCTTCCCTTGGCTTGGCTCTGATGCTGCTGGCCACTTTGATCTCTCCGACCAGCTCCTGCACCGAGCAGGAGAAGGGCTCCCTTCTCCAGCTCCTCGCCGGGCTCTCGCGGGACGGCGGCCTCGCCGCGTCGTGGCGGAGCAACACTGACTGCTGCACATGGGAAGGGATCACCTGCAACCAAGTTAGGAAGGTCACCGATGTTTCGCTGGCTTCTCGAGGCCTCGAGGGGTCCATCTCGCCGTCCGTCGGCAACCTCACCGGCCTCTTGCGCCTCAACCTGTCGCGTAACTCGCTGTCCGGCACTTTGCCGCTGGAGTTGGTGTCGTCCAGCAGCATAATCGTCCTTGACGTCAGCTTCAACCGCCTGACAGGAGCGCTGCATGAGCTGCCATCC…	ATGCCTTCCCTTGGCTTGGCTCTGATGCTGCTGGCCACTTTGATCTCTCCGACCAGCTCCTGCACCGAGCAGGAGAAGGGCTCCCTTCTCCAGCTCCTCGCCGGGCTCTCGCGGGACGGCGGCCTCGCCGCGTCGTGGCGGAGCAACACTGACTGCTGCACATGGGAAGGGATCACCTGCAACCAAGTTAGGAAGGTCACCGATGTTTCGCTGGCTTCTCGAGGCCTCGAGGGGTCCATCTCGCCGTCCGTCGGCAACCTCACCGGCCTCTTGCGCCTCAACCTGTCGCGTAACTCGCTGTCCGGCACTTTGCCGCTGGAGTTGGTGTCGTCCAGCAGCATAATCGTCCTTGACGTCAGCTTCAACCGCCTGACAGGAGCGCTGCATGAGCTGCCATCC…	MPSLGLALMLLATLISPTSSCTEQEKGSLLQLLAGLSRDGGLAASWRSNTDCCTWEGITCNQVRKVTDVSLASRGLEGSISPSVGNLTGLLRLNLSRNSLSGTLPLELVSSSSIIVLDVSFNRLTGALHELPSSTPAQPLQVLNISSNLFTGQFPSTTWKAMENLIALNASNNSFTGQIPTTPCASAPSLAVLELSFNKFSGNILPGLGNCSMLKMLSAGYNNLHGTLPRELFNVTSLEHLSLPNNWLDGAVNGVGKLTNLVTLDLGENGFSGNIPESIGDLKRLEELHLEHNNMSGELPAALSNCTNLVTIDLNTNRFSGELNKVKFASLSNLRKLDLLFNDFTGTIPESIYSCTNLTALRLSYNQFHGQLSEKIGNLKSLSFLSLANNSLTNITRTL…
TraesCS6D02G117200	TaPSKR130	6D	6D:83122622-83124721:-	699	5.6	75.58	672-689	ATGCCTTCGTTTAGCTTGGCTCTGGTGCTGCTGGTCTATTTGGTCTCTCCCACCAGCTCCTGCACCGAGCAGGAGAAGAGCTCCCTTCTCCAGCTCCTTGCCGGGCTCTCGCGGGACGGCGGCCTCACGGCATCGTGGCGGCACCACACCGACTGCTGCACATGGGAAGGGATCACCTGCAACCAAGATAGGAAGGTCACTGATGTTTTGCTGGCTTCTCGAGGCCTTGAGGGGCCCATCTCGCCATCCCTTGGCAACCTCACCGGGCTTTTGCGCCTCAACCTGTCCCGGAACTCACTATCTGGTGGCTTGCCACTGGAATTAGTGTCATCCAGCAGCATCCTTGTTCTTGACGTCAGCTTCAACCGCCTGACAGGAGGCCTGGGTGAGCTGACATCT…	ATGCCTTCGTTTAGCTTGGCTCTGGTGCTGCTGGTCTATTTGGTCTCTCCCACCAGCTCCTGCACCGAGCAGGAGAAGAGCTCCCTTCTCCAGCTCCTTGCCGGGCTCTCGCGGGACGGCGGCCTCACGGCATCGTGGCGGCACCACACCGACTGCTGCACATGGGAAGGGATCACCTGCAACCAAGATAGGAAGGTCACTGATGTTTTGCTGGCTTCTCGAGGCCTTGAGGGGCCCATCTCGCCATCCCTTGGCAACCTCACCGGGCTTTTGCGCCTCAACCTGTCCCGGAACTCACTATCTGGTGGCTTGCCACTGGAATTAGTGTCATCCAGCAGCATCCTTGTTCTTGACGTCAGCTTCAACCGCCTGACAGGAGGCCTGGGTGAGCTGACATCT…	MPSFSLALVLLVYLVSPTSSCTEQEKSSLLQLLAGLSRDGGLTASWRHHTDCCTWEGITCNQDRKVTDVLLASRGLEGPISPSLGNLTGLLRLNLSRNSLSGGLPLELVSSSSILVLDVSFNRLTGGLGELTSSIPARPLQVLNISSNLFTGRFPSTTWEAMKSLVVLNASSNRFTGQMPTTPCVSTPSFAVLELSFNQLSGNIPPGLSNCSALKLLGAGYNNLSGTLPDELFKGTSLEHLSLPNNRLEGALDGISKLTNLVTLDLGGNELSGNIPESIGDLKRLEELHLEHNNMSGELPAALSNCTNLVTIDLKANQFSGELTKVNFVSLSNLKKLDLLSNNFTGTVPESIYSCSKLTALRLSYNPFHGQLSEEIGNLKSLLFLSLANISLTNITRTL…
TraesCS6D02G117400	TaPSKR131	6D	6D:83158297-83160432:-	711	5.38	76.95	685-699	ATGCAGCCACTCAGTCACTCACACAGGAACGGTTTTCCCGTTCCTTTCTTCGGTTTGGCTCTTGTGCTACTGGTTTGCTTGGATTCTCCCACCAGTTCCTGCACAGACCAGGAGAAGAGCTCCCTACTCCAGCTCCTCACTGGGCTCTCGAGCGATGGTGGCCTCACAGCATCGTGGCGAATCGACACGGACTGTTGCACGTGGGAAGGGATCACCTGCAACCAAGATAGGATAGTCACTGATGTTTCGCTGGCATCTCGAGGCCTTAAGGGGTCCATCTCGCCGTTCCTTGGCAACCTCACTGGCCTTTTGCGCCTCAACCTGTCCCAGAACTCGCTGTCTGGTGGGTTGCCACTGGAATTAGTGTCATCCAGCAGCATCCTTGTTCTTGATGTCAGC…	ATGCAGCCACTCAGTCACTCACACAGGAACGGTTTTCCCGTTCCTTTCTTCGGTTTGGCTCTTGTGCTACTGGTTTGCTTGGATTCTCCCACCAGTTCCTGCACAGACCAGGAGAAGAGCTCCCTACTCCAGCTCCTCACTGGGCTCTCGAGCGATGGTGGCCTCACAGCATCGTGGCGAATCGACACGGACTGTTGCACGTGGGAAGGGATCACCTGCAACCAAGATAGGATAGTCACTGATGTTTCGCTGGCATCTCGAGGCCTTAAGGGGTCCATCTCGCCGTTCCTTGGCAACCTCACTGGCCTTTTGCGCCTCAACCTGTCCCAGAACTCGCTGTCTGGTGGGTTGCCACTGGAATTAGTGTCATCCAGCAGCATCCTTGTTCTTGATGTCAGC…	MQPLSHSHRNGFPVPFFGLALVLLVCLDSPTSSCTDQEKSSLLQLLTGLSSDGGLTASWRIDTDCCTWEGITCNQDRIVTDVSLASRGLKGSISPFLGNLTGLLRLNLSQNSLSGGLPLELVSSSSILVLDVSFNCLTGGLSELPSSTPARPLQVLNISSNFFTGRFPSTTWEVMKSLVVLNASTNSFTGQIPTTPCVSAPSFAVLELSFNQLSGNIPPGLGNCLALKLLSAGYNNLNGTLPDELFKVRSLQYISLPNNRLEGALNGIINLTNLVTLDLGKNELSGNIPDSIGELKRLEEIHLGHNNMSGELPSALSNCTNLITVDLKANQFSGELTKVNFVSLSKLRKLDLVFNDFTGTIPESIYSCSKLTALRLSYNHFHGQLSEKIGNLKSLRFLS…
TraesCS6D02G117600	TaPSKR132	6D	6D:83203099-83205081:-	660	6.38	72.41	634-654	ATGGTGTCATGGCGGAACGACACAGACTGCTGCAGGTGGGAAGGGATCACCTGCAGCCCCAATAGGACGGTCACTGATGTTGAGCTGGCTTCTCGAGGTCTCGAGGGGTCCATCTCGCCGTTCCTTGGCAACCTCACTGGCCTGTTACGTCTCAACCTGTCGCGCAACTCACTGTCCGGTAGCTTGCCACTGGAATTGGTGTCATCCAGCAGCATCATTGTCCTTGACGTCAGTTTCAACCGCCTGACTGGAGCTCTGCACGAACTGTCATCTTCAACCCCTGCCCGGCCTCTGCAGGTACTGAATATCTCGAGCAACTTACTTGCAGGACCATTTCCATCCACCATATGGAAGACAATGGATAACCTGATAACACTCAATGCCAGCAATAACAGCTTT…	ATGGTGTCATGGCGGAACGACACAGACTGCTGCAGGTGGGAAGGGATCACCTGCAGCCCCAATAGGACGGTCACTGATGTTGAGCTGGCTTCTCGAGGTCTCGAGGGGTCCATCTCGCCGTTCCTTGGCAACCTCACTGGCCTGTTACGTCTCAACCTGTCGCGCAACTCACTGTCCGGTAGCTTGCCACTGGAATTGGTGTCATCCAGCAGCATCATTGTCCTTGACGTCAGTTTCAACCGCCTGACTGGAGCTCTGCACGAACTGTCATCTTCAACCCCTGCCCGGCCTCTGCAGGTACTGAATATCTCGAGCAACTTACTTGCAGGACCATTTCCATCCACCATATGGAAGACAATGGATAACCTGATAACACTCAATGCCAGCAATAACAGCTTT…	MVSWRNDTDCCRWEGITCSPNRTVTDVELASRGLEGSISPFLGNLTGLLRLNLSRNSLSGSLPLELVSSSSIIVLDVSFNRLTGALHELSSSTPARPLQVLNISSNLLAGPFPSTIWKTMDNLITLNASNNSFTGAIPTYFCNSSPYFTVLDLCFNKFSGSIPPGLGECSMLRVIKAGYNNLSGTLPDELFNATSLEYLSFPNNNLHGVIDSARIISLINLRTLDLGWNNFNGRIPDSIGQLKRLEEFHLHYNNLSGELPSTLSNCTNLVRIGLRSNKFSGELINVNFSNLPNLKTLDLWSNFFTGTVPESMYSCSNLTALRLSRNNLHGQLSSRIGNLKYLSFLSLGGNNFTNITNALQILKSSKNLSSLLIAHNFRGELMPQDDRIDGFENLQVLDM…
TraesCS6D02G118000	TaPSKR133	6D	6D:83540491-83542710:+	739	5.34	80.06	712-727	ATGCTTTCAGAATGGACAGTTTCAGGAAACTGTCAAACAAAAATATTCAGAATGGGCAGTTCCACCACAACACCATGCAGCAACGGTTTTTCATACAGCAGGTACACCAAGAAATCTCACATGCCTTCCCTTGGCTTGGCTCTCGTGCTGCTGGTCTCTTTGGTCTCTCCGACCAGCTCCTGCACCGAGCAGGAGAAGAGCTCCCTTCTCCAGCTCCTCGCCGGGCTATCGCAGGACGGCGACCTCACGACGACGTGGCGGCACGGCACCGACTGCTGCACATGGGAAGGGATCACCTGCAACCAAGATAGGAAGGTCACTGATGTTTCGTTGGCTTCTCGAGGCCTCGAGGGGCCCATCTCGCCGTTCCTTGGCAACCTCACCGGACTTTTGCGCCTC…	ATGCTTTCAGAATGGACAGTTTCAGGAAACTGTCAAACAAAAATATTCAGAATGGGCAGTTCCACCACAACACCATGCAGCAACGGTTTTTCATACAGCAGGTACACCAAGAAATCTCACATGCCTTCCCTTGGCTTGGCTCTCGTGCTGCTGGTCTCTTTGGTCTCTCCGACCAGCTCCTGCACCGAGCAGGAGAAGAGCTCCCTTCTCCAGCTCCTCGCCGGGCTATCGCAGGACGGCGACCTCACGACGACGTGGCGGCACGGCACCGACTGCTGCACATGGGAAGGGATCACCTGCAACCAAGATAGGAAGGTCACTGATGTTTCGTTGGCTTCTCGAGGCCTCGAGGGGCCCATCTCGCCGTTCCTTGGCAACCTCACCGGACTTTTGCGCCTC…	MLSEWTVSGNCQTKIFRMGSSTTTPCSNGFSYSRYTKKSHMPSLGLALVLLVSLVSPTSSCTEQEKSSLLQLLAGLSQDGDLTTTWRHGTDCCTWEGITCNQDRKVTDVSLASRGLEGPISPFLGNLTGLLRLNLSRNLLSGGLPLELVSSSSILVLDISFNRLTGGLSELPSSTPARPLQVLNISSNLLTGILPSTTWEVMKSLVVFNASSNRFTGQIPTTPCVSAPSFAVLELSFNQLSGNIPSGLGNCSVLKLLGAGYNKLSGTLPDELFKVTSLEHLSLPNNWLEGALDDISKLINLVTLDLGGNELSGNIPESIGGLKRLEELHLEHNSMSGELPAALSNCTNLVTIDLKANQFSGELTKVNFVSLSNLKKLDLLSNNFTGTVPESIYSCSKLT…
TraesCS6D02G118900	TaPSKR134	6D	6D:84215853-84218215:-	710	6.12	77.44	684-700	GCTCTGATGCGCAAATAAATCCACTGCTAGATGATAGCTAGTACCAGCACTGCATGCATTCTTCAAGCAACAGCAAAACAAGAAGGGGGGAAGAAACACTAACCAATGTGCTCATTCACCGTTCACCCGGTCGTGCTGCAGCTGTTCCTGCTGCTCTTCTTAGCCTCTCCCGCCACTGCATGCACCGAACAGGAGAAGCGCAATCTCCTCCAGTTCATTGCTGGACTGTCGCGTGATGGTGGCATCGCCACGTCCTGGCACAACAGCGGCACAGACTGCTGCGAGTGGGAAGGCATCTCCTGCAATGGAGATGGGGCCGTCACTGGGGTCTCCCTGGAGTCTAAAGGACTTGAAGGGCCCATCTCACCGTTCCTCGCCAACCTCACCAGCCTGCTGCGT…	ATGTGCTCATTCACCGTTCACCCGGTCGTGCTGCAGCTGTTCCTGCTGCTCTTCTTAGCCTCTCCCGCCACTGCATGCACCGAACAGGAGAAGCGCAATCTCCTCCAGTTCATTGCTGGACTGTCGCGTGATGGTGGCATCGCCACGTCCTGGCACAACAGCGGCACAGACTGCTGCGAGTGGGAAGGCATCTCCTGCAATGGAGATGGGGCCGTCACTGGGGTCTCCCTGGAGTCTAAAGGACTTGAAGGGCCCATCTCACCGTTCCTCGCCAACCTCACCAGCCTGCTGCGTGTTAACCTCTCGCACAACTCATTCTCCGGTGGTCTACCAGCGGAGCTCGTGTTCTCTGGAAGCATCATCGTCCTCGATGTCAGCTTCAGCCGGCTCAAGGGACCG…	MCSFTVHPVVLQLFLLLFLASPATACTEQEKRNLLQFIAGLSRDGGIATSWHNSGTDCCEWEGISCNGDGAVTGVSLESKGLEGPISPFLANLTSLLRVNLSHNSFSGGLPAELVFSGSIIVLDVSFSRLKGPLPEFPSLVTTDRPLQVLNISSNQFSSQFPSARWKVMNSLIALNASNNSFTGNIPPSLCLGSPYLALLDLCYNQLSGDIPNTLGNCSKLKVLKAGNNNLSGILPVDTFRATSLEYLSFPNNGLHGELDGAHIVKLSNLATLDLGGNHFSGKIPQSIGLLKRLEELHLGSNDMSGELPSTLGNCTNLKIIDLKFNNFSGDLGKVNFAALQNLKSLDLLRNNLGGIIPESIYSCSNLTALRQSENHFHGEISSRIGNLKHLSFLSISRN…
TraesCS6D02G119500	TaPSKR135	6D	6D:84617777-84620010:-	712	6.32	78.12	686-702	ATGCATTTCTTCAACGTTCCTACGGCCGTGCTGCAGCTCTTCGTGCTGCTCATCTTGGCCTCCCCCACCACCGCATGCACCAAGCAGGAGAAGTGCTACCTCCTCCGTTTCCTTGCCGGGCTGTCCAGAGATGGCGGCCTCGCCACATCGTGGCGTGACAGCAGCACGGACTGCTGCGAGTGGTTAGGCATCACCTGCAATGGAGACGGGACTGTCACTGAGGTCTCCCTGGCATCTAGAGGACTTGAAGGGCGCATCTCACGGTCCCTTGCCGACCTCACCAGCCTGCTACATGTCAACCTCTCCTACAACTCCTTCTCCGGTGGCCTTCCGCCAGAGCTCATGTCCTCCAGAAGCATCATCGTCCTTGATGTCAGCTTCTGCCAGCTCAATGGACCG…	ATGCATTTCTTCAACGTTCCTACGGCCGTGCTGCAGCTCTTCGTGCTGCTCATCTTGGCCTCCCCCACCACCGCATGCACCAAGCAGGAGAAGTGCTACCTCCTCCGTTTCCTTGCCGGGCTGTCCAGAGATGGCGGCCTCGCCACATCGTGGCGTGACAGCAGCACGGACTGCTGCGAGTGGTTAGGCATCACCTGCAATGGAGACGGGACTGTCACTGAGGTCTCCCTGGCATCTAGAGGACTTGAAGGGCGCATCTCACGGTCCCTTGCCGACCTCACCAGCCTGCTACATGTCAACCTCTCCTACAACTCCTTCTCCGGTGGCCTTCCGCCAGAGCTCATGTCCTCCAGAAGCATCATCGTCCTTGATGTCAGCTTCTGCCAGCTCAATGGACCG…	MHFFNVPTAVLQLFVLLILASPTTACTKQEKCYLLRFLAGLSRDGGLATSWRDSSTDCCEWLGITCNGDGTVTEVSLASRGLEGRISRSLADLTSLLHVNLSYNSFSGGLPPELMSSRSIIVLDVSFCQLNGPLPELPSLVTTDWPLQVLNISSNQFSSEFPSATWKMMKNLIALNASNNSFTGQIPSSLCLGSPSLALLDLCYNQLSGDIPTALGDCSKLKVLKVGHNNLSGTLPVEIFCATSLEYLSFPNNALQGELDGAHIVKLSNLLTLDLGGNSFSGNFPESIDQLRRLEELHLGSNKMSGELPSTLSNCTHLKTIDLKINNFSGDLGNINFSSLQSLKYLDLIRNNLSGIVPESIYSCSNLTALRLSDNHFHGEISLRIGNLKHLSFLSLSQN…
TraesCS6D02G119600	TaPSKR136	6D	6D:84628841-84630982:-	713	5.57	77.79	687-703	ATGCGTTTCTTCACCGTTCCTCCAGTCGTGCTGCAGCTGTTCGTGCTGCTCATCTTGGCCTCTCCTGCCACCGCATGCACCGAGCAGGAGAAGCGCAACCTCCTCGGTTTCCTTGCCGGGCTGTCGCAAGATGGCGGCCTCGCCACGTCGTGGTGTGACAATGGCATGGACTGCTGCGAGTGGGAAGGCATCACCTGCAACGGAGACGGGGCCGTTACTGAGGTTTCCCTGGCATCTAGAGGACTTGAAGGGCGCATCTTGCCATCCCTTGCCGACCTCGCCAGCCTGCAGCGTGTCAACCTCTCGTACAACTCCTTCTCTGGTGGCCTTCCTCTGGAGCTCATGTCCTCTGGAAGCATCATCATCCTCGACGTCAGCTTCAGCCAGCTCAACGGACCG…	ATGCGTTTCTTCACCGTTCCTCCAGTCGTGCTGCAGCTGTTCGTGCTGCTCATCTTGGCCTCTCCTGCCACCGCATGCACCGAGCAGGAGAAGCGCAACCTCCTCGGTTTCCTTGCCGGGCTGTCGCAAGATGGCGGCCTCGCCACGTCGTGGTGTGACAATGGCATGGACTGCTGCGAGTGGGAAGGCATCACCTGCAACGGAGACGGGGCCGTTACTGAGGTTTCCCTGGCATCTAGAGGACTTGAAGGGCGCATCTTGCCATCCCTTGCCGACCTCGCCAGCCTGCAGCGTGTCAACCTCTCGTACAACTCCTTCTCTGGTGGCCTTCCTCTGGAGCTCATGTCCTCTGGAAGCATCATCATCCTCGACGTCAGCTTCAGCCAGCTCAACGGACCG…	MRFFTVPPVVLQLFVLLILASPATACTEQEKRNLLGFLAGLSQDGGLATSWCDNGMDCCEWEGITCNGDGAVTEVSLASRGLEGRILPSLADLASLQRVNLSYNSFSGGLPLELMSSGSIIILDVSFSQLNGPLPELPSLVTADRPLQVLNISSNQFSSEFPSAIWKMTKNLIALNASNNSFTGHIPSSLCLGSPSLALLDLCYNRLSGDIPTTLGDCSKLKVLKVGHNNLSGTLPVETFRATSLEYLSLPDNGLQGELDGAHMIKLSNLLTLDLGGNHFGGNIPESIGQLRSLEELHLGSNNMSGELPSTMGNCTNLKTIDLKFNNFSGDLGKVKFATLQNLKSLDLMSNNLSGMLPESIYSCRNLTALRLSYNNFHGEISLRIGNLKHLSFLSLVRN…
TraesCS6D02G174300	TaPSKR137	6D	6D:163334567-163338171:+	1021	6.41	113.32	663-685	ACAAAAACAGAGTAGAGATTGGGTATACAACATGGAGCCCGAGTCCCTCTCTAACCAAAGCCCCATGAGTTCCTCTTCCAACCAAAAAGCTCCGGCTTCTTCCTGTTCTTTACAACAATACTGGTATCTCTGCTGCCCAAATCTTACCTATACAGTGCGCAAACCATTCTGGTTATGAACTCCAAATCCTACTGGGACCAAAAATCCATGGATTCCTCTTGCTTTCAACCAAAATGCTCCAGCTTCTTCCTGTTATTCACAATACTGATTTCTCTGCTGCCCAGATCTTCTTGCCTACAGTTACCGAAAAAGGGTTTCCCCCCGCTTTGTATTACAAAGCAATCTTGCCTACAGTTCACAAACCAATCTGGTGATGAACACCAAATCCTCCTGGGACTC…	ATGAACTCCAAATCCTACTGGGACCAAAAATCCATGGATTCCTCTTGCTTTCAACCAAAATGCTCCAGCTTCTTCCTGTTATTCACAATACTGATTTCTCTGCTGCCCAGATCTTCTTGCCTACAGTTACCGAAAAAGGGTTTCCCCCCGCTTTGTATTACAAAGCAATCTTGCCTACAGTTCACAAACCAATCTGGTGATGAACACCAAATCCTCCTGGGACTCGAGAGATATTGGGGGAGCTCACCTGTGCTTGGAAGATGGAGCCTCACTTCTTCTAACCACTGTAAATGGGGAGGAATTACATGCACAGATGGTTTGGTCACTGCCATTTCCCTTCCACAGCAAACCTTTAGGAAACCAATCCCACCGTCCCTTTGCCTCCTCAAGAATCTTACC…	MNSKSYWDQKSMDSSCFQPKCSSFFLLFTILISLLPRSSCLQLPKKGFPPLCITKQSCLQFTNQSGDEHQILLGLERYWGSSPVLGRWSLTSSNHCKWGGITCTDGLVTAISLPQQTFRKPIPPSLCLLKNLTNLDLSYNNFSTSFPTILYNCSNLKYLDLSNNVFGGKLAADINCLSAKLEHLNLSSNRIMGEIPPSIGWFPKLKSLLLDTNQFDGSYPAKDISNLANLEVLTLAGNPFLPAPFPVEFGKLTRLTYLWLSGMNMTGEIPELSLLSVSNNMLQGTIPTWVWQHKKLRRLYMYTNHFTGEISSCVSAVNLVELDVSSNNLTGTIPDDFGRLINLTLLFLYTNQLHGSISPSIGLLPNLRDIRLFENMLSGSLPPELGKHSPLGNLEVCNN…
TraesCS6D02G213000	TaPSKR138	6D	6D:302057489-302060647:-	1052	7.76	115.84	693-717	ATGGGGCATCTCTTGATGCAACGCACTGCCACATGGCCAACCTGTTTCATCCTATGGTGCTTGTCCGTGCAGCTTCTCTTGCTGTCTCCGGTCTACTCCCTCAACCAAAGCTCCTGCAACCCGGATGATTATGGTGCACTGGAAGGCTTCCTGAGAGGTCTCACCGGAGGCATCAGCGGCTGGACGCTCTCAAACACGACCTCGGAAGTGGCCAACTGCTGTGCATGGGTGGGCCTCACATGCGATGCCGGGGGTCGGGTCATCAGGCTGGACCTCCATGGCAGGAAACTCAAGGGAGAGCTGGCACCTTCGCTCGCGCAGCTGGACCATCTCCAGTGGCTCAACCTCTCCGACAACAACCTCCGTGGTGCCATCCTGGCACCCCTCCTTCAGCTCCAT…	ATGGGGCATCTCTTGATGCAACGCACTGCCACATGGCCAACCTGTTTCATCCTATGGTGCTTGTCCGTGCAGCTTCTCTTGCTGTCTCCGGTCTACTCCCTCAACCAAAGCTCCTGCAACCCGGATGATTATGGTGCACTGGAAGGCTTCCTGAGAGGTCTCACCGGAGGCATCAGCGGCTGGACGCTCTCAAACACGACCTCGGAAGTGGCCAACTGCTGTGCATGGGTGGGCCTCACATGCGATGCCGGGGGTCGGGTCATCAGGCTGGACCTCCATGGCAGGAAACTCAAGGGAGAGCTGGCACCTTCGCTCGCGCAGCTGGACCATCTCCAGTGGCTCAACCTCTCCGACAACAACCTCCGTGGTGCCATCCTGGCACCCCTCCTTCAGCTCCAT…	MGHLLMQRTATWPTCFILWCLSVQLLLLSPVYSLNQSSCNPDDYGALEGFLRGLTGGISGWTLSNTTSEVANCCAWVGLTCDAGGRVIRLDLHGRKLKGELAPSLAQLDHLQWLNLSDNNLRGAILAPLLQLHRLQRLDVSNNELSGTFPANVSLPVIEVFNISFNSFSGTHPTLHGSSQLTVFDAGYNMFTGRVDSSICESSRVIRVIRFTSNLFAGELPEGFGNCTKLEELYAELNSISGSLPDNIFKLQFLKNLSLQENQLTGRMSPRFGNLSSLGQLDISFNSFSGHLPDVFGRLGKLEYFSAQSNLLRGPLPASLSQSPSLKMLYLRNNSLNGRINLNCLKMTQLSSLDLGTNKFIGTIDSLSDCHHLRSLNLGTNNLSGEIPADFRKLQFLSY…
TraesCS6D02G363300	TaPSKR139	6D	6D:453718685-453722539:-	638	5.88	70.97	273-293	ATGCCAACGTGCCTCCTCCCCCTCTTCCTCCTCCTCGCCTCGTGGCCACCGACGGCGAGAGTTGACGCTGCCTCCACGGTGAGCCCGCTGAAACCAATTTGCAACCTGACCGCCCGCACGTACACGGCAGACAGCAGCTACGGGTCCAACCTGCAGGATCTCGGAGTGACCTTGGCCAGGGATGCCGGTGCGTCAGGCTTCGCCAAGGGCAGCTCCGGCGAGGCGCCCGACAAGGTCTACGGCGAAGTGCTCTGCCGCGGCGACTACACCGGCACCAAGTGCAGCAACGGCCTCACAGCCGCCTTCCAGGACGTGGACGTGCTCTGCCCGACCAGGAGTGCCGTCGTCTACTACGACCAGTACATGATCCGCTTCACTGACGATGAGCAGTCCCTCTCG…	ATGCCAACGTGCCTCCTCCCCCTCTTCCTCCTCCTCGCCTCGTGGCCACCGACGGCGAGAGTTGACGCTGCCTCCACGGTGAGCCCGCTGAAACCAATTTGCAACCTGACCGCCCGCACGTACACGGCAGACAGCAGCTACGGGTCCAACCTGCAGGATCTCGGAGTGACCTTGGCCAGGGATGCCGGTGCGTCAGGCTTCGCCAAGGGCAGCTCCGGCGAGGCGCCCGACAAGGTCTACGGCGAAGTGCTCTGCCGCGGCGACTACACCGGCACCAAGTGCAGCAACGGCCTCACAGCCGCCTTCCAGGACGTGGACGTGCTCTGCCCGACCAGGAGTGCCGTCGTCTACTACGACCAGTACATGATCCGCTTCACTGACGATGAGCAGTCCCTCTCG…	MPTCLLPLFLLLASWPPTARVDAASTVSPLKPICNLTARTYTADSSYGSNLQDLGVTLARDAGASGFAKGSSGEAPDKVYGEVLCRGDYTGTKCSNGLTAAFQDVDVLCPTRSAVVYYDQYMIRFTDDEQSLSNTSNEPEWVASNMNSVLGIEAALRLMERVVTLMNKMADLATSSSSSRSYATGEVGFAEQGMSTVYGMLQCTLDLTGPQCKSCLGDIIRQIVKLFSNITDHQAQIGGRIIGVRCNLRFEKELFFEEDTIKIDMPKNGMSGVLKIVIFGVPLVVLLILGLLLRPCIVKKVRELLLHRDLVILEKEIVSESDSRFSLFRYSKIRSATDNFSKENKLGEGGFGHVYKGRLTRDQDIAVKRLSPNSVQGFREFMNEIKLIASLQHKNLVRL…
TraesCS7A02G435000	TaPSKR140	7A	7A:628661465-628664710:+	1081	5.91	115.11	706-729	ATGATCATCAGTTGCCCCCACCAGCGGGTCGTCATTTCGGCGGGAGCCGTGCTGATCGCCGTCGTGCTGCTGCTGGCTGGTCCGGTCGCCGGCGCGTGCGGCGACGGGGAAAGGGAGGCGCTGCTGGCCTTCCTCGACGCGCTCTCGCCGCGGGCTGGCGATAACATCGCCGCGTCCTGGCGGGGCTCGCCGGACTGCTGCGCGTGGGAGGGCGTGGGCTGCGACGACGCGGGAGGCGGCGGCGGCGCGGTCACCAGCGTCTCCCTCCCCGGCCGCGGCCTCGGCGGGACGATCTCGCCGGCGGTGGCCAGCCTCCCCACGCTCGCGCACCTCAACCTCTCCGGCAACGGCCTCGCCGGCCCGTTCCCGGCCGAGCTGCTCGCCCTGCCCAACGCCTCC…	ATGATCATCAGTTGCCCCCACCAGCGGGTCGTCATTTCGGCGGGAGCCGTGCTGATCGCCGTCGTGCTGCTGCTGGCTGGTCCGGTCGCCGGCGCGTGCGGCGACGGGGAAAGGGAGGCGCTGCTGGCCTTCCTCGACGCGCTCTCGCCGCGGGCTGGCGATAACATCGCCGCGTCCTGGCGGGGCTCGCCGGACTGCTGCGCGTGGGAGGGCGTGGGCTGCGACGACGCGGGAGGCGGCGGCGGCGCGGTCACCAGCGTCTCCCTCCCCGGCCGCGGCCTCGGCGGGACGATCTCGCCGGCGGTGGCCAGCCTCCCCACGCTCGCGCACCTCAACCTCTCCGGCAACGGCCTCGCCGGCCCGTTCCCGGCCGAGCTGCTCGCCCTGCCCAACGCCTCC…	MIISCPHQRVVISAGAVLIAVVLLLAGPVAGACGDGEREALLAFLDALSPRAGDNIAASWRGSPDCCAWEGVGCDDAGGGGGAVTSVSLPGRGLGGTISPAVASLPTLAHLNLSGNGLAGPFPAELLALPNASVVDVSYNRLSGALPDLPAAAGRARLPLQVLDVSSNHLSGRFPSVLWRFTPGLVSLNASNNSFAGAIPSLCVICPALAVLDVSLNAFGGPVPPGFGNCSRLRVLSAGRNNLTGELPDDLFDVTSLEQLALPSNRIQGRLDRLRIARLINLVKLDLTYNALTGGLPESIGELTTLEELRLGKNNLTGTIPLAIGNWTSLRYLDLRSNNFVGDLGDVDFSRLANLTVLDLASNNLTGTMPPSIYSCTSMTALRVANNEISGQVPPEIGN…
TraesCS7A02G435300	TaPSKR141	7A	7A:628863719-628867485:-	1063	5.86	115.92	697-712	AGTGGCAAACGTGCAAAAGGAGCTGATTAGGATGTGAATGCGTCCATAGCGCCTCACCTTTGCCATTTTTCTCTGAGGGAACGGCAGGCAGCTTCTTCCTCCTCCATGCTGCTCTGCGCCACGAACTCATCGCCCATGGTGGTTGCCTAGGCAGTCAGGGTCCGAGTAGCGCAAAGCACCCCTGCGGTAGCCGAGTTTCATGAGAGGGAACCATGCAGCCGCTCAGCTCATCATGCCGTAGCAGCAACAGTAGATACACCACCAAATCGTCCGCACCGTTCGCCAGCCTTGTCGCTGCCGCCCTTTTGCTCTGTTTCGTCTCCCCGGCCCGCTCCTGCACGGAGCAGGAGAGGGGCGCCCTCCTCGGCTTCCTGGGCAGGCTCACGCCGGGCGGCAGCG…	ATGCAGCCGCTCAGCTCATCATGCCGTAGCAGCAACAGTAGATACACCACCAAATCGTCCGCACCGTTCGCCAGCCTTGTCGCTGCCGCCCTTTTGCTCTGTTTCGTCTCCCCGGCCCGCTCCTGCACGGAGCAGGAGAGGGGCGCCCTCCTCGGCTTCCTGGGCAGGCTCACGCCGGGCGGCAGCGGCAGTCTCAACGTGTCATGGGTGAACGACACGGACTGCTGCCAATGGGAAGGCGTCCTCTGCAGCGGCGACGGCACGGTCACGGACGTCTTGCTGCCTTCCAGAGGTCTCAGAGGCCTCGTCTCGCCATCCTTCGGCGATCTTCCTGGCCTGCTGCGCCTCAACCTGTCTCATAATTCGCTTGAAGGCAGCCTACCGGCAGAATTGGTGTTC…	MQPLSSSCRSSNSRYTTKSSAPFASLVAAALLLCFVSPARSCTEQERGALLGFLGRLTPGGSGSLNVSWVNDTDCCQWEGVLCSGDGTVTDVLLPSRGLRGLVSPSFGDLPGLLRLNLSHNSLEGSLPAELVFSRSITVLDVSFNRLDGPLQELQSSDTGLPLQVLNISSNLFTGQFPSVTWEAMKNLVALNASNNTFTGQIPSSICSNAPLFDMLDLCFNQFSGNIPPGLGSCSMLKVLKVGHNNLSGALPPELFNATSLEQLSLPNNLLQGVIDGSHIAKLSNLTVLNLGSTGLSGKIPDSVGQLTRLEQLYLDNNHMSGELPPALGNCSNLRYITIRNNSFTGELSKVNFTMLDLRTADFSLNNFTGTIPESIYSCTNLVALRLAFNQFQGQISPS…
TraesCS7A02G452500	TaPSKR142	7A	7A:645087566-645090188:+	724	6.12	79.04	695-715	TTTGTAAGGAAGGTATTAAGGAAGATTGGGCGACTTGTTATAGTAGATTAACAGTTAAACATCAGGTGAACTAGGAAGCTGCCTGGTGGGCTGGGGTTAGTTGTGTAAAATCCAATTTTCTTGACCCAAATTTCTTTGTGGCGACTAGACTACAAGGGATAGACAAAATGGGAGCACGATCTGCTTCCTTATTTATCCCCAATCCTCATCCTCCTTGACGATTAGACCTCCATTGATGCTTTATCCAGTGAGAGGACATCATAAGCTTTTGGCTCCCATGCTAGCTTCGCCCAAGAAAAACATGAAGAAACTTCAGTTGCACAACAAAACATACAGCAAGGTATTGCAGATGCATTGCCTTGGCGTTGCTCTTGTGTTGATGGTCTTCTGCTTGCCCTC…	ATGAAGAAACTTCAGTTGCACAACAAAACATACAGCAAGGTATTGCAGATGCATTGCCTTGGCGTTGCTCTTGTGTTGATGGTCTTCTGCTTGCCCTCTCCTACCAGTTCCTGCACGGAGCAGGAGAAGGACTCCCTTCTCCGGTTCCTTGCCGAGCTCTCCCAAGACGGCGGCCTCTCCGCATCATGGCAGAACGGCACGGATTGCTGCAAGTGGGAAGGGATCACATGCATGCAAGACGGGACGGTCACCCCTGTCTTACTGCCTTCGAAGGGCCTCGAGGGGCGCATCTCGCAGTCTCTTGGGACGCTCGCCGGGCTACAGTACCTTGATCTCTCTCACAACTTGTTGTCCGGTGGTCTGCCGCTGGAATTATTGTCTTCCAGCAGCATCGCCATC…	MKKLQLHNKTYSKVLQMHCLGVALVLMVFCLPSPTSSCTEQEKDSLLRFLAELSQDGGLSASWQNGTDCCKWEGITCMQDGTVTPVLLPSKGLEGRISQSLGTLAGLQYLDLSHNLLSGGLPLELLSSSSIAILDVSFNQLNGTLHELPSSTPARPLQLQVLNISSNLFAGQFPSAIWKAMENLAALNASSNSFTGRITTQFCNSSPSFTLLNLRTNKFSGNIPQGLSDCSKLRVLRAGDNNLSRTLPDELFNATSFEYLSFANNDLHGVLDTANIVNLRNLITLDLGGNIFSGKIPDYIGQLKRLEEFHLNNNNMSGELPYALSNCTNLLTIDLKSNHFSGELAKVNFSNLPNLKTLDLYSNNLSGTVPKSIYSCSNLTALRLSTNHLHGQLSLRLGN…
TraesCS7B02G334900	TaPSKR143	7B	7B:589958404-589962407:+	1083	5.67	115.41	707-732	CCGCGCTTCCAAAAGTCAGACCTGCCCCGAGCCAGGAGCATCAGCTCGACAGCATGACTCGCGAAGCACTACGCCCTCCATGGCCATGGACATGGCCATCGCCGTTGACCTCGCGCCGGATAAACCTATGCGTAGTATATTACCACGACGACGAGCCATCTCCAGGCCGGCCAATGGGACGCTAGCTTCTCCACCCATCCCGCCCTCCCCCCGCTCCGCTCCGGTCGTCTAAGAAAAAAGTCCACGCCACGGCCAAACGCCACGGCTCGGTTATTCCCCATGTTGTTGACGGCGGCGGAGGCCTCGCTATGATCACTTGCCAGAAGCAGCCGCTCGTCATTTCGGCGGGATCCCTGGCGGTGGTCGTCGTGTCGTTGACGCTGCTGCTGCTGGCCGGCC…	ATGATCACTTGCCAGAAGCAGCCGCTCGTCATTTCGGCGGGATCCCTGGCGGTGGTCGTCGTGTCGTTGACGCTGCTGCTGCTGGCCGGCCCGGTCGCCGGCACGTGCGGCGACGGGGAGAGGGACGCGCTGCTGACCTTCCTCGACGCGCTCTCGCCGCGGGCGGGCGATAACATCGCCGCCTCGTGGCGGGGCTCGTCGGACTGCTGCGCGTGGGAGGGCGTGGGCTGCGACGACGCGGGGGGTGGTGGCGCGGTCACCAGCGTGTCCCTCCCCGGCCGCGGCCTCGGCGGGACGATCTCGCCGGCAGTGGCCAGGCTCGCCGCGCTCACGCACCTCAACCTCTCCGGCAACGGCCTCGCCGGGCCCTTCCCCGCGGAGCTGCTCGCCCTGCCCAAC…	MITCQKQPLVISAGSLAVVVVSLTLLLLAGPVAGTCGDGERDALLTFLDALSPRAGDNIAASWRGSSDCCAWEGVGCDDAGGGGAVTSVSLPGRGLGGTISPAVARLAALTHLNLSGNGLAGPFPAELLALPNASVVDVSYNRLSGALPDVPAAVGRARLPLRVLDVSSNHLSGRFPSVLWQFTPSLVSLNASNNSFAGAIPSLCAICPALAVLDVSLNAFGGPVPPGFGNCSRLRVLSAGRNNLTGELPDDLFDVTSLEQLAFPSNRIQGRLDRLRIARLINLVKLDLTYNTLTGGLPESIGELTMLEELRLGKNNLTGTIPPVIGNWTSLRYLDLRSNNFVGDLGAVDFSRLTNLTVLDLASNNLTGTMPPSIYSCTSMTALRVANNEITGQAAPEI…
TraesCS7B02G335000	TaPSKR144	7B	7B:590104367-590107555:-	1062	6.2	115.64	694-716	ATGCAGCCGCTCAGCTCATCAAGCCGTAGCAGCAGCAGCAGATACACCACCAAATCGTCCCTGCCGTTCGTTGGCCTTGTCGCTGCCCTCCTGTTCTCCTTCGCCTCCCCGACCAGCTCCTGCACGGAGCAGGAGAGGGGCGCCCTCCTCGGCTTCCTGGGCGGGCTTGTGCCGGGTGGCAGCGGCAGTCTCAACGTGTCGTGGGTGAACGGCACGGACTGCTGCCAATGGGATGGCGTCCTCTGCAGCGGCGACGGCACGGTCACCGATGTCTCGTTGGCTTCCAGAGGTCTCAGAGGGGGCGTCTCGCCAAACCTCGGTGATCTTCCTGGCCTGCTGCGCCTGAACCTGTCCCATAATTCGCTTGAAGGCGGTCTACCGACGGAATTGGTGTTCTCC…	ATGCAGCCGCTCAGCTCATCAAGCCGTAGCAGCAGCAGCAGATACACCACCAAATCGTCCCTGCCGTTCGTTGGCCTTGTCGCTGCCCTCCTGTTCTCCTTCGCCTCCCCGACCAGCTCCTGCACGGAGCAGGAGAGGGGCGCCCTCCTCGGCTTCCTGGGCGGGCTTGTGCCGGGTGGCAGCGGCAGTCTCAACGTGTCGTGGGTGAACGGCACGGACTGCTGCCAATGGGATGGCGTCCTCTGCAGCGGCGACGGCACGGTCACCGATGTCTCGTTGGCTTCCAGAGGTCTCAGAGGGGGCGTCTCGCCAAACCTCGGTGATCTTCCTGGCCTGCTGCGCCTGAACCTGTCCCATAATTCGCTTGAAGGCGGTCTACCGACGGAATTGGTGTTCTCC…	MQPLSSSSRSSSSRYTTKSSLPFVGLVAALLFSFASPTSSCTEQERGALLGFLGGLVPGGSGSLNVSWVNGTDCCQWDGVLCSGDGTVTDVSLASRGLRGGVSPNLGDLPGLLRLNLSHNSLEGGLPTELVFSRSIIVLDVSFNRLDGRLQELRSSDTGLPLQVLNISSNLFTGQFPSVTWEAMKNLVALNASNNTFTGQIPSSICTNAPLFDMLDLCFNQLSGNIPPGLGSCSMLKVLKVGHNSLSGALPPELFNATSLEQLSLPNNFLQGVIDGSHIAKLSNLSVLNLGSTGISGKIPDSVGQLTRLEQLYLDNNKMSGELPPALGNCSNLRYITVRNNSFTGELSKVNFTMLDLRTADFSLNNFTGTIPESIYSCTNLVALRLAFNQFQGQFSPSI…
TraesCS7B02G352400	TaPSKR145	7B	7B:608900534-608902492:+	652	8.78	70.85	614-634	ATGGTCAGACATGTCTCGCTGCCTTCGAAGGGCCTCAAGGGGCACATCTCACGGTCCCTTGGCGCCCTCACCGGGCTGCAGCACCTCGATCTCTCTGAAAACTTGCTGTCCGGTGGCCTGCCCCGGGAATTATTGTCTTCCAGCAGCATCGTCTTCCTCGATGTCAGCCTTAACCAGCTCAACGGAACACTCCGTCAGCTGTCATCTTCACCACCTGCCAGGCCTATACAGTTGCAGGTACTAAACATCTCAAGCAACTTATTTGCAGGACAGTTTCCATCCGCCACATGGAAAGCAATGGAGAATCTGATGGCACTCAATGCCAGCAACAACAACTTTATTGGGCGGGTACCAGCTCAATTCTGTAACAGCTCACCATCCCTCGCTGTGCTCGATCTG…	ATGGTCAGACATGTCTCGCTGCCTTCGAAGGGCCTCAAGGGGCACATCTCACGGTCCCTTGGCGCCCTCACCGGGCTGCAGCACCTCGATCTCTCTGAAAACTTGCTGTCCGGTGGCCTGCCCCGGGAATTATTGTCTTCCAGCAGCATCGTCTTCCTCGATGTCAGCCTTAACCAGCTCAACGGAACACTCCGTCAGCTGTCATCTTCACCACCTGCCAGGCCTATACAGTTGCAGGTACTAAACATCTCAAGCAACTTATTTGCAGGACAGTTTCCATCCGCCACATGGAAAGCAATGGAGAATCTGATGGCACTCAATGCCAGCAACAACAACTTTATTGGGCGGGTACCAGCTCAATTCTGTAACAGCTCACCATCCCTCGCTGTGCTCGATCTG…	MVRHVSLPSKGLKGHISRSLGALTGLQHLDLSENLLSGGLPRELLSSSSIVFLDVSLNQLNGTLRQLSSSPPARPIQLQVLNISSNLFAGQFPSATWKAMENLMALNASNNNFIGRVPAQFCNSSPSLAVLDLCFNKFSGSIPPGLGDCSKLRELKAGHNNLSGTLPDELFNATSLEYLSLQNNDLHGVLDTANMVSLRNLVTLDLGGNRFSGKIPDYIGLFKRLENLHLNDNNMSGELPYALSNCTNLITVDLKRNKLSGELTNVNFSNLPKLKTLDLDSNNLSGTVPESIYSCSNLTALRLSTNNLHGQLSSRIGNLKHLSFLSLGKNNFTNITNALQILKSSKNLSTLFIGHNFRGEILPQDETIDGFGNLQVLDIQGCQFSGRIPVWISRAANLQ…
TraesCS7D02G425500	TaPSKR146	7D	7D:545654663-545656971:+	713	5.37	77.03	690-711	GGCTTCAGTACTAAAAATCTCAGGCGGCTTTTAGTAGTGTTCAGAGCAGTACAACTAGCCAGATGGTTTTCAGGCGAGATTCTTGAGAACACCATGCAAGAACTCCCTTCCTCGCCCAGAAACAGCAAAAGTTTATCCATGCCTTTCCTTGGGCTTGCTGCTGTCCTCCTGCTCTTCTTTGCCTCTCATACCAGCTCCTGCACGGAGCAGGAGAGTAGCTCTCTCATCAACTTCCTAGATGGGCTCATGCCAGATGGCAACGGTGGTCTCAACGATTCATGGGTGAATGGCACAGACTGCTGCAAATGGGAAGGCATAATCTGCAGCAGCGATGGGACAGTCACAGATGTCTTGCTGGCCACCAGAGGTCTCAAAGGGGGCATCTCGCCATCCCTCGTC…	ATGCAAGAACTCCCTTCCTCGCCCAGAAACAGCAAAAGTTTATCCATGCCTTTCCTTGGGCTTGCTGCTGTCCTCCTGCTCTTCTTTGCCTCTCATACCAGCTCCTGCACGGAGCAGGAGAGTAGCTCTCTCATCAACTTCCTAGATGGGCTCATGCCAGATGGCAACGGTGGTCTCAACGATTCATGGGTGAATGGCACAGACTGCTGCAAATGGGAAGGCATAATCTGCAGCAGCGATGGGACAGTCACAGATGTCTTGCTGGCCACCAGAGGTCTCAAAGGGGGCATCTCGCCATCCCTCGTCAATCTTACAGGCCTGTTGCACCTCAACCTGTCCCAGAATTCGCTCGAAGGCAGTCTACCAACAGAATTAGTTTTCTCCAGAAGCATTATTGGC…	MQELPSSPRNSKSLSMPFLGLAAVLLLFFASHTSSCTEQESSSLINFLDGLMPDGNGGLNDSWVNGTDCCKWEGIICSSDGTVTDVLLATRGLKGGISPSLVNLTGLLHLNLSQNSLEGSLPTELVFSRSIIGLDISFNRLEGHLQEMQSSNPSFPLQVLNISSNFFMGQFPKTAWEVMKNLVALNASNNSFTGQIPSFLCINAPSFAMLDLSYNQFSGNISLGLGSCSMPRVLKAGHNNLTGALPDGLFNATSLDHLSLANNGLPGVLDGSNIVKLSSLTVLDLGSTGLSGKISDSVGQQRRLKKLYLDNNSMSGELPLALGNCSNLGYITLRNNSFTGDPSKVNFTMLDLRTADFSMNNFTGTIPESIYSYSNLVVLRLAFNKFHGQFSPSIGNLRS…
TraesCS7D02G425600	TaPSKR147	7D	7D:545660021-545662231:+	736	5.54	79.44	696-718	ATGCAGCCGCTCAGCTCATCATGCCGTAGCAGCAGCAGCAGATACACCACCAAATCATCCACGCCGTTCGCCGGCCTTGTCGCTGCCGCCCTTCTGCTCTGCTTCGTCTCGCCAACCAGCTCCTGCACGGAGCAGGAGAGGAGCGCCCTCCTCGGCTTCCTGGGCGGGCTCGTGCCGGGCGGCAGCGGCAGTCTCAACGTGTCGTGGTTGAACGGCACGGACTGCTGCCAATGGGAAGGCGTCCTCTGCAGCGGCGACGGCACGGTCACAGATGTCTTTGTGGCTTCCAGAGGTCTCAGAGGGCTCGTCTCGCCATCCCTCGGCGATCTTGCTGGCCTCAAGCGCCTCAACCTGTCCCATAATTCGCTTGAAGGCAGTCTACCGGCAGAATTGGTGTTC…	ATGCAGCCGCTCAGCTCATCATGCCGTAGCAGCAGCAGCAGATACACCACCAAATCATCCACGCCGTTCGCCGGCCTTGTCGCTGCCGCCCTTCTGCTCTGCTTCGTCTCGCCAACCAGCTCCTGCACGGAGCAGGAGAGGAGCGCCCTCCTCGGCTTCCTGGGCGGGCTCGTGCCGGGCGGCAGCGGCAGTCTCAACGTGTCGTGGTTGAACGGCACGGACTGCTGCCAATGGGAAGGCGTCCTCTGCAGCGGCGACGGCACGGTCACAGATGTCTTTGTGGCTTCCAGAGGTCTCAGAGGGCTCGTCTCGCCATCCCTCGGCGATCTTGCTGGCCTCAAGCGCCTCAACCTGTCCCATAATTCGCTTGAAGGCAGTCTACCGGCAGAATTGGTGTTC…	MQPLSSSCRSSSSRYTTKSSTPFAGLVAAALLLCFVSPTSSCTEQERSALLGFLGGLVPGGSGSLNVSWLNGTDCCQWEGVLCSGDGTVTDVFVASRGLRGLVSPSLGDLAGLKRLNLSHNSLEGSLPAELVFSRSITVLDVSFNRLDGHLQELQASDTNLPLQVLNISSNLFGGQFPSTTWGAMRNLVALNASNNTFTGQIPSSLCTNAPLFDMLDLCFNQFSGNIPPGLGSCSMLKVLKVGHNNLSGALPPELFNATSLEQLSLPNNFLQGVIDGSHIAKLSNLTVLNLGSTGLSGKIPYSVGQLTRLEQLYLDNNKMSGELPPALGNCSNLRYITIRNNSFTGELSKVNFTMLDLRTADFSLNNFTGTIPESIYSCTNLVALRLAFNQFHGQFSPS…
TraesCS7D02G425700	TaPSKR148	7D	7D:545693906-545697757:+	1082	5.8	115.56	706-732	GACGAACCATCTCCAGGCCGGCCAATGGGACGCTAGCTTCTCCATCCATCCCGCCCTCCCCCGCTCCGCTCCGATCGTCTAAGAAAAAAGTCCACGCCCGGCCAAGCGCCACGGTTCGATTATTCCCCATGTTGTTGACGGCGGCGGAGGCCTCGCTATGATCATCAGTTACCAGCACCAGCGGCAGCGGGTCGTCATTTCGGTGGTCGTTGCGTCGTTGGCGTTGCTGTTGTTCGCCGGCCCGGTCGCCGGCGCGTGCGGCGACGGGGAGAGGCAGGCGCTGCTGACCTTCCTGGACGCGCTCTCGCCGCGGGCGGGCGATACCATCGCCGCCTCCTGGCGCGGCTCGCCGGACTGCTGCGCGTGGGAGGGCGTGGGCTGCCACGACGCGGGAGGCGG…	ATGATCATCAGTTACCAGCACCAGCGGCAGCGGGTCGTCATTTCGGTGGTCGTTGCGTCGTTGGCGTTGCTGTTGTTCGCCGGCCCGGTCGCCGGCGCGTGCGGCGACGGGGAGAGGCAGGCGCTGCTGACCTTCCTGGACGCGCTCTCGCCGCGGGCGGGCGATACCATCGCCGCCTCCTGGCGCGGCTCGCCGGACTGCTGCGCGTGGGAGGGCGTGGGCTGCCACGACGCGGGAGGCGGCAACGGCGCGGTCACCAGCGTCTCGCTCCCCGGCCGCGGGCTCGGCGGGACGATCTCGCCGGCGGTGGCCAGGCTCGCCGCGCTCGCGCACCTCAACCTCTCCGGCAACGGCCTCGCCGGGCCCTTCCCCGCGGAGCTGCTCGCCCTGCCCAACGCC…	MIISYQHQRQRVVISVVVASLALLLFAGPVAGACGDGERQALLTFLDALSPRAGDTIAASWRGSPDCCAWEGVGCHDAGGGNGAVTSVSLPGRGLGGTISPAVARLAALAHLNLSGNGLAGPFPAELLALPNASVVDVSYNRLSGALPDAPASVGRARLPLRVLDVSSNHLSGRFPSVLWRFTPGLVSLNASNNSFAGAIPSLCAICPALAVLDVSLNAFGGPVPPGFGNCSRLRVLSAGRNNLTGELPDDLFDVTSLEQLALPSNRIQGRLDRLRIAKLINLVKLDLTYNALTGGLPESIGELTMLEELRLGKNNLTGTIPPVIGNWTSLRYLDLRSNNFVGDLGAVDFSRLTDLTVLDLASNNLTGAMPPSIYSCTSMTALRVANNEISGQVPPEIG…
TraesCS7D02G426000	TaPSKR149	7D	7D:546126753-546129944:-	1063	5.93	115.7	695-717	ATGCAGCCGCTCAGCTCATCATGCCGTAGCAGCAGCAGCAGATACACCACCAAATCATCCACGCCGTTCGCCGGCCTTGTTGCTGTCGCCCTTCTGCTCTGCTTCGTCTCGCCAACCAGCTCCTGCACGGAGCAGGAGAGGAGCGCCCTCCTCGGCTTCCTGGGCGGGCTCGTGCCGGGCGGCAGCGGCAGTCTCAACGTGTCGTGGGTGAACGGCACGGACTGCTGCCAATGGGAAGGCGTCCTCTGCAGCGGCGACGGCACGGTCACAGATGTCTTTGTGGCTTCCAGAGGTCTCAGAGGGCTCGTCTCGCCATCCCTCGGCGATCTTGCTGGCCTCAAGCGCCTCAACCTGTCCCATAATTCGCTTGAAGGCAGTCTACCGGCAGAATTGGTGTTC…	ATGCAGCCGCTCAGCTCATCATGCCGTAGCAGCAGCAGCAGATACACCACCAAATCATCCACGCCGTTCGCCGGCCTTGTTGCTGTCGCCCTTCTGCTCTGCTTCGTCTCGCCAACCAGCTCCTGCACGGAGCAGGAGAGGAGCGCCCTCCTCGGCTTCCTGGGCGGGCTCGTGCCGGGCGGCAGCGGCAGTCTCAACGTGTCGTGGGTGAACGGCACGGACTGCTGCCAATGGGAAGGCGTCCTCTGCAGCGGCGACGGCACGGTCACAGATGTCTTTGTGGCTTCCAGAGGTCTCAGAGGGCTCGTCTCGCCATCCCTCGGCGATCTTGCTGGCCTCAAGCGCCTCAACCTGTCCCATAATTCGCTTGAAGGCAGTCTACCGGCAGAATTGGTGTTC…	MQPLSSSCRSSSSRYTTKSSTPFAGLVAVALLLCFVSPTSSCTEQERSALLGFLGGLVPGGSGSLNVSWVNGTDCCQWEGVLCSGDGTVTDVFVASRGLRGLVSPSLGDLAGLKRLNLSHNSLEGSLPAELVFSRSITVLDVSFNHLDGHLQELQASDTNLPLQVLNISSNLFGGQFPSTTWGAMRNLVALNASNNTFTGQIPSSLCTNAPLFDMLDLCFNQFSGNIPPGLGSCSMLKVLKVGHNNLSGALPPELFNATSLEQLSLPNNFLQGVIDGSHIAKLSNLTVLNLGSTGLSGKIPDSVGQLTRLEQLYLDNNKMSGELPPALGNCSNLRYITIRNNSFTGELSKVNFTMLDLRTADFSLNNFTGTIPESIYSCTNLVALRLAFNQFHGQFSPS…

## Sheet: Arabidopsis thaliana
Table S2. The PSKR genes in Arabidopsis thaliana.
Gene Name	Gene ID	Locations	Protein/AA	Isoelectric point	Molecular weight of decuced protein/KD	coding_seq	protein_seq
AtPSKR1	AT2G02220	2:584098-587124:-	1008	6.58	112.35	ATGCGTGTTCATCGTTTTTGTGTGATCGTCATCTTCCTCACAGAGTTACTATGTTTCTTCTATTCCTCGGAATCTCAGACCACCTCCAGGTGCCATCCACATGACCTCGAAGCCTTACGTGACTTCATAGCACATCTCGAACCAAAACCAGATGGTTGGATCAATTCTTCTTCTTCTACAGACTGCTGCAACTGGACCGGAATCACCTGCAATTCAAACAACACCGGAAGAGTTATTAGATTGGAGCTTGGGAACAAAAAGCTGTCGGGGAAGTTGTCTGAATCTCTCGGGAAGCTAGATGAGATTAGGGTTCTTAATCTCTCTCGAAACTTCATCAAAGATTCGATCCCTCTTTCGATTTTCAACTTGAAGAATCTACAAACTCTTGATTTGAGCTCT…	MRVHRFCVIV IFLTELLCFF YSSESQTTSR CHPHDLEALR DFIAHLEPKPDGWINSSSST DCCNWTGITC NSNNTGRVIR LELGNKKLSG KLSESLGKLDEIRVLNLSRN FIKDSIPLSI FNLKNLQTLD LSSNDLSGGI PTSINLPALQSFDLSSNKFN GSLPSHICHN STQIRVVKLA VNYFAGNFTS GFGKCVLLEHLCLGMNDLTG NIPEDLFHLK RLNLLGIQEN RLSGSLSREI RNLSSLVRLDVSWNLFSGEI PDVFDELPQL KFFLGQTNGF IGGIPKSLAN SPSLNLLNLRNNSLSGRLML NCTAMIALNS LDLGTNRFNG RLPENLPDCK RLKNVNLARNTFHGQVPESF KNFESLSYFS…
AtPSKR2	AT5G53890	5:21877235-21880345:+	1036	6.1	114.34	ATGGTGATCATTCTCCTATTGGTCTTCTTTGTTGGTTCTTCTGTGAGCCAACCATGTCATCCCAACGACTTATCTGCGCTCCGGGAATTGGCAGGAGCGTTGAAGAACAAGTCTGTTACAGAATCTTGGTTAAATGGTTCACGTTGTTGTGAATGGGATGGTGTGTTTTGTGAAGGGAGTGATGTTTCTGGTCGAGTTACAAAGTTGGTTTTACCTGAAAAAGGTTTGGAAGGTGTGATTTCGAAGTCTTTAGGGGAGTTGACTGAGCTGCGAGTACTTGATCTATCTCGTAACCAGCTTAAAGGCGAAGTACCAGCGGAGATTTCTAAGTTAGAGCAGCTTCAAGTTCTTGATTTGAGTCATAACCTGTTATCAGGGTCTGTTTTGGGAGTGGTTTCG…	MVIILLLVFF VGSSVSQPCH PNDLSALREL AGALKNKSVT ESWLNGSRCCEWDGVFCEGS DVSGRVTKLV LPEKGLEGVI SKSLGELTEL RVLDLSRNQLKGEVPAEISK LEQLQVLDLS HNLLSGSVLG VVSGLKLIQS LNISSNSLSGKLSDVGVFPG LVMLNVSNNL FEGEIHPELC SSSGGIQVLD LSMNRLVGNLDGLYNCSKSI QQLHIDSNRL TGQLPDYLYS IRELEQLSLS GNYLSGELSKNLSNLSGLKS LLISENRFSD VIPDVFGNLT QLEHLDVSSN KFSGRFPPSLSQCSKLRVLD LRNNSLSGSI NLNFTGFTDL CVLDLASNHF SGPLPDSLGHCPKMKILSLA KNEFRGKIPD…

## Sheet: Oryza sativa
Table S2. The PSKR genes in Oryza sativa.
Gene Name	Gene ID	Locations	Protein/AA	Isoelectric point	Molecular weight of decuced protein/KD	coding_seq	protein_seq
OsPSKR1	Os02g0116700	2:884467-887649:+	1060	5.73	111.65	ATGGGAAGCAGAGGAGGAGCTTTACCTGTTGCTGTACTGGTGCTGTTGCTACTGCTGGTGCTCAAGAACGGCGCCGCCCAGTCGCGGTGCAGCTCCGGCGACCTCGCCGCGCTGCGTGGCTTCTCGGCCGGTCTCGACGGCGGCGTCGACGGGTGGCCGGCGGGGGTCGGCAACGCGTCGTCGTCGTCGACATCGGACGGTGGCGACTGCTGCGCGTGGCGCGGCGTGGCGTGCGACGAGGCGGGGGAGGTCGTCGGCGTGGTCCTGCCCAACGCGACGCTCCGGGGAGTGGTGGCCGAGTCGCTCGCCGGCCTCGCCGCGCTCCGGGTGTTGAACCTGTCGAGTAACGCGCTCCGTGGCGCGCTCCCGGCGGGGCTCCTCCGGCTGCGGGCGCTCCAG…	MGSRGGALPVAVLVLLLLLVLKNGAAQSRCSSGDLAALRGFSAGLDGGVDGWPAGVGNASSSSTSDGGDCCAWRGVACDEAGEVVGVVLPNATLRGVVAESLAGLAALRVLNLSSNALRGALPAGLLRLRALQVLDVSVNALEGAVAAAAVVDLPAMREFNVSYNAFNGSHPVLAGAGRLTSYDVSGNSFAGHVDAAALCGASPGLRTLRLSMNGFSGDFPVGFGQCRSLVELSLDGNAIAGALPDDVFGLTSLQVLSLHTNSLSGHLPPSLRNLSSLVRLDVSFNNFTGDLPDVFDAVPGLQELSAPSNLLTGVLPATLSRCSRLRILNLRNNSLAGDIGLDFRALQSLVYLDLGVNRFTGPIPASLPECRAMTALNLGRNNLTGEIPATFAAFTSLS…
OsPSKR2	Os02g0153100	2:2934076-2937231:-	1051	6	115.41	ATGGAGAAAACCATGCAACCCCTCCAGTTCTCGAACAAGAACTACAGCAACAGATTCCCCATAACTTCCTTTGGTCTTGCTCTTGCGCTGCTGCTCTTCTTGGCCTCTCCCACCAGTTCTTGCACCGAGAAAGAGAGCAACTCCCTGATCCAGTTTCTCGCTTGGCTTTCAAAGGATGGTGGCCTGGGCATGTCATGGAAGAATGGCACGGACTGCTGTGTATGGGAAGGGATCACCTGCAACCCAAATAGGACAGTCAATGAGGTGTTTCTGGCTACTAGAGGGCTTGAGGGGATCATCTCACCTTCCCTTGGCAACCTGATAGGCTTGATGCGCCTCAACTTGTCCCACAACTCACTGTCTGGTGGCTTACCACTGGAATTGGTGTCATCCAGCAGC…	MEKTMQPLQFSNKNYSNRFPITSFGLALALLLFLASPTSSCTEKESNSLIQFLAWLSKDGGLGMSWKNGTDCCVWEGITCNPNRTVNEVFLATRGLEGIISPSLGNLIGLMRLNLSHNSLSGGLPLELVSSSSIMILDVSFNYLTGDLSDLPSSTHDRPLQVLNISSNLFTGNFPSTTWEVMKSLVALNASNNSFTGKIPTSFCASAPSFALLDISYNQFSGGIPPGLSNCSTLTLLSSGKNNLTGAIPYEIFDITSLKHLSFPNNQLEGSIDGITKLINLVTLDLGGNKFIGSIPHSIGQLKRLEEFHLDNNNMSGELPSTLSDCTNLVTIDLKKNNFSGELTKVNFSTLPNLKTLDVVWNKFNGTIPESIYSCSNLTALRLSFNNFRGQLSEKIGNL…
OsPSKR3	Os02g0153200	2:2938244-2941396:-	1050	6.83	115.71	ATGGAGAAAACTATGCAGCCCCTCCATTTTTCCAACAAGAACCACAAAAACAGATTTCACATGACTTACCTTGGCCATGCTCTTGTGCTGCTGCTCTTCTTGGCCTCTCCCACCAGTTCTTGCACCGAGCAAGAGAGGAACTCACTCATCCAGTTTCTCACTGGGCTCTCGAAGGATGGTGGCCTGGGCATGTCATGGAAGAATGGCACGGACTGCTGCGCATGGGAAGGGATCACCTGCAACCCAAACAGGATGGTTACTGATGTGTTTCTGGCTTCTAGAGGCCTTGAAGGGGTCATCTCACCTTCCCTTGGCAATCTCACAGGTCTGATGCGCCTCAACTTGTCCCACAACTTGCTGTCCGGTGGCTTACCGCTGGAACTGGTGTCATCAAGCAGC…	MEKTMQPLHFSNKNHKNRFHMTYLGHALVLLLFLASPTSSCTEQERNSLIQFLTGLSKDGGLGMSWKNGTDCCAWEGITCNPNRMVTDVFLASRGLEGVISPSLGNLTGLMRLNLSHNLLSGGLPLELVSSSSIVVLDVSFNYMTGGMSDLPSSTPDRPLQVLNISSNLFTGIFPSTTWQVMKSLVAINASTNSFTGNIPTSFCVSAPSFALLELSNNQFSGGIPPGLGNCSKLTFLSTGRNNLSGTLPYELFNITSLKHLSFPNNQLEGSIEGIMKLINLVTLDLGGNKLIGSIPDSIGQLKRLEKLHLDNNNMSGELPWTLSDCTNLVTIDLKSNSFSGKLTNVNFSTLPNLKTLDVVWNNFSGTVPESIYSCRNLTALRLSYNGFHGQLSERIGNL…
OsPSKR4	Os02g0153400	2:2945613-2948804:-	1063	7.06	116.23	ATGCAGAAGCAGCAGCAACTCCATTCCTCATGCAAGAAGTGCAGCAATAGATGTTTCATAGATTTCCTTAGGTTCAATCTTGCCTTTGCGCTGCTGCTATTGCTCTCTCTGGCCTCTCCCACCAGCTCATGCACAGAGCAGGAGAGGAGCTCCCTCCTCCAGTTCCTCTCTGGCCTCTCCAACGATGGCGGTCTCGCGGTGTCATGGCGGAATGCCGCAGACTGCTGCAAATGGGAAGGGGTCACCTGCAGTGCAGATGGGACGGTCACCGATGTCTCGCTGGCTTCCAAGGGCCTTGAGGGGCGTATCTCGCCGTCCCTTGGCAACCTCACCGGCCTGCTGCGCCTCAACCTGTCCCACAACTCGCTGTCCGGTGGCTTGCCGCTGGAGTTGATGGCG…	MQKQQQLHSSCKKCSNRCFIDFLRFNLAFALLLLLSLASPTSSCTEQERSSLLQFLSGLSNDGGLAVSWRNAADCCKWEGVTCSADGTVTDVSLASKGLEGRISPSLGNLTGLLRLNLSHNSLSGGLPLELMASSSITVLDISFNHLKGEIHELPSSTPVRPLQVLNISSNSFTGQFPSATWEMMKNLVMLNASNNSFTGHIPSNFCSSSASLTALALCYNHLSGSIPPGFGNCLKLRVLKVGHNNLSGNLPGDLFNATSLEYLSFPNNELNGVINGTLIVNLRNLSTLDLEGNNITGWIPDSIGQLKRLQDLHLGDNNISGELPSALSNCTHLITINLKRNNFSGNLSNVNFSNLSNLKTLDLMGNKFEGTVPESIYSCTNLVALRLSSNNLQGQLSP…
OsPSKR5	Os02g0153500	2:2952436-2955585:-	1049	5.88	115.13	ATGCACCCACTTCATTCTCCGTGCAAGAAACACAGCAACAAATTTCCCATACCTGTTCTTGCCCTTGCCCTGGTGCTGCTCATCAACCTCGCCTCTCTCACCAGTTCATGTACAGAGCAGGACAGGAGCTCCCTCCTCAGGTTCCTCAGGGAGCTCTCTCAAGATGGCGGCCTCGCTGCGTCATGGCAGGATGGTACAGATTGCTGCAAATGGGATGGGATCACCTGCAGCCAAGATAGCACGGTCACTGATGTTTCCCTGGCCTCTAGGAGCCTCCAGGGACGCATCTCACCGTCTCTTGGTAATCTCCCTGGATTGCTGCGCCTCAACTTGTCTCACAACCTGCTGTCTGGTGCCCTGCCGAAGGAACTGTTGTCTTCCAGCAGTCTCATCACCATT…	MHPLHSPCKKHSNKFPIPVLALALVLLINLASLTSSCTEQDRSSLLRFLRELSQDGGLAASWQDGTDCCKWDGITCSQDSTVTDVSLASRSLQGRISPSLGNLPGLLRLNLSHNLLSGALPKELLSSSSLITIDVSFNRLDGDLDELPSSTPARPLQVLNISSNLLAGQFPSSTWVVMKNMVALNVSNNSFSGHIPANFCTNSPYLSVLELSYNQLSGSIPPGFGSCSRLRVLKAGHNNLSGTIPDEIFNATSLECLSFPNNDFQGTLEWANVVKLSKLATLDLGENNFSGNISESIGQLNRLEELHLNNNKMFGSIPSNLSNCTSLKIIDLNNNNFSGELIYVNFSNLPNLKTLDLMRNNFSGEIPESIYTCSNLTALRVSSNKLHGQLSKGLGNLKS…
OsPSKR6	Os02g0153700	2:2958935-2962078:-	1047	5.58	115.06	ATGCAGCTACTTCATTACAAGAAACACAGCAACAAATTTCCCATACCTGTTCTTGCCCTTGCGCTGGTGCTGCTCATCAACCTCGCCTCTCTCACCAGTTCATGTACAGAGCAGGACAGGAGCTCCCTCCTCAAGTTCATCAGGGAGCTCTCTCAGGATGGAGGCCTCTCTGCATCATGGCAGGACGGCACAGATTGCTGCAAATGGGACGGGATCGCCTGCAGCCAAGATGGGACGGTAACTGATGTTTCTCTGGCTTCTAGGAACCTTCAGGGGAACATCTCACCGTCTCTTGGCAACCTCACTGGATTGCTGCGTCTCAATCTCTCCCACAACATGCTATCTGGTGCCTTACCACAAGAATTGGTGTCTTCCAGCACTATCATCATCGTTGACGTC…	MQLLHYKKHSNKFPIPVLALALVLLINLASLTSSCTEQDRSSLLKFIRELSQDGGLSASWQDGTDCCKWDGIACSQDGTVTDVSLASRNLQGNISPSLGNLTGLLRLNLSHNMLSGALPQELVSSSTIIIVDVSFNRLNGGLNELPSSTPIRPLQVLNISSNLFTGQFPSSIWDVMKNLVALNVSSNKFTGKIPTRFCDSSSNLSVLELCYNQFSGSIPSGLGNCSMLKVLKAGHNKLSGTLPGELFNDVSLEYLSFPNNNLHGEIDGTQIAKLRNLVTLDLGGNQFIGKIPDSISQLKRLEELHLDSNMMSGELPGTLGSCTNLSIIDLKHNNFSGDLGKVNFSALHNLKTLDLYFNNFTGTIPESIYSCSNLTALRLSGNHFHGELSPGIINLKYLS…
OsPSKR7	Os02g0153900	2:2965403-2968558:-	1051	6.19	115.49	ATGCAGCCACTCCATTTTCCATCATACAGGTATAGCAGCAAATTACCTACCATATCTTCCCTGAGCCTTGGTCTCCTGCTGCTGATCTCCTTGGCTTCTCTCACCAGCTCCTGCACAGAGCAGGAGAAGGGCTCTCTTCACCAGTTCCTCGCCGAGCTCTCGCAAGACGGCAACCTTTCCATGTCATGGCGGAATGATAGAAACTGCTGTGTCTGGGAAGGTATCACCTGCAACAGAAATGGAGCGGTCACTGATATCTCCTTGCAATCAAAGGGCCTTGAAGGGCACATCTCACCATCTCTTGGAAACCTTACTAGCCTGCTACGCCTCAACCTATCGCACAACTCGCTGTCCGGTTACCTACCATGGGAATTGGTTTCTTCCAGCAGTATCAGTGTC…	MQPLHFPSYRYSSKLPTISSLSLGLLLLISLASLTSSCTEQEKGSLHQFLAELSQDGNLSMSWRNDRNCCVWEGITCNRNGAVTDISLQSKGLEGHISPSLGNLTSLLRLNLSHNSLSGYLPWELVSSSSISVLDVSFNRLRGELQDPLSPMTAVRPLQVLNISSNSFTGQFPSTTWKAMKNLVALNASNNRFTGQISDHFCSSSPSLMVLDLCYNLFSGGIPPGIGACSRLNVLKVGQNNLSGTLPDELFNATSLEHLSVPNNGLNGTLDSAHIMKLSNLVTLDLGGNNFNGRIPESIGELKKLEELLLGHNNMYGEVPSTLSNCTNLKTIDIKSNSFSGELSKINFSTLPNLQTLDLLLNNFNGTIPQNIYSCSNLIALRMSSNKFHGQLPKGIGNL…
OsPSKR8	Os02g0154000	2:2972242-2975382:-	1046	5.53	114.69	ATGCAGCCACCTCATTCTTCATGCAAGACACAAAGCAACAGATTTCCCATACCTGTTCTTGGTCTTGCCCTTGTGCTACTGCTCAACTTCACCTCTCCCACCAGTTCATGTACAAAGCAAGAGAAGAGCACCCTCCTCAATTTCCTCACGGGGTTTTCTCAGGATGGGGGCCTCAGCATGTCATGGAAGGATGGCATGGATTGTTGCGAATGGGAAGGGATAAACTGCAGCCAAGATAAGACCGTGACTGAAGTTTCATTGCCTTCCAGGAGCCTCGAGGGGCACATCTCACCATCTCTTGGCAACCTGACTGGATTGTTGCGCCTCAATCTGTCCTACAACCTGCTATCCGGTGCCATACCGCAGGAATTAGTGTCTTCCAGAAGTCTCATTGTCATC…	MQPPHSSCKTQSNRFPIPVLGLALVLLLNFTSPTSSCTKQEKSTLLNFLTGFSQDGGLSMSWKDGMDCCEWEGINCSQDKTVTEVSLPSRSLEGHISPSLGNLTGLLRLNLSYNLLSGAIPQELVSSRSLIVIDISFNRLNGGLDELPSSTPARPLQVLNISSNLFKGQFPSSTWKVMKNLVKLNVSNNSFSGHIPTNFCTNSPSFAVLELSYNQFSGGVPPELGNCSMLRVLKAGNNNLSGTLPDELFNATSLDCLSFPNNNLEGNIGSTPVVKLSNVVVLDLGGNNFSGMIPDTIGQLSRLQELHLDNNNLHGELPSALGNCKYLTTINLKSNSFSGDLGKVNFSTLPNLKTLDIDMNNFSGKVPESIYSCSNLIALRLSYNNFYGELSSEIGKLKY…
OsPSKR9	Os02g0154200	2:2979031-2982180:-	1049	5.93	115.58	ATGCAGCCACCTCATTTTTCATACAAGACACAAAGCAACAGACTGCCCATACCTGTTCTTAGCCTTGCCCTTGTGCTGCTGCTCAACTTCACCTCTCCCACCAGTTCATGTACAGAGCAGGAGAAGAACTCCCTCCTCAATTTCCTCACCGGGCTTTCTAAGGATGGAGGCCTCAGCATGTCATGGAAGGATGGCGTGGATTGTTGCGAGTGGGAAGGGATCACCTGCAGAACAGATAGGACCGTGACTGATGTTTCACTGCCTTCTAGGAGCCTCGAGGGGTACATCTCTCCATCTCTTGGCAACCTGACTGGATTGCTGCGCCTCAACCTGTCCTACAACCTGCTATCCAGTGTCCTACCGCAGGAATTGCTGTCTTCCAGCAAACTCATCGTCATA…	MQPPHFSYKTQSNRLPIPVLSLALVLLLNFTSPTSSCTEQEKNSLLNFLTGLSKDGGLSMSWKDGVDCCEWEGITCRTDRTVTDVSLPSRSLEGYISPSLGNLTGLLRLNLSYNLLSSVLPQELLSSSKLIVIDISFNRLNGGLDKLPSSTPARPLQVLNISSNLLAGQFPSSTWVVMTNLAALNVSNNSFTGKIPTNFCTNSPSLAVLELSYNQFSGSIPPELGSCSRLRVLKAGHNNLSGTLPDEIFNATSLECLSFPNNNLQGTLEGANVVKLGKLATLDLGENNFSGNIPESIGQLNRLEELHLNNNKMFGSIPSTLSNCTSLKTIDLNSNNFSGELMNVNFSNLPSLQTLDLRQNIFSGKIPETIYSCSNLTALRLSLNKFQGQLSKGLGNLKS…
OsPSKR10	Os02g0629400	2:25176334-25179492:-	1052	6.32	114.91	ATGGTGTGTTCCTTGATGATGCAACTCACCACCACATGGCCATGGCGTTTCTTTTTCTGCTTGTTTTTCCACCTGCTGTTCCTCTTCCCAACCAACTCCTTGAATCAAAGCTACTGTGACCCTGGTGATGCTAGTGCACTGCTGGGCTTCATGCAAGGTCTCAGCGGAAGCGGCAGCGGCTGGACGGTCCCAAATGCCACTTCTGAAACAGCCAATTGCTGTGCTTGGCTTGGAGTCAAGTGCAACGATGGTGGCCGGGTCATCGGGCTGGACCTCCAAGGCATGAAGCTAAGGGGCGAGCTGGCAGTCTCGCTCGGGCAGCTGGACCAGCTCCAGTGGCTCAACCTGTCCAGCAACAACCTCCATGGGGCCGTCCCGGCAACCCTGGTCCAGCTCCAG…	MVCSLMMQLTTTWPWRFFFCLFFHLLFLFPTNSLNQSYCDPGDASALLGFMQGLSGSGSGWTVPNATSETANCCAWLGVKCNDGGRVIGLDLQGMKLRGELAVSLGQLDQLQWLNLSSNNLHGAVPATLVQLQRLQRLDLSDNEFSGEFPTNVSLPVIEVFNISLNSFKEQHPTLHGSTLLAMFDAGYNMFTGHIDTSICDPNGVIRVLRFTSNLLSGEFPAGFGNCTKLEELYVDLNSITGSLPDDLFRLSSLRDLSLQENQLSGRMTPRFGNMSSLSKLDISFNSFSGYLPNVFGSLGKLEYFSAQSNLFRGPLPSSLSHSPSLKMLYLRNNSFHGQIDLNCSAMSQLSSLDLGTNKFIGTIDALSDCHHLRSLNLATNNLTGEIPNGFRNLQFLTY…
OsPSKR11	Os04g0672100	4:34299142-34302180:-	1012	5.93	109.67	ATGAGAGGTTACTACTGCTTCTTCCATTTCTTGGTGGTGTCCGTTCTGCTCCACGTCCATGGCGGCCGCTCCGAGAGCCAGACGTGCGACCCCACCGACCTGGCGGCGCTCCTGGCCTTCTCCGATGGCCTGGACACGAAGGCCGCCGGGATGGTCGGGTGGGGCCCCGGCGACGCCGCCTGCTGCTCGTGGACGGGCGTGTCCTGTGATCTCGGGAGGGTGGTGGCGCTGGATCTCTCCAACCGGAGCCTCTCCCGGAACTCGCTTCGCGGCGGCGAGGCGGTGGCGCGGCTCGGCCGGCTGCCGAGCCTGCGGCGCCTCGACCTCAGCGCGAACGGCCTCGCCGGCGCGTTCCCGGCGGGCGGCTTCCCGGCGATCGAGGTGGTGAACGTCTCCTCC…	MRGYYCFFHFLVVSVLLHVHGGRSESQTCDPTDLAALLAFSDGLDTKAAGMVGWGPGDAACCSWTGVSCDLGRVVALDLSNRSLSRNSLRGGEAVARLGRLPSLRRLDLSANGLAGAFPAGGFPAIEVVNVSSNGFTGPHPAFPGAPNLTVLDITGNAFSGGINVTALCASPVKVLRFSANAFSGDVPAGFGQCKLLNDLFLDGNGLTGSLPKDLYMMPALRKLSLQENKLSGSLDDDLGNLTEITQIDLSYNMFNGNIPDVFGKLRSLESLNLASNQLNGTLPLSLSSCPMLRVVSLRNNSLSGEITIDCRLLTRLNNFDAGTNKLRGAIPPRLASCTELRTLNLARNKLQGELPESFKNLTSLSYLSLTGNGFTNLSSALQVLQHLPNLTSLVLTNN…
OsPSKR12	Os06g0691800	6:28853501-28856701:+	1066	6.26	116.86	ATGCAGCTGCCCAATTTGCCATGCAGCAGCAGCAGCAGCACCACCACCACCACCACCACCAAGTTATCTGTGGCTTTCTTTCGGCTTCTTGTTATCCTCCTGCTCTCGTTTGCCTCTCCGACCAGCTCCTGCACAGAGCAAGAGGAGAGCTCCCTCATCGGCTTTCTAGAGGGTCTCTTGCCAGGCCACAACGGCAGCCTCAGCACGTCATGGGTGAAGGGCATAGACTGCTGCAAATGGGAAGGCATCAACTGCAGCAGCGATGGCACGGTCACAGATGTCTCGTTGGCTTCCAAGGGCCTCCAAGGGCGCATCTCGCCATCTCTCGGCAATCTTACTGGGCTGTTGCACCTCAACCTGTCTCACAACTTACTCAATGGCTACCTACCAATGGAATTG…	MQLPNLPCSSSSSTTTTTTTKLSVAFFRLLVILLLSFASPTSSCTEQEESSLIGFLEGLLPGHNGSLSTSWVKGIDCCKWEGINCSSDGTVTDVSLASKGLQGRISPSLGNLTGLLHLNLSHNLLNGYLPMELLFSRSIIVLDVSFNRLDGSLPELESPSGGSPLQVLNISSNSFTGQFSSKQWEVMKNIVALNVSNNSFTGQIPPSICINSPSFAILDLCYNQFSGSISSGLGNCSKMREFKAGYNNFSGALPEELFSATSLEHLSLPNNDLQGVLDGSHIVKLVKLTVLDLGSTGLSGNIPDSIGQLSTLEELRLDNNNMSGELPSALGNCTNLRYLSLRNNKFVGDLSKVNFTWLNLRIADFSINNFTGTVPESIFSCSNLIALRLAFNKFHGQLS…
OsPSKR13	Os06g0692500	6:28888959-28892150:-	1063	5.49	114.33	ATGAGTTGCCACGTCGTCGTTTCGGGAGTTCTTGTGCTGGTTTTGGCCGCCACCATCTGCGGTTGTGCAGCTGCGTGCGTGGAGGTCGAGAGGAAGGCGTTGCTGTCCTTCCTCGCCGACGCCGCGTCGCGGGCAGGAGATGGCATCGTCGGCGAGTGGCAACGGTCGCCGGACTGCTGCACTTGGGACGGCGTGGGGTGCGGCGGCGACGGCGAGGTCACGCGCCTGTCGCTGCCGGGACGTGGGCTCGGCGGGACGATCTCGCCGTCGATTGGCAACCTCACCGGGCTCACGCACCTCAACCTGTCCGGCAACAGCCTCGCCGGCCAGTTCCCAGAGGTGCTCTTCTCCCTGCCCAATGTCACCGTCGTCGACGTCAGCTACAACTGCCTCTCCGGC…	MSCHVVVSGVLVLVLAATICGCAAACVEVERKALLSFLADAASRAGDGIVGEWQRSPDCCTWDGVGCGGDGEVTRLSLPGRGLGGTISPSIGNLTGLTHLNLSGNSLAGQFPEVLFSLPNVTVVDVSYNCLSGELPSVATGAAARGGLSLEVLDVSSNLLAGQFPSAIWEHTPRLVSLNASNNSFHGTIPSLCVSCPALAVLDLSVNVLSGVISPGFGNCSQLRVFSAGRNNLTGELPGDLFDVKALQHLELPLNQIEGQLDHESIAKLTNLVTLDLGYNLLTGGLPESISKMPKLEELRLANNNLTGTLPSALSNWTSLRFIDLRSNSFVGDLTVVDFSGLANLTVFDVASNNFTGTIPPSIYTCTAMKALRVSRNVMGGQVSPEIGNLKELELFSLT…
OsPSKR14	Os06g0692600	6:28898605-28901805:-	1066	5.92	114.63	ATGAGTAGCCGGGTCGTCGTCGTCTCGGGAGTTCTTGTGCTGGTTTTGGTCGTCGTCTCCGTTTGTGGCCGGGCAGCTGCGTGCGTTGAGGCGGAGAGGGAGGCGTTGCTGTCCTTCCTCGCCGCTGCCGCGCCGCCGGCAGGGGATGGCATCGCCGCCCAGTGGCGAGGGTCGCCGGACTGCTGCGCGTGGGACGGCGTGGGGTGCGGCGTCGACGGCGCGGTCACGCGTCTGTGGCTGCCGGGACGCGGGCTCGGCGGCACGATCTCGCCGTCGATCGCCAACCTCACCGCGCTCACGTATCTCAACCTGTCCGGCAACAGCCTCTCCGGCAGGTTCCCCGACCTGCTGTTCGCGCTGCCCAATGCTACGGTTGTCGACGTCAGCTACAACCGTCTC…	MSSRVVVVSGVLVLVLVVVSVCGRAAACVEAEREALLSFLAAAAPPAGDGIAAQWRGSPDCCAWDGVGCGVDGAVTRLWLPGRGLGGTISPSIANLTALTYLNLSGNSLSGRFPDLLFALPNATVVDVSYNRLSGELPNAPVAAAAATNARGSLSLQVLDVSSNLLAGRFPSAIWEHTPRLVSLNASNNSFHGSIPSLCASCPALAVLDLSVNVLSGAISPGFSNCSWLRVLSVGRNNLTGELPGDIFDVKPLQRLQLPSNQIEGRLDPERIAKLTNLITLDLTYNMFTGELPESISQLTKLEELRLGHNDFTGTLPPALSNWTSLRCLDLRSNSFVGDLTVVDFSGLANLTVFDVAANNFTGTIPPSIYSCTAMKALRVSNNLMVGQISPEIGNLKEL…
OsPSKR15	Os07g0107800	7:425022-428129:+	1035	6.15	111.65	ATGGTGGTGCCGCCGCCGCCGCCTTCCCTTCTCCCCCTCTCCCTACACCCCGCCTCTGCCCGTGAGGCCAAGTCCATGGCGAGACGCGCGCCCCTACGCTGTCTCTTCCTCTCCCTCGTCGCGCTCTTCGCTTTGCTGCCATTCCCGCCCGCTGCGGCGGCGCCATGCCACCCGGAAGACCTCCTCGCGCTGCGGGCATTTGCGGGGAATCTCTCTGCGGGTGGGGGCGGCGCCGGACTCCGCGCCGCGTGGTCGGGTGACGCCTGCTGCGCCTGGGACGGCGTCGCCTGCGACGCCGCCGCCCGAGTCACGGCGCTGCGCCTCCCCGGGCGAGGTCTCGAGGGGCCCATCCCGCCCTCCCTCGCCGCCCTCGCGCGCCTCCAGGACCTCGACCTCAGC…	MVVPPPPPSLLPLSLHPASAREAKSMARRAPLRCLFLSLVALFALLPFPPAAAAPCHPEDLLALRAFAGNLSAGGGGAGLRAAWSGDACCAWDGVACDAAARVTALRLPGRGLEGPIPPSLAALARLQDLDLSHNALTGGISALLAAVSLRTANLSSNLLNDTLLDLAALPHLSAFNASNNSLSGALAPDLCAGAPALRVLDLSANLLAGTLSPSPSPPPCAATLQELYLASNSFHGALPPTLFGLAALQKLSLASNGLTGQVSSRLRGLTNLTSLDLSVNRFTGHLPDVFADLTSLQHLTAHSNGFSGLLPRSLSSLSSLRDLNLRNNSFSGPIARVNFSSMPFLVSIDLATNHLNGSLPLSLADCGDLKSLSIAKNSLTGQLPEEYGRLGSLSVLSL…
