# Supplementary material for: Genome-wide identification of PSKR genes in wheat and differential expression under abiotic stress conditions
Source: Front Plant Sci. 2025 Sep 12;16:1582433. doi: 10.3389/fpls.2025.1582433 (PMC12463977; doi:10.3389/fpls.2025.1582433)
Supplement: Supplementary file 3 [file Table3.xlsx]

## Sheet: Sheet1
Table S3. The AA compositions of motif 1 to 20.
gene	gene count	motif	motif seq	motif logo	motif count	position
TaPSKR1	9	motif_2	KTHVTTELVGTFGYIPPEYGQAWVATLRGDVYSF		1	420
		motif_3	GLAYJHEVCEPQIVHRDIKSSNILLDKEFKA		1	375
		motif_5	CQMEREFRAEVEALSRAQHKNLVPLLGYC		1	300
		motif_6	GHKLTFRDJLKATNNFDKENIIGCGGYGLVYKAELPDGTKVAIKKLNGEM		1	250
		motif_10	TMPZDDTIDGFENLQVLSIAGCSLSGKIPLWJS		1	192
		motif_12	IZGNSRLLVYEYMENGSLDDWLHNRDDDA		1	329
		motif_14	MLKVLEVACKCVDPBPFKRPTMGZVVSML		1	508
		motif_19	GVVLLELLTGRRPVDVLSTSK		1	454
		motif_20	PSLGLALVLLVCLASPTSSCTE		1	118
TaPSKR2	7	motif_2	KTHVTTELVGTFGYIPPEYGQAWVATLRGDVYSF		1	343
		motif_3	GLAYJHEVCEPQIVHRDIKSSNILLDKEFKA		1	298
		motif_5	CQMEREFRAEVEALSRAQHKNLVPLLGYC		1	223
		motif_6	GHKLTFRDJLKATNNFDKENIIGCGGYGLVYKAELPDGTKVAIKKLNGEM		1	173
		motif_12	IZGNSRLLVYEYMENGSLDDWLHNRDDDA		1	252
		motif_14	MLKVLEVACKCVDPBPFKRPTMGZVVSML		1	431
		motif_19	GVVLLELLTGRRPVDVLSTSK		1	377
TaPSKR3	9	motif_2	KTHVTTELVGTFGYIPPEYGQAWVATLRGDVYSF		1	423
		motif_3	GLAYJHEVCEPQIVHRDIKSSNILLDKEFKA		1	378
		motif_5	CQMEREFRAEVEALSRAQHKNLVPLLGYC		1	303
		motif_6	GHKLTFRDJLKATNNFDKENIIGCGGYGLVYKAELPDGTKVAIKKLNGEM		1	253
		motif_10	TMPZDDTIDGFENLQVLSIAGCSLSGKIPLWJS		1	196
		motif_12	IZGNSRLLVYEYMENGSLDDWLHNRDDDA		1	332
		motif_14	MLKVLEVACKCVDPBPFKRPTMGZVVSML		1	511
		motif_19	GVVLLELLTGRRPVDVLSTSK		1	457
		motif_20	PSLGLALVLLVCLASPTSSCTE		1	122
TaPSKR4	7	motif_2	KTHVTTELVGTFGYIPPEYGQAWVATLRGDVYSF		1	343
		motif_3	GLAYJHEVCEPQIVHRDIKSSNILLDKEFKA		1	298
		motif_5	CQMEREFRAEVEALSRAQHKNLVPLLGYC		1	223
		motif_6	GHKLTFRDJLKATNNFDKENIIGCGGYGLVYKAELPDGTKVAIKKLNGEM		1	173
		motif_12	IZGNSRLLVYEYMENGSLDDWLHNRDDDA		1	252
		motif_14	MLKVLEVACKCVDPBPFKRPTMGZVVSML		1	431
		motif_19	GVVLLELLTGRRPVDVLSTSK		1	377
TaPSKR5	8	motif_2	KTHVTTELVGTFGYIPPEYGQAWVATLRGDVYSF		1	423
		motif_3	GLAYJHEVCEPQIVHRDIKSSNILLDKEFKA		1	378
		motif_5	CQMEREFRAEVEALSRAQHKNLVPLLGYC		1	303
		motif_6	GHKLTFRDJLKATNNFDKENIIGCGGYGLVYKAELPDGTKVAIKKLNGEM		1	253
		motif_12	IZGNSRLLVYEYMENGSLDDWLHNRDDDA		1	332
		motif_14	MLKVLEVACKCVDPBPFKRPTMGZVVSML		1	511
		motif_19	GVVLLELLTGRRPVDVLSTSK		1	457
		motif_20	PSLGLALVLLVCLASPTSSCTE		1	121
TaPSKR6	7	motif_2	KTHVTTELVGTFGYIPPEYGQAWVATLRGDVYSF		1	343
		motif_3	GLAYJHEVCEPQIVHRDIKSSNILLDKEFKA		1	298
		motif_5	CQMEREFRAEVEALSRAQHKNLVPLLGYC		1	223
		motif_6	GHKLTFRDJLKATNNFDKENIIGCGGYGLVYKAELPDGTKVAIKKLNGEM		1	173
		motif_12	IZGNSRLLVYEYMENGSLDDWLHNRDDDA		1	252
		motif_14	MLKVLEVACKCVDPBPFKRPTMGZVVSML		1	431
		motif_19	GVVLLELLTGRRPVDVLSTSK		1	377
TaPSKR7	20	motif_1	TGAIPAALNNLHFLSAFNISNNDLEGPIPSGGQFSTFQNSSFDGNPKLCG		2	90
						588
		motif_2	KTHVTTELVGTFGYIPPEYGQAWVATLRGDVYSF		1	896
		motif_3	GLAYJHEVCEPQIVHRDIKSSNILLDKEFKA		1	851
		motif_4	LSSNQLTGPIPAWINSLNHLFYLDISNNSLTGEIPTALMEM		1	450
		motif_5	CQMEREFRAEVEALSRAQHKNLVPLLGYC		1	776
		motif_6	GHKLTFRDJLKATNNFDKENIIGCGGYGLVYKAELPDGTKVAIKKLNGEM		1	726
		motif_7	IGQLKRLEELHLDNNNMSGELPSALSNCTNLITIDLKSNNFSGELT		1	267
		motif_8	NNFTGTIPESIYSCSNLTALRLSSNKLHGQJSPRIGNLKSL		1	330
		motif_9	EIGQLKALLSLBLSFNKLSGZIPQSICNLTNLQVLDLSSNN		1	546
		motif_10	TMPZDDTIDGFENLQVLSIAGCSLSGKIPLWJS		1	408
		motif_12	IZGNSRLLVYEYMENGSLDDWLHNRDDDA		1	805
		motif_13	NNSFTNITNALQILKSCRNLTTLLIGKNF		1	377
		motif_14	MLKVLEVACKCVDPBPFKRPTMGZVVSML		1	984
		motif_15	GPSLQYRVVSAFPKVLNLSNNKFTGVIPP		1	517
		motif_16	WRNGTDCCKWEGITCSQDGTV		1	57
		motif_18	RGLEGHISPSLGNLTGLLRLNLSHNSLSGGLP		2	158
						233
		motif_19	GVVLLELLTGRRPVDVLSTSK		1	930
		motif_20	PSLGLALVLLVCLASPTSSCTE		1	673
TaPSKR8	21	motif_1	TGAIPAALNNLHFLSAFNISNNDLEGPIPSGGQFSTFQNSSFDGNPKLCG		1	612
		motif_2	KTHVTTELVGTFGYIPPEYGQAWVATLRGDVYSF		1	915
		motif_3	GLAYJHEVCEPQIVHRDIKSSNILLDKEFKA		1	870
		motif_4	LSSNQLTGPIPAWINSLNHLFYLDISNNSLTGEIPTALMEM		1	473
		motif_5	CQMEREFRAEVEALSRAQHKNLVPLLGYC		1	795
		motif_6	GHKLTFRDJLKATNNFDKENIIGCGGYGLVYKAELPDGTKVAIKKLNGEM		1	745
		motif_7	IGQLKRLEELHLDNNNMSGELPSALSNCTNLITIDLKSNNFSGELT		1	290
		motif_8	NNFTGTIPESIYSCSNLTALRLSSNKLHGQJSPRIGNLKSL		1	352
		motif_9	EIGQLKALLSLBLSFNKLSGZIPQSICNLTNLQVLDLSSNN		1	570
		motif_10	TMPZDDTIDGFENLQVLSIAGCSLSGKIPLWJS		1	431
		motif_11	LDLCFNQFSGSIPPGLGBCSKLRVLKAGYNNLSGTLPDELF		1	204
		motif_12	IZGNSRLLVYEYMENGSLDDWLHNRDDDA		1	824
		motif_13	NNSFTNITNALQILKSCRNLTTLLIGKNF		1	399
		motif_14	MLKVLEVACKCVDPBPFKRPTMGZVVSML		1	1003
		motif_15	GPSLQYRVVSAFPKVLNLSNNKFTGVIPP		1	541
		motif_16	WRNGTDCCKWEGITCSQDGTV		1	58
		motif_17	QVLNISSNLFTGQFPSTTWKVMK		1	176
		motif_18	RGLEGHISPSLGNLTGLLRLNLSHNSLSGGLP		2	85
						256
		motif_19	GVVLLELLTGRRPVDVLSTSK		1	949
		motif_20	PSLGLALVLLVCLASPTSSCTE		1	8
TaPSKR9	1	motif_1	TGAIPAALNNLHFLSAFNISNNDLEGPIPSGGQFSTFQNSSFDGNPKLCG		1	14
TaPSKR10	14	motif_1	TGAIPAALNNLHFLSAFNISNNDLEGPIPSGGQFSTFQNSSFDGNPKLCG		1	604
		motif_4	LSSNQLTGPIPAWINSLNHLFYLDISNNSLTGEIPTALMEM		2	126
						465
		motif_7	IGQLKRLEELHLDNNNMSGELPSALSNCTNLITIDLKSNNFSGELT		1	282
		motif_8	NNFTGTIPESIYSCSNLTALRLSSNKLHGQJSPRIGNLKSL		2	176
						344
		motif_9	EIGQLKALLSLBLSFNKLSGZIPQSICNLTNLQVLDLSSNN		1	562
		motif_10	TMPZDDTIDGFENLQVLSIAGCSLSGKIPLWJS		1	423
		motif_13	NNSFTNITNALQILKSCRNLTTLLIGKNF		1	391
		motif_15	GPSLQYRVVSAFPKVLNLSNNKFTGVIPP		1	533
		motif_16	WRNGTDCCKWEGITCSQDGTV		1	54
		motif_18	RGLEGHISPSLGNLTGLLRLNLSHNSLSGGLP		2	81
						248
		motif_20	PSLGLALVLLVCLASPTSSCTE		1	7
TaPSKR11	10	motif_2	KTHVTTELVGTFGYIPPEYGQAWVATLRGDVYSF		1	329
		motif_3	GLAYJHEVCEPQIVHRDIKSSNILLDKEFKA		1	284
		motif_5	CQMEREFRAEVEALSRAQHKNLVPLLGYC		1	209
		motif_6	GHKLTFRDJLKATNNFDKENIIGCGGYGLVYKAELPDGTKVAIKKLNGEM		1	159
		motif_12	IZGNSRLLVYEYMENGSLDDWLHNRDDDA		1	238
		motif_14	MLKVLEVACKCVDPBPFKRPTMGZVVSML		1	417
		motif_16	WRNGTDCCKWEGITCSQDGTV		1	120
		motif_19	GVVLLELLTGRRPVDVLSTSK		1	363
		motif_20	PSLGLALVLLVCLASPTSSCTE		2	22
						87
TaPSKR12	21	motif_1	TGAIPAALNNLHFLSAFNISNNDLEGPIPSGGQFSTFQNSSFDGNPKLCG		2	90
						588
		motif_2	KTHVTTELVGTFGYIPPEYGQAWVATLRGDVYSF		1	896
		motif_3	GLAYJHEVCEPQIVHRDIKSSNILLDKEFKA		1	851
		motif_4	LSSNQLTGPIPAWINSLNHLFYLDISNNSLTGEIPTALMEM		1	450
		motif_5	CQMEREFRAEVEALSRAQHKNLVPLLGYC		1	776
		motif_6	GHKLTFRDJLKATNNFDKENIIGCGGYGLVYKAELPDGTKVAIKKLNGEM		1	726
		motif_7	IGQLKRLEELHLDNNNMSGELPSALSNCTNLITIDLKSNNFSGELT		1	267
		motif_8	NNFTGTIPESIYSCSNLTALRLSSNKLHGQJSPRIGNLKSL		1	330
		motif_9	EIGQLKALLSLBLSFNKLSGZIPQSICNLTNLQVLDLSSNN		1	546
		motif_10	TMPZDDTIDGFENLQVLSIAGCSLSGKIPLWJS		1	408
		motif_12	IZGNSRLLVYEYMENGSLDDWLHNRDDDA		1	805
		motif_13	NNSFTNITNALQILKSCRNLTTLLIGKNF		1	377
		motif_14	MLKVLEVACKCVDPBPFKRPTMGZVVSML		1	984
		motif_15	GPSLQYRVVSAFPKVLNLSNNKFTGVIPP		1	517
		motif_16	WRNGTDCCKWEGITCSQDGTV		1	57
		motif_18	RGLEGHISPSLGNLTGLLRLNLSHNSLSGGLP		2	158
						233
		motif_19	GVVLLELLTGRRPVDVLSTSK		1	930
		motif_20	PSLGLALVLLVCLASPTSSCTE		2	6
						673
TaPSKR13	8	motif_2	KTHVTTELVGTFGYIPPEYGQAWVATLRGDVYSF		1	491
		motif_3	GLAYJHEVCEPQIVHRDIKSSNILLDKEFKA		1	445
		motif_5	CQMEREFRAEVEALSRAQHKNLVPLLGYC		1	371
		motif_6	GHKLTFRDJLKATNNFDKENIIGCGGYGLVYKAELPDGTKVAIKKLNGEM		1	321
		motif_12	IZGNSRLLVYEYMENGSLDDWLHNRDDDA		1	400
		motif_14	MLKVLEVACKCVDPBPFKRPTMGZVVSML		1	580
		motif_19	GVVLLELLTGRRPVDVLSTSK		1	525
		motif_20	PSLGLALVLLVCLASPTSSCTE		1	0
TaPSKR14	22	motif_1	TGAIPAALNNLHFLSAFNISNNDLEGPIPSGGQFSTFQNSSFDGNPKLCG		1	612
		motif_2	KTHVTTELVGTFGYIPPEYGQAWVATLRGDVYSF		1	915
		motif_3	GLAYJHEVCEPQIVHRDIKSSNILLDKEFKA		1	870
		motif_4	LSSNQLTGPIPAWINSLNHLFYLDISNNSLTGEIPTALMEM		1	473
		motif_5	CQMEREFRAEVEALSRAQHKNLVPLLGYC		1	795
		motif_6	GHKLTFRDJLKATNNFDKENIIGCGGYGLVYKAELPDGTKVAIKKLNGEM		1	745
		motif_7	IGQLKRLEELHLDNNNMSGELPSALSNCTNLITIDLKSNNFSGELT		1	290
		motif_8	NNFTGTIPESIYSCSNLTALRLSSNKLHGQJSPRIGNLKSL		1	352
		motif_9	EIGQLKALLSLBLSFNKLSGZIPQSICNLTNLQVLDLSSNN		1	570
		motif_10	TMPZDDTIDGFENLQVLSIAGCSLSGKIPLWJS		1	431
		motif_11	LDLCFNQFSGSIPPGLGBCSKLRVLKAGYNNLSGTLPDELF		1	204
		motif_12	IZGNSRLLVYEYMENGSLDDWLHNRDDDA		1	824
		motif_13	NNSFTNITNALQILKSCRNLTTLLIGKNF		1	399
		motif_14	MLKVLEVACKCVDPBPFKRPTMGZVVSML		1	1003
		motif_15	GPSLQYRVVSAFPKVLNLSNNKFTGVIPP		1	541
		motif_16	WRNGTDCCKWEGITCSQDGTV		1	58
		motif_17	QVLNISSNLFTGQFPSTTWKVMK		2	153
						176
		motif_18	RGLEGHISPSLGNLTGLLRLNLSHNSLSGGLP		2	85
						256
		motif_19	GVVLLELLTGRRPVDVLSTSK		1	949
		motif_20	PSLGLALVLLVCLASPTSSCTE		1	8
TaPSKR15	13	motif_1	TGAIPAALNNLHFLSAFNISNNDLEGPIPSGGQFSTFQNSSFDGNPKLCG		1	604
		motif_4	LSSNQLTGPIPAWINSLNHLFYLDISNNSLTGEIPTALMEM		1	465
		motif_7	IGQLKRLEELHLDNNNMSGELPSALSNCTNLITIDLKSNNFSGELT		3	162
						210
						282
		motif_8	NNFTGTIPESIYSCSNLTALRLSSNKLHGQJSPRIGNLKSL		1	344
		motif_9	EIGQLKALLSLBLSFNKLSGZIPQSICNLTNLQVLDLSSNN		2	114
						562
		motif_10	TMPZDDTIDGFENLQVLSIAGCSLSGKIPLWJS		1	423
		motif_13	NNSFTNITNALQILKSCRNLTTLLIGKNF		1	391
		motif_15	GPSLQYRVVSAFPKVLNLSNNKFTGVIPP		1	533
		motif_16	WRNGTDCCKWEGITCSQDGTV		1	54
		motif_18	RGLEGHISPSLGNLTGLLRLNLSHNSLSGGLP		1	81
TaPSKR16	13	motif_1	TGAIPAALNNLHFLSAFNISNNDLEGPIPSGGQFSTFQNSSFDGNPKLCG		1	604
		motif_4	LSSNQLTGPIPAWINSLNHLFYLDISNNSLTGEIPTALMEM		2	126
						465
		motif_7	IGQLKRLEELHLDNNNMSGELPSALSNCTNLITIDLKSNNFSGELT		1	282
		motif_8	NNFTGTIPESIYSCSNLTALRLSSNKLHGQJSPRIGNLKSL		2	176
						344
		motif_9	EIGQLKALLSLBLSFNKLSGZIPQSICNLTNLQVLDLSSNN		1	562
		motif_10	TMPZDDTIDGFENLQVLSIAGCSLSGKIPLWJS		1	423
		motif_13	NNSFTNITNALQILKSCRNLTTLLIGKNF		1	391
		motif_15	GPSLQYRVVSAFPKVLNLSNNKFTGVIPP		1	533
		motif_16	WRNGTDCCKWEGITCSQDGTV		1	54
		motif_18	RGLEGHISPSLGNLTGLLRLNLSHNSLSGGLP		2	81
						248
TaPSKR17	14	motif_1	TGAIPAALNNLHFLSAFNISNNDLEGPIPSGGQFSTFQNSSFDGNPKLCG		1	620
		motif_4	LSSNQLTGPIPAWINSLNHLFYLDISNNSLTGEIPTALMEM		2	142
						481
		motif_7	IGQLKRLEELHLDNNNMSGELPSALSNCTNLITIDLKSNNFSGELT		1	298
		motif_8	NNFTGTIPESIYSCSNLTALRLSSNKLHGQJSPRIGNLKSL		2	192
						360
		motif_9	EIGQLKALLSLBLSFNKLSGZIPQSICNLTNLQVLDLSSNN		1	578
		motif_10	TMPZDDTIDGFENLQVLSIAGCSLSGKIPLWJS		1	439
		motif_13	NNSFTNITNALQILKSCRNLTTLLIGKNF		1	407
		motif_14	MLKVLEVACKCVDPBPFKRPTMGZVVSML		1	27
		motif_15	GPSLQYRVVSAFPKVLNLSNNKFTGVIPP		1	549
		motif_16	WRNGTDCCKWEGITCSQDGTV		1	70
		motif_18	RGLEGHISPSLGNLTGLLRLNLSHNSLSGGLP		2	97
						264
TaPSKR18	10	motif_2	KTHVTTELVGTFGYIPPEYGQAWVATLRGDVYSF		1	326
		motif_3	GLAYJHEVCEPQIVHRDIKSSNILLDKEFKA		1	281
		motif_5	CQMEREFRAEVEALSRAQHKNLVPLLGYC		1	206
		motif_6	GHKLTFRDJLKATNNFDKENIIGCGGYGLVYKAELPDGTKVAIKKLNGEM		1	156
		motif_12	IZGNSRLLVYEYMENGSLDDWLHNRDDDA		1	235
		motif_14	MLKVLEVACKCVDPBPFKRPTMGZVVSML		1	414
		motif_16	WRNGTDCCKWEGITCSQDGTV		1	117
		motif_19	GVVLLELLTGRRPVDVLSTSK		1	360
		motif_20	PSLGLALVLLVCLASPTSSCTE		2	22
						84
TaPSKR19	20	motif_1	TGAIPAALNNLHFLSAFNISNNDLEGPIPSGGQFSTFQNSSFDGNPKLCG		1	588
		motif_2	KTHVTTELVGTFGYIPPEYGQAWVATLRGDVYSF		1	896
		motif_3	GLAYJHEVCEPQIVHRDIKSSNILLDKEFKA		1	851
		motif_4	LSSNQLTGPIPAWINSLNHLFYLDISNNSLTGEIPTALMEM		1	450
		motif_5	CQMEREFRAEVEALSRAQHKNLVPLLGYC		1	776
		motif_6	GHKLTFRDJLKATNNFDKENIIGCGGYGLVYKAELPDGTKVAIKKLNGEM		1	726
		motif_7	IGQLKRLEELHLDNNNMSGELPSALSNCTNLITIDLKSNNFSGELT		1	267
		motif_8	NNFTGTIPESIYSCSNLTALRLSSNKLHGQJSPRIGNLKSL		1	330
		motif_9	EIGQLKALLSLBLSFNKLSGZIPQSICNLTNLQVLDLSSNN		1	546
		motif_10	TMPZDDTIDGFENLQVLSIAGCSLSGKIPLWJS		1	408
		motif_12	IZGNSRLLVYEYMENGSLDDWLHNRDDDA		1	805
		motif_13	NNSFTNITNALQILKSCRNLTTLLIGKNF		1	377
		motif_14	MLKVLEVACKCVDPBPFKRPTMGZVVSML		1	984
		motif_15	GPSLQYRVVSAFPKVLNLSNNKFTGVIPP		1	517
		motif_16	WRNGTDCCKWEGITCSQDGTV		1	57
		motif_18	RGLEGHISPSLGNLTGLLRLNLSHNSLSGGLP		3	110
						158
						233
		motif_19	GVVLLELLTGRRPVDVLSTSK		1	930
		motif_20	PSLGLALVLLVCLASPTSSCTE		1	673
TaPSKR20	8	motif_2	KTHVTTELVGTFGYIPPEYGQAWVATLRGDVYSF		1	491
		motif_3	GLAYJHEVCEPQIVHRDIKSSNILLDKEFKA		1	445
		motif_5	CQMEREFRAEVEALSRAQHKNLVPLLGYC		1	371
		motif_6	GHKLTFRDJLKATNNFDKENIIGCGGYGLVYKAELPDGTKVAIKKLNGEM		1	321
		motif_12	IZGNSRLLVYEYMENGSLDDWLHNRDDDA		1	400
		motif_14	MLKVLEVACKCVDPBPFKRPTMGZVVSML		1	580
		motif_19	GVVLLELLTGRRPVDVLSTSK		1	525
		motif_20	PSLGLALVLLVCLASPTSSCTE		1	0
TaPSKR21	22	motif_1	TGAIPAALNNLHFLSAFNISNNDLEGPIPSGGQFSTFQNSSFDGNPKLCG		1	611
		motif_2	KTHVTTELVGTFGYIPPEYGQAWVATLRGDVYSF		1	915
		motif_3	GLAYJHEVCEPQIVHRDIKSSNILLDKEFKA		1	870
		motif_4	LSSNQLTGPIPAWINSLNHLFYLDISNNSLTGEIPTALMEM		1	472
		motif_5	CQMEREFRAEVEALSRAQHKNLVPLLGYC		1	795
		motif_6	GHKLTFRDJLKATNNFDKENIIGCGGYGLVYKAELPDGTKVAIKKLNGEM		1	745
		motif_7	IGQLKRLEELHLDNNNMSGELPSALSNCTNLITIDLKSNNFSGELT		1	289
		motif_8	NNFTGTIPESIYSCSNLTALRLSSNKLHGQJSPRIGNLKSL		1	351
		motif_9	EIGQLKALLSLBLSFNKLSGZIPQSICNLTNLQVLDLSSNN		1	569
		motif_10	TMPZDDTIDGFENLQVLSIAGCSLSGKIPLWJS		1	430
		motif_11	LDLCFNQFSGSIPPGLGBCSKLRVLKAGYNNLSGTLPDELF		1	203
		motif_12	IZGNSRLLVYEYMENGSLDDWLHNRDDDA		1	824
		motif_13	NNSFTNITNALQILKSCRNLTTLLIGKNF		1	398
		motif_14	MLKVLEVACKCVDPBPFKRPTMGZVVSML		1	1003
		motif_15	GPSLQYRVVSAFPKVLNLSNNKFTGVIPP		1	540
		motif_16	WRNGTDCCKWEGITCSQDGTV		1	57
		motif_17	QVLNISSNLFTGQFPSTTWKVMK		2	152
						175
		motif_18	RGLEGHISPSLGNLTGLLRLNLSHNSLSGGLP		2	84
						255
		motif_19	GVVLLELLTGRRPVDVLSTSK		1	949
		motif_20	PSLGLALVLLVCLASPTSSCTE		1	8
TaPSKR22	13	motif_1	TGAIPAALNNLHFLSAFNISNNDLEGPIPSGGQFSTFQNSSFDGNPKLCG		1	604
		motif_4	LSSNQLTGPIPAWINSLNHLFYLDISNNSLTGEIPTALMEM		1	465
		motif_7	IGQLKRLEELHLDNNNMSGELPSALSNCTNLITIDLKSNNFSGELT		3	162
						210
						282
		motif_8	NNFTGTIPESIYSCSNLTALRLSSNKLHGQJSPRIGNLKSL		1	344
		motif_9	EIGQLKALLSLBLSFNKLSGZIPQSICNLTNLQVLDLSSNN		1	562
		motif_10	TMPZDDTIDGFENLQVLSIAGCSLSGKIPLWJS		1	423
		motif_13	NNSFTNITNALQILKSCRNLTTLLIGKNF		1	391
		motif_15	GPSLQYRVVSAFPKVLNLSNNKFTGVIPP		1	533
		motif_16	WRNGTDCCKWEGITCSQDGTV		1	54
		motif_18	RGLEGHISPSLGNLTGLLRLNLSHNSLSGGLP		2	81
						129
TaPSKR23	11	motif_1	TGAIPAALNNLHFLSAFNISNNDLEGPIPSGGQFSTFQNSSFDGNPKLCG		1	437
		motif_4	LSSNQLTGPIPAWINSLNHLFYLDISNNSLTGEIPTALMEM		1	300
		motif_7	IGQLKRLEELHLDNNNMSGELPSALSNCTNLITIDLKSNNFSGELT		1	117
		motif_8	NNFTGTIPESIYSCSNLTALRLSSNKLHGQJSPRIGNLKSL		1	179
		motif_9	EIGQLKALLSLBLSFNKLSGZIPQSICNLTNLQVLDLSSNN		1	396
		motif_10	TMPZDDTIDGFENLQVLSIAGCSLSGKIPLWJS		1	258
		motif_11	LDLCFNQFSGSIPPGLGBCSKLRVLKAGYNNLSGTLPDELF		1	29
		motif_13	NNSFTNITNALQILKSCRNLTTLLIGKNF		1	226
		motif_15	GPSLQYRVVSAFPKVLNLSNNKFTGVIPP		1	367
		motif_17	QVLNISSNLFTGQFPSTTWKVMK		1	3
		motif_18	RGLEGHISPSLGNLTGLLRLNLSHNSLSGGLP		1	83
TaPSKR24	14	motif_1	TGAIPAALNNLHFLSAFNISNNDLEGPIPSGGQFSTFQNSSFDGNPKLCG		1	620
		motif_4	LSSNQLTGPIPAWINSLNHLFYLDISNNSLTGEIPTALMEM		2	142
						481
		motif_7	IGQLKRLEELHLDNNNMSGELPSALSNCTNLITIDLKSNNFSGELT		1	298
		motif_8	NNFTGTIPESIYSCSNLTALRLSSNKLHGQJSPRIGNLKSL		2	192
						360
		motif_9	EIGQLKALLSLBLSFNKLSGZIPQSICNLTNLQVLDLSSNN		1	578
		motif_10	TMPZDDTIDGFENLQVLSIAGCSLSGKIPLWJS		1	439
		motif_13	NNSFTNITNALQILKSCRNLTTLLIGKNF		1	407
		motif_14	MLKVLEVACKCVDPBPFKRPTMGZVVSML		1	27
		motif_15	GPSLQYRVVSAFPKVLNLSNNKFTGVIPP		1	549
		motif_16	WRNGTDCCKWEGITCSQDGTV		1	70
		motif_18	RGLEGHISPSLGNLTGLLRLNLSHNSLSGGLP		2	97
						264
TaPSKR25	19	motif_1	TGAIPAALNNLHFLSAFNISNNDLEGPIPSGGQFSTFQNSSFDGNPKLCG		1	691
		motif_2	KTHVTTELVGTFGYIPPEYGQAWVATLRGDVYSF		1	1020
		motif_3	GLAYJHEVCEPQIVHRDIKSSNILLDKEFKA		1	974
		motif_4	LSSNQLTGPIPAWINSLNHLFYLDISNNSLTGEIPTALMEM		1	637
		motif_5	CQMEREFRAEVEALSRAQHKNLVPLLGYC		1	899
		motif_6	GHKLTFRDJLKATNNFDKENIIGCGGYGLVYKAELPDGTKVAIKKLNGEM		1	849
		motif_7	IGQLKRLEELHLDNNNMSGELPSALSNCTNLITIDLKSNNFSGELT		2	341
						462
		motif_8	NNFTGTIPESIYSCSNLTALRLSSNKLHGQJSPRIGNLKSL		1	404
		motif_11	LDLCFNQFSGSIPPGLGBCSKLRVLKAGYNNLSGTLPDELF		3	229
						277
						519
		motif_12	IZGNSRLLVYEYMENGSLDDWLHNRDDDA		1	928
		motif_14	MLKVLEVACKCVDPBPFKRPTMGZVVSML		1	1110
		motif_16	WRNGTDCCKWEGITCSQDGTV		1	80
		motif_18	RGLEGHISPSLGNLTGLLRLNLSHNSLSGGLP		2	109
						162
		motif_19	GVVLLELLTGRRPVDVLSTSK		1	1054
		motif_20	PSLGLALVLLVCLASPTSSCTE		1	12
TaPSKR26	7	motif_2	KTHVTTELVGTFGYIPPEYGQAWVATLRGDVYSF		1	344
		motif_3	GLAYJHEVCEPQIVHRDIKSSNILLDKEFKA		1	299
		motif_5	CQMEREFRAEVEALSRAQHKNLVPLLGYC		1	224
		motif_6	GHKLTFRDJLKATNNFDKENIIGCGGYGLVYKAELPDGTKVAIKKLNGEM		1	174
		motif_12	IZGNSRLLVYEYMENGSLDDWLHNRDDDA		1	253
		motif_14	MLKVLEVACKCVDPBPFKRPTMGZVVSML		1	432
		motif_19	GVVLLELLTGRRPVDVLSTSK		1	378
TaPSKR27	8	motif_2	KTHVTTELVGTFGYIPPEYGQAWVATLRGDVYSF		1	558
		motif_3	GLAYJHEVCEPQIVHRDIKSSNILLDKEFKA		1	512
		motif_5	CQMEREFRAEVEALSRAQHKNLVPLLGYC		1	435
		motif_6	GHKLTFRDJLKATNNFDKENIIGCGGYGLVYKAELPDGTKVAIKKLNGEM		1	385
		motif_8	NNFTGTIPESIYSCSNLTALRLSSNKLHGQJSPRIGNLKSL		1	25
		motif_12	IZGNSRLLVYEYMENGSLDDWLHNRDDDA		1	466
		motif_14	MLKVLEVACKCVDPBPFKRPTMGZVVSML		1	647
		motif_19	GVVLLELLTGRRPVDVLSTSK		1	592
TaPSKR28	8	motif_2	KTHVTTELVGTFGYIPPEYGQAWVATLRGDVYSF		1	342
		motif_3	GLAYJHEVCEPQIVHRDIKSSNILLDKEFKA		1	297
		motif_5	CQMEREFRAEVEALSRAQHKNLVPLLGYC		1	222
		motif_6	GHKLTFRDJLKATNNFDKENIIGCGGYGLVYKAELPDGTKVAIKKLNGEM		1	172
		motif_12	IZGNSRLLVYEYMENGSLDDWLHNRDDDA		1	251
		motif_14	MLKVLEVACKCVDPBPFKRPTMGZVVSML		1	430
		motif_19	GVVLLELLTGRRPVDVLSTSK		1	376
		motif_20	PSLGLALVLLVCLASPTSSCTE		1	27
TaPSKR29	8	motif_2	KTHVTTELVGTFGYIPPEYGQAWVATLRGDVYSF		1	340
		motif_3	GLAYJHEVCEPQIVHRDIKSSNILLDKEFKA		1	295
		motif_5	CQMEREFRAEVEALSRAQHKNLVPLLGYC		1	220
		motif_6	GHKLTFRDJLKATNNFDKENIIGCGGYGLVYKAELPDGTKVAIKKLNGEM		1	170
		motif_12	IZGNSRLLVYEYMENGSLDDWLHNRDDDA		1	249
		motif_14	MLKVLEVACKCVDPBPFKRPTMGZVVSML		1	428
		motif_15	GPSLQYRVVSAFPKVLNLSNNKFTGVIPP		1	27
		motif_19	GVVLLELLTGRRPVDVLSTSK		1	374
TaPSKR30	8	motif_2	KTHVTTELVGTFGYIPPEYGQAWVATLRGDVYSF		1	906
		motif_3	GLAYJHEVCEPQIVHRDIKSSNILLDKEFKA		2	860
						1041
		motif_5	CQMEREFRAEVEALSRAQHKNLVPLLGYC		1	785
		motif_6	GHKLTFRDJLKATNNFDKENIIGCGGYGLVYKAELPDGTKVAIKKLNGEM		1	735
		motif_12	IZGNSRLLVYEYMENGSLDDWLHNRDDDA		1	814
		motif_14	MLKVLEVACKCVDPBPFKRPTMGZVVSML		1	995
		motif_19	GVVLLELLTGRRPVDVLSTSK		1	940
TaPSKR31	20	motif_1	TGAIPAALNNLHFLSAFNISNNDLEGPIPSGGQFSTFQNSSFDGNPKLCG		1	688
		motif_2	KTHVTTELVGTFGYIPPEYGQAWVATLRGDVYSF		1	1017
		motif_3	GLAYJHEVCEPQIVHRDIKSSNILLDKEFKA		1	971
		motif_4	LSSNQLTGPIPAWINSLNHLFYLDISNNSLTGEIPTALMEM		2	252
						634
		motif_5	CQMEREFRAEVEALSRAQHKNLVPLLGYC		1	896
		motif_6	GHKLTFRDJLKATNNFDKENIIGCGGYGLVYKAELPDGTKVAIKKLNGEM		1	846
		motif_7	IGQLKRLEELHLDNNNMSGELPSALSNCTNLITIDLKSNNFSGELT		2	338
						459
		motif_8	NNFTGTIPESIYSCSNLTALRLSSNKLHGQJSPRIGNLKSL		2	207
						401
		motif_11	LDLCFNQFSGSIPPGLGBCSKLRVLKAGYNNLSGTLPDELF		1	516
		motif_12	IZGNSRLLVYEYMENGSLDDWLHNRDDDA		1	925
		motif_14	MLKVLEVACKCVDPBPFKRPTMGZVVSML		1	1107
		motif_16	WRNGTDCCKWEGITCSQDGTV		1	77
		motif_18	RGLEGHISPSLGNLTGLLRLNLSHNSLSGGLP		3	106
						159
						303
		motif_19	GVVLLELLTGRRPVDVLSTSK		1	1051
		motif_20	PSLGLALVLLVCLASPTSSCTE		1	15
TaPSKR32	8	motif_2	KTHVTTELVGTFGYIPPEYGQAWVATLRGDVYSF		1	344
		motif_3	GLAYJHEVCEPQIVHRDIKSSNILLDKEFKA		1	299
		motif_5	CQMEREFRAEVEALSRAQHKNLVPLLGYC		1	224
		motif_6	GHKLTFRDJLKATNNFDKENIIGCGGYGLVYKAELPDGTKVAIKKLNGEM		1	174
		motif_12	IZGNSRLLVYEYMENGSLDDWLHNRDDDA		1	253
		motif_14	MLKVLEVACKCVDPBPFKRPTMGZVVSML		1	432
		motif_19	GVVLLELLTGRRPVDVLSTSK		1	378
		motif_20	PSLGLALVLLVCLASPTSSCTE		1	34
TaPSKR33	8	motif_2	KTHVTTELVGTFGYIPPEYGQAWVATLRGDVYSF		1	558
		motif_3	GLAYJHEVCEPQIVHRDIKSSNILLDKEFKA		1	512
		motif_5	CQMEREFRAEVEALSRAQHKNLVPLLGYC		1	435
		motif_6	GHKLTFRDJLKATNNFDKENIIGCGGYGLVYKAELPDGTKVAIKKLNGEM		1	385
		motif_8	NNFTGTIPESIYSCSNLTALRLSSNKLHGQJSPRIGNLKSL		1	25
		motif_12	IZGNSRLLVYEYMENGSLDDWLHNRDDDA		1	466
		motif_14	MLKVLEVACKCVDPBPFKRPTMGZVVSML		1	647
		motif_19	GVVLLELLTGRRPVDVLSTSK		1	592
TaPSKR34	9	motif_2	KTHVTTELVGTFGYIPPEYGQAWVATLRGDVYSF		1	496
		motif_3	GLAYJHEVCEPQIVHRDIKSSNILLDKEFKA		1	450
		motif_5	CQMEREFRAEVEALSRAQHKNLVPLLGYC		1	378
		motif_6	GHKLTFRDJLKATNNFDKENIIGCGGYGLVYKAELPDGTKVAIKKLNGEM		2	119
						328
		motif_12	IZGNSRLLVYEYMENGSLDDWLHNRDDDA		1	407
		motif_14	MLKVLEVACKCVDPBPFKRPTMGZVVSML		1	585
		motif_19	GVVLLELLTGRRPVDVLSTSK		1	530
		motif_20	PSLGLALVLLVCLASPTSSCTE		1	199
TaPSKR35	7	motif_2	KTHVTTELVGTFGYIPPEYGQAWVATLRGDVYSF		1	393
		motif_3	GLAYJHEVCEPQIVHRDIKSSNILLDKEFKA		1	348
		motif_5	CQMEREFRAEVEALSRAQHKNLVPLLGYC		1	273
		motif_6	GHKLTFRDJLKATNNFDKENIIGCGGYGLVYKAELPDGTKVAIKKLNGEM		1	223
		motif_12	IZGNSRLLVYEYMENGSLDDWLHNRDDDA		1	302
		motif_14	MLKVLEVACKCVDPBPFKRPTMGZVVSML		1	481
		motif_19	GVVLLELLTGRRPVDVLSTSK		1	427
TaPSKR36	8	motif_2	KTHVTTELVGTFGYIPPEYGQAWVATLRGDVYSF		1	342
		motif_3	GLAYJHEVCEPQIVHRDIKSSNILLDKEFKA		1	297
		motif_5	CQMEREFRAEVEALSRAQHKNLVPLLGYC		1	222
		motif_6	GHKLTFRDJLKATNNFDKENIIGCGGYGLVYKAELPDGTKVAIKKLNGEM		1	172
		motif_12	IZGNSRLLVYEYMENGSLDDWLHNRDDDA		1	251
		motif_14	MLKVLEVACKCVDPBPFKRPTMGZVVSML		1	430
		motif_19	GVVLLELLTGRRPVDVLSTSK		1	376
		motif_20	PSLGLALVLLVCLASPTSSCTE		1	27
TaPSKR37	8	motif_2	KTHVTTELVGTFGYIPPEYGQAWVATLRGDVYSF		1	340
		motif_3	GLAYJHEVCEPQIVHRDIKSSNILLDKEFKA		1	295
		motif_5	CQMEREFRAEVEALSRAQHKNLVPLLGYC		1	220
		motif_6	GHKLTFRDJLKATNNFDKENIIGCGGYGLVYKAELPDGTKVAIKKLNGEM		1	170
		motif_12	IZGNSRLLVYEYMENGSLDDWLHNRDDDA		1	249
		motif_14	MLKVLEVACKCVDPBPFKRPTMGZVVSML		1	428
		motif_15	GPSLQYRVVSAFPKVLNLSNNKFTGVIPP		1	27
		motif_19	GVVLLELLTGRRPVDVLSTSK		1	374
TaPSKR38	8	motif_2	KTHVTTELVGTFGYIPPEYGQAWVATLRGDVYSF		1	929
		motif_3	GLAYJHEVCEPQIVHRDIKSSNILLDKEFKA		1	883
		motif_5	CQMEREFRAEVEALSRAQHKNLVPLLGYC		1	808
		motif_6	GHKLTFRDJLKATNNFDKENIIGCGGYGLVYKAELPDGTKVAIKKLNGEM		1	758
		motif_12	IZGNSRLLVYEYMENGSLDDWLHNRDDDA		1	837
		motif_14	MLKVLEVACKCVDPBPFKRPTMGZVVSML		1	1018
		motif_19	GVVLLELLTGRRPVDVLSTSK		1	963
		motif_20	PSLGLALVLLVCLASPTSSCTE		1	68
TaPSKR39	20	motif_1	TGAIPAALNNLHFLSAFNISNNDLEGPIPSGGQFSTFQNSSFDGNPKLCG		1	690
		motif_2	KTHVTTELVGTFGYIPPEYGQAWVATLRGDVYSF		1	1019
		motif_3	GLAYJHEVCEPQIVHRDIKSSNILLDKEFKA		1	973
		motif_4	LSSNQLTGPIPAWINSLNHLFYLDISNNSLTGEIPTALMEM		1	636
		motif_5	CQMEREFRAEVEALSRAQHKNLVPLLGYC		1	898
		motif_6	GHKLTFRDJLKATNNFDKENIIGCGGYGLVYKAELPDGTKVAIKKLNGEM		1	848
		motif_7	IGQLKRLEELHLDNNNMSGELPSALSNCTNLITIDLKSNNFSGELT		1	340
		motif_8	NNFTGTIPESIYSCSNLTALRLSSNKLHGQJSPRIGNLKSL		1	403
		motif_10	TMPZDDTIDGFENLQVLSIAGCSLSGKIPLWJS		1	138
		motif_11	LDLCFNQFSGSIPPGLGBCSKLRVLKAGYNNLSGTLPDELF		5	181
						228
						276
						446
						518
		motif_12	IZGNSRLLVYEYMENGSLDDWLHNRDDDA		1	927
		motif_14	MLKVLEVACKCVDPBPFKRPTMGZVVSML		1	1109
		motif_16	WRNGTDCCKWEGITCSQDGTV		1	80
		motif_19	GVVLLELLTGRRPVDVLSTSK		1	1053
		motif_20	PSLGLALVLLVCLASPTSSCTE		2	12
						786
TaPSKR40	8	motif_2	KTHVTTELVGTFGYIPPEYGQAWVATLRGDVYSF		1	344
		motif_3	GLAYJHEVCEPQIVHRDIKSSNILLDKEFKA		1	299
		motif_5	CQMEREFRAEVEALSRAQHKNLVPLLGYC		1	224
		motif_6	GHKLTFRDJLKATNNFDKENIIGCGGYGLVYKAELPDGTKVAIKKLNGEM		1	174
		motif_12	IZGNSRLLVYEYMENGSLDDWLHNRDDDA		1	253
		motif_14	MLKVLEVACKCVDPBPFKRPTMGZVVSML		1	432
		motif_19	GVVLLELLTGRRPVDVLSTSK		1	378
		motif_20	PSLGLALVLLVCLASPTSSCTE		1	34
TaPSKR41	8	motif_2	KTHVTTELVGTFGYIPPEYGQAWVATLRGDVYSF		1	558
		motif_3	GLAYJHEVCEPQIVHRDIKSSNILLDKEFKA		1	512
		motif_5	CQMEREFRAEVEALSRAQHKNLVPLLGYC		1	435
		motif_6	GHKLTFRDJLKATNNFDKENIIGCGGYGLVYKAELPDGTKVAIKKLNGEM		1	385
		motif_8	NNFTGTIPESIYSCSNLTALRLSSNKLHGQJSPRIGNLKSL		1	25
		motif_12	IZGNSRLLVYEYMENGSLDDWLHNRDDDA		1	466
		motif_14	MLKVLEVACKCVDPBPFKRPTMGZVVSML		1	647
		motif_19	GVVLLELLTGRRPVDVLSTSK		1	592
TaPSKR42	6	motif_2	KTHVTTELVGTFGYIPPEYGQAWVATLRGDVYSF		1	333
		motif_3	GLAYJHEVCEPQIVHRDIKSSNILLDKEFKA		1	288
		motif_5	CQMEREFRAEVEALSRAQHKNLVPLLGYC		1	221
		motif_6	GHKLTFRDJLKATNNFDKENIIGCGGYGLVYKAELPDGTKVAIKKLNGEM		1	171
		motif_14	MLKVLEVACKCVDPBPFKRPTMGZVVSML		1	421
		motif_19	GVVLLELLTGRRPVDVLSTSK		1	367
TaPSKR43	5	motif_3	GLAYJHEVCEPQIVHRDIKSSNILLDKEFKA		1	297
		motif_5	CQMEREFRAEVEALSRAQHKNLVPLLGYC		1	222
		motif_6	GHKLTFRDJLKATNNFDKENIIGCGGYGLVYKAELPDGTKVAIKKLNGEM		1	172
		motif_12	IZGNSRLLVYEYMENGSLDDWLHNRDDDA		1	251
		motif_20	PSLGLALVLLVCLASPTSSCTE		1	27
TaPSKR44	8	motif_2	KTHVTTELVGTFGYIPPEYGQAWVATLRGDVYSF		1	340
		motif_3	GLAYJHEVCEPQIVHRDIKSSNILLDKEFKA		1	295
		motif_5	CQMEREFRAEVEALSRAQHKNLVPLLGYC		1	220
		motif_6	GHKLTFRDJLKATNNFDKENIIGCGGYGLVYKAELPDGTKVAIKKLNGEM		1	170
		motif_12	IZGNSRLLVYEYMENGSLDDWLHNRDDDA		1	249
		motif_14	MLKVLEVACKCVDPBPFKRPTMGZVVSML		1	428
		motif_15	GPSLQYRVVSAFPKVLNLSNNKFTGVIPP		1	27
		motif_19	GVVLLELLTGRRPVDVLSTSK		1	374
TaPSKR45	9	motif_2	KTHVTTELVGTFGYIPPEYGQAWVATLRGDVYSF		1	907
		motif_3	GLAYJHEVCEPQIVHRDIKSSNILLDKEFKA		2	861
						1042
		motif_5	CQMEREFRAEVEALSRAQHKNLVPLLGYC		1	786
		motif_6	GHKLTFRDJLKATNNFDKENIIGCGGYGLVYKAELPDGTKVAIKKLNGEM		1	736
		motif_12	IZGNSRLLVYEYMENGSLDDWLHNRDDDA		1	815
		motif_14	MLKVLEVACKCVDPBPFKRPTMGZVVSML		1	996
		motif_19	GVVLLELLTGRRPVDVLSTSK		1	941
		motif_20	PSLGLALVLLVCLASPTSSCTE		1	68
TaPSKR46	6	motif_2	KTHVTTELVGTFGYIPPEYGQAWVATLRGDVYSF		1	321
		motif_3	GLAYJHEVCEPQIVHRDIKSSNILLDKEFKA		1	276
		motif_5	CQMEREFRAEVEALSRAQHKNLVPLLGYC		1	220
		motif_6	GHKLTFRDJLKATNNFDKENIIGCGGYGLVYKAELPDGTKVAIKKLNGEM		1	170
		motif_14	MLKVLEVACKCVDPBPFKRPTMGZVVSML		1	409
		motif_19	GVVLLELLTGRRPVDVLSTSK		1	355
TaPSKR47	15	motif_1	TGAIPAALNNLHFLSAFNISNNDLEGPIPSGGQFSTFQNSSFDGNPKLCG		1	555
		motif_4	LSSNQLTGPIPAWINSLNHLFYLDISNNSLTGEIPTALMEM		1	420
		motif_7	IGQLKRLEELHLDNNNMSGELPSALSNCTNLITIDLKSNNFSGELT		1	237
		motif_8	NNFTGTIPESIYSCSNLTALRLSSNKLHGQJSPRIGNLKSL		1	300
		motif_9	EIGQLKALLSLBLSFNKLSGZIPQSICNLTNLQVLDLSSNN		1	513
		motif_10	TMPZDDTIDGFENLQVLSIAGCSLSGKIPLWJS		1	378
		motif_11	LDLCFNQFSGSIPPGLGBCSKLRVLKAGYNNLSGTLPDELF		1	149
		motif_13	NNSFTNITNALQILKSCRNLTTLLIGKNF		1	346
		motif_15	GPSLQYRVVSAFPKVLNLSNNKFTGVIPP		1	484
		motif_16	WRNGTDCCKWEGITCSQDGTV		1	2
		motif_17	QVLNISSNLFTGQFPSTTWKVMK		2	98
						123
		motif_18	RGLEGHISPSLGNLTGLLRLNLSHNSLSGGLP		2	30
						203
		motif_20	PSLGLALVLLVCLASPTSSCTE		1	76
TaPSKR48	15	motif_1	TGAIPAALNNLHFLSAFNISNNDLEGPIPSGGQFSTFQNSSFDGNPKLCG		1	602
		motif_4	LSSNQLTGPIPAWINSLNHLFYLDISNNSLTGEIPTALMEM		1	467
		motif_7	IGQLKRLEELHLDNNNMSGELPSALSNCTNLITIDLKSNNFSGELT		1	284
		motif_8	NNFTGTIPESIYSCSNLTALRLSSNKLHGQJSPRIGNLKSL		1	347
		motif_9	EIGQLKALLSLBLSFNKLSGZIPQSICNLTNLQVLDLSSNN		1	560
		motif_10	TMPZDDTIDGFENLQVLSIAGCSLSGKIPLWJS		1	425
		motif_11	LDLCFNQFSGSIPPGLGBCSKLRVLKAGYNNLSGTLPDELF		1	196
		motif_13	NNSFTNITNALQILKSCRNLTTLLIGKNF		1	393
		motif_15	GPSLQYRVVSAFPKVLNLSNNKFTGVIPP		1	531
		motif_16	WRNGTDCCKWEGITCSQDGTV		1	49
		motif_17	QVLNISSNLFTGQFPSTTWKVMK		2	145
						170
		motif_18	RGLEGHISPSLGNLTGLLRLNLSHNSLSGGLP		2	77
						250
		motif_20	PSLGLALVLLVCLASPTSSCTE		1	5
TaPSKR49	7	motif_2	KTHVTTELVGTFGYIPPEYGQAWVATLRGDVYSF		1	340
		motif_3	GLAYJHEVCEPQIVHRDIKSSNILLDKEFKA		1	295
		motif_5	CQMEREFRAEVEALSRAQHKNLVPLLGYC		1	220
		motif_6	GHKLTFRDJLKATNNFDKENIIGCGGYGLVYKAELPDGTKVAIKKLNGEM		1	170
		motif_12	IZGNSRLLVYEYMENGSLDDWLHNRDDDA		1	249
		motif_14	MLKVLEVACKCVDPBPFKRPTMGZVVSML		1	428
		motif_19	GVVLLELLTGRRPVDVLSTSK		1	374
TaPSKR50	9	motif_2	KTHVTTELVGTFGYIPPEYGQAWVATLRGDVYSF		1	377
		motif_3	GLAYJHEVCEPQIVHRDIKSSNILLDKEFKA		1	332
		motif_5	CQMEREFRAEVEALSRAQHKNLVPLLGYC		1	257
		motif_6	GHKLTFRDJLKATNNFDKENIIGCGGYGLVYKAELPDGTKVAIKKLNGEM		1	207
		motif_12	IZGNSRLLVYEYMENGSLDDWLHNRDDDA		1	286
		motif_14	MLKVLEVACKCVDPBPFKRPTMGZVVSML		1	465
		motif_19	GVVLLELLTGRRPVDVLSTSK		1	411
		motif_20	PSLGLALVLLVCLASPTSSCTE		2	57
						162
TaPSKR51	15	motif_1	TGAIPAALNNLHFLSAFNISNNDLEGPIPSGGQFSTFQNSSFDGNPKLCG		1	602
		motif_4	LSSNQLTGPIPAWINSLNHLFYLDISNNSLTGEIPTALMEM		1	467
		motif_7	IGQLKRLEELHLDNNNMSGELPSALSNCTNLITIDLKSNNFSGELT		1	284
		motif_8	NNFTGTIPESIYSCSNLTALRLSSNKLHGQJSPRIGNLKSL		1	347
		motif_9	EIGQLKALLSLBLSFNKLSGZIPQSICNLTNLQVLDLSSNN		1	560
		motif_10	TMPZDDTIDGFENLQVLSIAGCSLSGKIPLWJS		1	425
		motif_11	LDLCFNQFSGSIPPGLGBCSKLRVLKAGYNNLSGTLPDELF		1	196
		motif_13	NNSFTNITNALQILKSCRNLTTLLIGKNF		1	393
		motif_15	GPSLQYRVVSAFPKVLNLSNNKFTGVIPP		1	531
		motif_16	WRNGTDCCKWEGITCSQDGTV		1	49
		motif_17	QVLNISSNLFTGQFPSTTWKVMK		2	145
						170
		motif_18	RGLEGHISPSLGNLTGLLRLNLSHNSLSGGLP		2	77
						250
		motif_20	PSLGLALVLLVCLASPTSSCTE		1	5
TaPSKR52	7	motif_2	KTHVTTELVGTFGYIPPEYGQAWVATLRGDVYSF		1	340
		motif_3	GLAYJHEVCEPQIVHRDIKSSNILLDKEFKA		1	295
		motif_5	CQMEREFRAEVEALSRAQHKNLVPLLGYC		1	220
		motif_6	GHKLTFRDJLKATNNFDKENIIGCGGYGLVYKAELPDGTKVAIKKLNGEM		1	170
		motif_12	IZGNSRLLVYEYMENGSLDDWLHNRDDDA		1	249
		motif_14	MLKVLEVACKCVDPBPFKRPTMGZVVSML		1	428
		motif_19	GVVLLELLTGRRPVDVLSTSK		1	374
TaPSKR53	9	motif_2	KTHVTTELVGTFGYIPPEYGQAWVATLRGDVYSF		1	377
		motif_3	GLAYJHEVCEPQIVHRDIKSSNILLDKEFKA		1	332
		motif_5	CQMEREFRAEVEALSRAQHKNLVPLLGYC		1	257
		motif_6	GHKLTFRDJLKATNNFDKENIIGCGGYGLVYKAELPDGTKVAIKKLNGEM		1	207
		motif_12	IZGNSRLLVYEYMENGSLDDWLHNRDDDA		1	286
		motif_14	MLKVLEVACKCVDPBPFKRPTMGZVVSML		1	465
		motif_19	GVVLLELLTGRRPVDVLSTSK		1	411
		motif_20	PSLGLALVLLVCLASPTSSCTE		2	58
						162
TaPSKR54	11	motif_1	TGAIPAALNNLHFLSAFNISNNDLEGPIPSGGQFSTFQNSSFDGNPKLCG		1	165
		motif_2	KTHVTTELVGTFGYIPPEYGQAWVATLRGDVYSF		1	481
		motif_3	GLAYJHEVCEPQIVHRDIKSSNILLDKEFKA		1	436
		motif_4	LSSNQLTGPIPAWINSLNHLFYLDISNNSLTGEIPTALMEM		1	111
		motif_5	CQMEREFRAEVEALSRAQHKNLVPLLGYC		1	361
		motif_6	GHKLTFRDJLKATNNFDKENIIGCGGYGLVYKAELPDGTKVAIKKLNGEM		1	311
		motif_12	IZGNSRLLVYEYMENGSLDDWLHNRDDDA		1	390
		motif_14	MLKVLEVACKCVDPBPFKRPTMGZVVSML		1	568
		motif_16	WRNGTDCCKWEGITCSQDGTV		1	61
		motif_19	GVVLLELLTGRRPVDVLSTSK		1	515
		motif_20	PSLGLALVLLVCLASPTSSCTE		1	19
TaPSKR55	9	motif_2	KTHVTTELVGTFGYIPPEYGQAWVATLRGDVYSF		1	374
		motif_3	GLAYJHEVCEPQIVHRDIKSSNILLDKEFKA		1	329
		motif_5	CQMEREFRAEVEALSRAQHKNLVPLLGYC		1	254
		motif_6	GHKLTFRDJLKATNNFDKENIIGCGGYGLVYKAELPDGTKVAIKKLNGEM		1	204
		motif_12	IZGNSRLLVYEYMENGSLDDWLHNRDDDA		1	283
		motif_14	MLKVLEVACKCVDPBPFKRPTMGZVVSML		1	462
		motif_19	GVVLLELLTGRRPVDVLSTSK		1	408
		motif_20	PSLGLALVLLVCLASPTSSCTE		2	56
						159
TaPSKR56	11	motif_1	TGAIPAALNNLHFLSAFNISNNDLEGPIPSGGQFSTFQNSSFDGNPKLCG		1	164
		motif_2	KTHVTTELVGTFGYIPPEYGQAWVATLRGDVYSF		1	480
		motif_3	GLAYJHEVCEPQIVHRDIKSSNILLDKEFKA		1	435
		motif_4	LSSNQLTGPIPAWINSLNHLFYLDISNNSLTGEIPTALMEM		1	110
		motif_5	CQMEREFRAEVEALSRAQHKNLVPLLGYC		1	360
		motif_6	GHKLTFRDJLKATNNFDKENIIGCGGYGLVYKAELPDGTKVAIKKLNGEM		1	310
		motif_12	IZGNSRLLVYEYMENGSLDDWLHNRDDDA		1	389
		motif_14	MLKVLEVACKCVDPBPFKRPTMGZVVSML		1	567
		motif_16	WRNGTDCCKWEGITCSQDGTV		1	60
		motif_19	GVVLLELLTGRRPVDVLSTSK		1	514
		motif_20	PSLGLALVLLVCLASPTSSCTE		1	18
TaPSKR57	11	motif_1	TGAIPAALNNLHFLSAFNISNNDLEGPIPSGGQFSTFQNSSFDGNPKLCG		1	167
		motif_2	KTHVTTELVGTFGYIPPEYGQAWVATLRGDVYSF		1	483
		motif_3	GLAYJHEVCEPQIVHRDIKSSNILLDKEFKA		1	438
		motif_4	LSSNQLTGPIPAWINSLNHLFYLDISNNSLTGEIPTALMEM		1	113
		motif_5	CQMEREFRAEVEALSRAQHKNLVPLLGYC		1	363
		motif_6	GHKLTFRDJLKATNNFDKENIIGCGGYGLVYKAELPDGTKVAIKKLNGEM		1	313
		motif_12	IZGNSRLLVYEYMENGSLDDWLHNRDDDA		1	392
		motif_14	MLKVLEVACKCVDPBPFKRPTMGZVVSML		1	570
		motif_16	WRNGTDCCKWEGITCSQDGTV		1	63
		motif_19	GVVLLELLTGRRPVDVLSTSK		1	517
		motif_20	PSLGLALVLLVCLASPTSSCTE		1	17
TaPSKR58	22	motif_1	TGAIPAALNNLHFLSAFNISNNDLEGPIPSGGQFSTFQNSSFDGNPKLCG		1	620
		motif_2	KTHVTTELVGTFGYIPPEYGQAWVATLRGDVYSF		1	943
		motif_3	GLAYJHEVCEPQIVHRDIKSSNILLDKEFKA		1	897
		motif_4	LSSNQLTGPIPAWINSLNHLFYLDISNNSLTGEIPTALMEM		1	478
		motif_5	CQMEREFRAEVEALSRAQHKNLVPLLGYC		1	822
		motif_6	GHKLTFRDJLKATNNFDKENIIGCGGYGLVYKAELPDGTKVAIKKLNGEM		1	772
		motif_7	IGQLKRLEELHLDNNNMSGELPSALSNCTNLITIDLKSNNFSGELT		3	198
						246
						295
		motif_8	NNFTGTIPESIYSCSNLTALRLSSNKLHGQJSPRIGNLKSL		1	357
		motif_9	EIGQLKALLSLBLSFNKLSGZIPQSICNLTNLQVLDLSSNN		1	578
		motif_10	TMPZDDTIDGFENLQVLSIAGCSLSGKIPLWJS		1	436
		motif_11	LDLCFNQFSGSIPPGLGBCSKLRVLKAGYNNLSGTLPDELF		1	111
		motif_12	IZGNSRLLVYEYMENGSLDDWLHNRDDDA		1	852
		motif_13	NNSFTNITNALQILKSCRNLTTLLIGKNF		1	404
		motif_14	MLKVLEVACKCVDPBPFKRPTMGZVVSML		1	1030
		motif_15	GPSLQYRVVSAFPKVLNLSNNKFTGVIPP		1	549
		motif_16	WRNGTDCCKWEGITCSQDGTV		1	64
		motif_17	QVLNISSNLFTGQFPSTTWKVMK		1	156
		motif_19	GVVLLELLTGRRPVDVLSTSK		1	977
		motif_20	PSLGLALVLLVCLASPTSSCTE		2	7
						706
TaPSKR59	23	motif_1	TGAIPAALNNLHFLSAFNISNNDLEGPIPSGGQFSTFQNSSFDGNPKLCG		1	607
		motif_2	KTHVTTELVGTFGYIPPEYGQAWVATLRGDVYSF		1	917
		motif_3	GLAYJHEVCEPQIVHRDIKSSNILLDKEFKA		1	872
		motif_4	LSSNQLTGPIPAWINSLNHLFYLDISNNSLTGEIPTALMEM		1	475
		motif_5	CQMEREFRAEVEALSRAQHKNLVPLLGYC		1	796
		motif_6	GHKLTFRDJLKATNNFDKENIIGCGGYGLVYKAELPDGTKVAIKKLNGEM		1	746
		motif_7	IGQLKRLEELHLDNNNMSGELPSALSNCTNLITIDLKSNNFSGELT		1	291
		motif_8	NNFTGTIPESIYSCSNLTALRLSSNKLHGQJSPRIGNLKSL		1	354
		motif_9	EIGQLKALLSLBLSFNKLSGZIPQSICNLTNLQVLDLSSNN		1	565
		motif_10	TMPZDDTIDGFENLQVLSIAGCSLSGKIPLWJS		1	433
		motif_11	LDLCFNQFSGSIPPGLGBCSKLRVLKAGYNNLSGTLPDELF		1	205
		motif_12	IZGNSRLLVYEYMENGSLDDWLHNRDDDA		1	825
		motif_13	NNSFTNITNALQILKSCRNLTTLLIGKNF		1	401
		motif_14	MLKVLEVACKCVDPBPFKRPTMGZVVSML		1	1003
		motif_15	GPSLQYRVVSAFPKVLNLSNNKFTGVIPP		1	536
		motif_16	WRNGTDCCKWEGITCSQDGTV		1	57
		motif_17	QVLNISSNLFTGQFPSTTWKVMK		2	153
						178
		motif_18	RGLEGHISPSLGNLTGLLRLNLSHNSLSGGLP		2	86
						257
		motif_19	GVVLLELLTGRRPVDVLSTSK		1	951
		motif_20	PSLGLALVLLVCLASPTSSCTE		2	13
						695
TaPSKR60	23	motif_1	TGAIPAALNNLHFLSAFNISNNDLEGPIPSGGQFSTFQNSSFDGNPKLCG		1	622
		motif_2	KTHVTTELVGTFGYIPPEYGQAWVATLRGDVYSF		1	931
		motif_3	GLAYJHEVCEPQIVHRDIKSSNILLDKEFKA		1	887
		motif_4	LSSNQLTGPIPAWINSLNHLFYLDISNNSLTGEIPTALMEM		1	487
		motif_5	CQMEREFRAEVEALSRAQHKNLVPLLGYC		1	811
		motif_6	GHKLTFRDJLKATNNFDKENIIGCGGYGLVYKAELPDGTKVAIKKLNGEM		1	761
		motif_7	IGQLKRLEELHLDNNNMSGELPSALSNCTNLITIDLKSNNFSGELT		1	302
		motif_8	NNFTGTIPESIYSCSNLTALRLSSNKLHGQJSPRIGNLKSL		2	365
						711
		motif_9	EIGQLKALLSLBLSFNKLSGZIPQSICNLTNLQVLDLSSNN		1	580
		motif_10	TMPZDDTIDGFENLQVLSIAGCSLSGKIPLWJS		1	445
		motif_11	LDLCFNQFSGSIPPGLGBCSKLRVLKAGYNNLSGTLPDELF		1	214
		motif_12	IZGNSRLLVYEYMENGSLDDWLHNRDDDA		1	840
		motif_13	NNSFTNITNALQILKSCRNLTTLLIGKNF		1	412
		motif_14	MLKVLEVACKCVDPBPFKRPTMGZVVSML		1	1017
		motif_15	GPSLQYRVVSAFPKVLNLSNNKFTGVIPP		1	551
		motif_16	WRNGTDCCKWEGITCSQDGTV		1	68
		motif_17	QVLNISSNLFTGQFPSTTWKVMK		2	163
						187
		motif_18	RGLEGHISPSLGNLTGLLRLNLSHNSLSGGLP		2	96
						268
		motif_19	GVVLLELLTGRRPVDVLSTSK		1	965
		motif_20	PSLGLALVLLVCLASPTSSCTE		1	23
TaPSKR61	14	motif_1	TGAIPAALNNLHFLSAFNISNNDLEGPIPSGGQFSTFQNSSFDGNPKLCG		1	305
		motif_2	KTHVTTELVGTFGYIPPEYGQAWVATLRGDVYSF		1	616
		motif_3	GLAYJHEVCEPQIVHRDIKSSNILLDKEFKA		1	571
		motif_4	LSSNQLTGPIPAWINSLNHLFYLDISNNSLTGEIPTALMEM		1	168
		motif_5	CQMEREFRAEVEALSRAQHKNLVPLLGYC		1	495
		motif_6	GHKLTFRDJLKATNNFDKENIIGCGGYGLVYKAELPDGTKVAIKKLNGEM		1	445
		motif_8	NNFTGTIPESIYSCSNLTALRLSSNKLHGQJSPRIGNLKSL		1	47
		motif_9	EIGQLKALLSLBLSFNKLSGZIPQSICNLTNLQVLDLSSNN		1	263
		motif_10	TMPZDDTIDGFENLQVLSIAGCSLSGKIPLWJS		1	126
		motif_12	IZGNSRLLVYEYMENGSLDDWLHNRDDDA		1	524
		motif_13	NNSFTNITNALQILKSCRNLTTLLIGKNF		1	94
		motif_14	MLKVLEVACKCVDPBPFKRPTMGZVVSML		1	702
		motif_15	GPSLQYRVVSAFPKVLNLSNNKFTGVIPP		1	234
		motif_19	GVVLLELLTGRRPVDVLSTSK		1	650
TaPSKR62	22	motif_1	TGAIPAALNNLHFLSAFNISNNDLEGPIPSGGQFSTFQNSSFDGNPKLCG		1	616
		motif_2	KTHVTTELVGTFGYIPPEYGQAWVATLRGDVYSF		1	927
		motif_3	GLAYJHEVCEPQIVHRDIKSSNILLDKEFKA		1	882
		motif_4	LSSNQLTGPIPAWINSLNHLFYLDISNNSLTGEIPTALMEM		1	481
		motif_5	CQMEREFRAEVEALSRAQHKNLVPLLGYC		1	806
		motif_6	GHKLTFRDJLKATNNFDKENIIGCGGYGLVYKAELPDGTKVAIKKLNGEM		1	756
		motif_7	IGQLKRLEELHLDNNNMSGELPSALSNCTNLITIDLKSNNFSGELT		1	297
		motif_8	NNFTGTIPESIYSCSNLTALRLSSNKLHGQJSPRIGNLKSL		1	360
		motif_9	EIGQLKALLSLBLSFNKLSGZIPQSICNLTNLQVLDLSSNN		1	574
		motif_10	TMPZDDTIDGFENLQVLSIAGCSLSGKIPLWJS		1	439
		motif_11	LDLCFNQFSGSIPPGLGBCSKLRVLKAGYNNLSGTLPDELF		1	209
		motif_12	IZGNSRLLVYEYMENGSLDDWLHNRDDDA		1	835
		motif_13	NNSFTNITNALQILKSCRNLTTLLIGKNF		1	407
		motif_14	MLKVLEVACKCVDPBPFKRPTMGZVVSML		1	1013
		motif_15	GPSLQYRVVSAFPKVLNLSNNKFTGVIPP		1	545
		motif_16	WRNGTDCCKWEGITCSQDGTV		1	61
		motif_17	QVLNISSNLFTGQFPSTTWKVMK		2	157
						182
		motif_18	RGLEGHISPSLGNLTGLLRLNLSHNSLSGGLP		2	90
						263
		motif_19	GVVLLELLTGRRPVDVLSTSK		1	961
		motif_20	PSLGLALVLLVCLASPTSSCTE		1	17
TaPSKR63	21	motif_1	TGAIPAALNNLHFLSAFNISNNDLEGPIPSGGQFSTFQNSSFDGNPKLCG		1	612
		motif_2	KTHVTTELVGTFGYIPPEYGQAWVATLRGDVYSF		1	924
		motif_3	GLAYJHEVCEPQIVHRDIKSSNILLDKEFKA		1	879
		motif_4	LSSNQLTGPIPAWINSLNHLFYLDISNNSLTGEIPTALMEM		1	477
		motif_5	CQMEREFRAEVEALSRAQHKNLVPLLGYC		1	803
		motif_6	GHKLTFRDJLKATNNFDKENIIGCGGYGLVYKAELPDGTKVAIKKLNGEM		1	753
		motif_7	IGQLKRLEELHLDNNNMSGELPSALSNCTNLITIDLKSNNFSGELT		1	293
		motif_8	NNFTGTIPESIYSCSNLTALRLSSNKLHGQJSPRIGNLKSL		1	356
		motif_9	EIGQLKALLSLBLSFNKLSGZIPQSICNLTNLQVLDLSSNN		1	570
		motif_10	TMPZDDTIDGFENLQVLSIAGCSLSGKIPLWJS		1	435
		motif_11	LDLCFNQFSGSIPPGLGBCSKLRVLKAGYNNLSGTLPDELF		1	205
		motif_12	IZGNSRLLVYEYMENGSLDDWLHNRDDDA		1	832
		motif_13	NNSFTNITNALQILKSCRNLTTLLIGKNF		1	403
		motif_14	MLKVLEVACKCVDPBPFKRPTMGZVVSML		1	1010
		motif_15	GPSLQYRVVSAFPKVLNLSNNKFTGVIPP		1	541
		motif_16	WRNGTDCCKWEGITCSQDGTV		1	61
		motif_17	QVLNISSNLFTGQFPSTTWKVMK		1	156
		motif_18	RGLEGHISPSLGNLTGLLRLNLSHNSLSGGLP		2	89
						259
		motif_19	GVVLLELLTGRRPVDVLSTSK		1	958
		motif_20	PSLGLALVLLVCLASPTSSCTE		1	17
TaPSKR64	11	motif_1	TGAIPAALNNLHFLSAFNISNNDLEGPIPSGGQFSTFQNSSFDGNPKLCG		1	150
		motif_2	KTHVTTELVGTFGYIPPEYGQAWVATLRGDVYSF		1	462
		motif_3	GLAYJHEVCEPQIVHRDIKSSNILLDKEFKA		1	417
		motif_4	LSSNQLTGPIPAWINSLNHLFYLDISNNSLTGEIPTALMEM		1	15
		motif_5	CQMEREFRAEVEALSRAQHKNLVPLLGYC		1	341
		motif_6	GHKLTFRDJLKATNNFDKENIIGCGGYGLVYKAELPDGTKVAIKKLNGEM		1	291
		motif_9	EIGQLKALLSLBLSFNKLSGZIPQSICNLTNLQVLDLSSNN		1	108
		motif_12	IZGNSRLLVYEYMENGSLDDWLHNRDDDA		1	370
		motif_14	MLKVLEVACKCVDPBPFKRPTMGZVVSML		1	548
		motif_15	GPSLQYRVVSAFPKVLNLSNNKFTGVIPP		1	79
		motif_19	GVVLLELLTGRRPVDVLSTSK		1	496
TaPSKR65	22	motif_1	TGAIPAALNNLHFLSAFNISNNDLEGPIPSGGQFSTFQNSSFDGNPKLCG		1	616
		motif_2	KTHVTTELVGTFGYIPPEYGQAWVATLRGDVYSF		1	928
		motif_3	GLAYJHEVCEPQIVHRDIKSSNILLDKEFKA		1	883
		motif_4	LSSNQLTGPIPAWINSLNHLFYLDISNNSLTGEIPTALMEM		1	481
		motif_5	CQMEREFRAEVEALSRAQHKNLVPLLGYC		1	807
		motif_6	GHKLTFRDJLKATNNFDKENIIGCGGYGLVYKAELPDGTKVAIKKLNGEM		1	757
		motif_7	IGQLKRLEELHLDNNNMSGELPSALSNCTNLITIDLKSNNFSGELT		1	297
		motif_8	NNFTGTIPESIYSCSNLTALRLSSNKLHGQJSPRIGNLKSL		1	360
		motif_9	EIGQLKALLSLBLSFNKLSGZIPQSICNLTNLQVLDLSSNN		1	574
		motif_10	TMPZDDTIDGFENLQVLSIAGCSLSGKIPLWJS		1	439
		motif_11	LDLCFNQFSGSIPPGLGBCSKLRVLKAGYNNLSGTLPDELF		1	209
		motif_12	IZGNSRLLVYEYMENGSLDDWLHNRDDDA		1	836
		motif_13	NNSFTNITNALQILKSCRNLTTLLIGKNF		1	407
		motif_14	MLKVLEVACKCVDPBPFKRPTMGZVVSML		1	1014
		motif_15	GPSLQYRVVSAFPKVLNLSNNKFTGVIPP		1	545
		motif_16	WRNGTDCCKWEGITCSQDGTV		1	61
		motif_17	QVLNISSNLFTGQFPSTTWKVMK		2	157
						182
		motif_18	RGLEGHISPSLGNLTGLLRLNLSHNSLSGGLP		2	89
						263
		motif_19	GVVLLELLTGRRPVDVLSTSK		1	962
		motif_20	PSLGLALVLLVCLASPTSSCTE		1	17
TaPSKR66	19	motif_1	TGAIPAALNNLHFLSAFNISNNDLEGPIPSGGQFSTFQNSSFDGNPKLCG		1	615
		motif_3	GLAYJHEVCEPQIVHRDIKSSNILLDKEFKA		1	883
		motif_4	LSSNQLTGPIPAWINSLNHLFYLDISNNSLTGEIPTALMEM		1	480
		motif_5	CQMEREFRAEVEALSRAQHKNLVPLLGYC		1	806
		motif_6	GHKLTFRDJLKATNNFDKENIIGCGGYGLVYKAELPDGTKVAIKKLNGEM		1	756
		motif_7	IGQLKRLEELHLDNNNMSGELPSALSNCTNLITIDLKSNNFSGELT		1	296
		motif_8	NNFTGTIPESIYSCSNLTALRLSSNKLHGQJSPRIGNLKSL		1	359
		motif_9	EIGQLKALLSLBLSFNKLSGZIPQSICNLTNLQVLDLSSNN		1	573
		motif_10	TMPZDDTIDGFENLQVLSIAGCSLSGKIPLWJS		1	438
		motif_11	LDLCFNQFSGSIPPGLGBCSKLRVLKAGYNNLSGTLPDELF		1	208
		motif_12	IZGNSRLLVYEYMENGSLDDWLHNRDDDA		1	835
		motif_13	NNSFTNITNALQILKSCRNLTTLLIGKNF		1	406
		motif_15	GPSLQYRVVSAFPKVLNLSNNKFTGVIPP		1	544
		motif_16	WRNGTDCCKWEGITCSQDGTV		1	61
		motif_17	QVLNISSNLFTGQFPSTTWKVMK		2	156
						181
		motif_18	RGLEGHISPSLGNLTGLLRLNLSHNSLSGGLP		2	89
						262
		motif_20	PSLGLALVLLVCLASPTSSCTE		1	17
TaPSKR67	23	motif_1	TGAIPAALNNLHFLSAFNISNNDLEGPIPSGGQFSTFQNSSFDGNPKLCG		1	614
		motif_2	KTHVTTELVGTFGYIPPEYGQAWVATLRGDVYSF		1	926
		motif_3	GLAYJHEVCEPQIVHRDIKSSNILLDKEFKA		1	881
		motif_4	LSSNQLTGPIPAWINSLNHLFYLDISNNSLTGEIPTALMEM		1	479
		motif_5	CQMEREFRAEVEALSRAQHKNLVPLLGYC		1	805
		motif_6	GHKLTFRDJLKATNNFDKENIIGCGGYGLVYKAELPDGTKVAIKKLNGEM		1	755
		motif_7	IGQLKRLEELHLDNNNMSGELPSALSNCTNLITIDLKSNNFSGELT		1	295
		motif_8	NNFTGTIPESIYSCSNLTALRLSSNKLHGQJSPRIGNLKSL		1	358
		motif_9	EIGQLKALLSLBLSFNKLSGZIPQSICNLTNLQVLDLSSNN		1	572
		motif_10	TMPZDDTIDGFENLQVLSIAGCSLSGKIPLWJS		1	437
		motif_11	LDLCFNQFSGSIPPGLGBCSKLRVLKAGYNNLSGTLPDELF		1	207
		motif_12	IZGNSRLLVYEYMENGSLDDWLHNRDDDA		1	834
		motif_13	NNSFTNITNALQILKSCRNLTTLLIGKNF		1	405
		motif_14	MLKVLEVACKCVDPBPFKRPTMGZVVSML		1	1012
		motif_15	GPSLQYRVVSAFPKVLNLSNNKFTGVIPP		1	543
		motif_16	WRNGTDCCKWEGITCSQDGTV		1	61
		motif_17	QVLNISSNLFTGQFPSTTWKVMK		2	155
						180
		motif_18	RGLEGHISPSLGNLTGLLRLNLSHNSLSGGLP		2	89
						261
		motif_19	GVVLLELLTGRRPVDVLSTSK		1	960
		motif_20	PSLGLALVLLVCLASPTSSCTE		2	17
						696
TaPSKR68	16	motif_1	TGAIPAALNNLHFLSAFNISNNDLEGPIPSGGQFSTFQNSSFDGNPKLCG		1	391
		motif_2	KTHVTTELVGTFGYIPPEYGQAWVATLRGDVYSF		1	703
		motif_3	GLAYJHEVCEPQIVHRDIKSSNILLDKEFKA		1	658
		motif_4	LSSNQLTGPIPAWINSLNHLFYLDISNNSLTGEIPTALMEM		1	256
		motif_5	CQMEREFRAEVEALSRAQHKNLVPLLGYC		1	582
		motif_6	GHKLTFRDJLKATNNFDKENIIGCGGYGLVYKAELPDGTKVAIKKLNGEM		1	532
		motif_7	IGQLKRLEELHLDNNNMSGELPSALSNCTNLITIDLKSNNFSGELT		1	72
		motif_8	NNFTGTIPESIYSCSNLTALRLSSNKLHGQJSPRIGNLKSL		1	135
		motif_9	EIGQLKALLSLBLSFNKLSGZIPQSICNLTNLQVLDLSSNN		1	349
		motif_10	TMPZDDTIDGFENLQVLSIAGCSLSGKIPLWJS		1	214
		motif_11	LDLCFNQFSGSIPPGLGBCSKLRVLKAGYNNLSGTLPDELF		1	8
		motif_12	IZGNSRLLVYEYMENGSLDDWLHNRDDDA		1	611
		motif_13	NNSFTNITNALQILKSCRNLTTLLIGKNF		1	182
		motif_14	MLKVLEVACKCVDPBPFKRPTMGZVVSML		1	789
		motif_15	GPSLQYRVVSAFPKVLNLSNNKFTGVIPP		1	320
		motif_19	GVVLLELLTGRRPVDVLSTSK		1	737
TaPSKR69	22	motif_1	TGAIPAALNNLHFLSAFNISNNDLEGPIPSGGQFSTFQNSSFDGNPKLCG		1	615
		motif_2	KTHVTTELVGTFGYIPPEYGQAWVATLRGDVYSF		1	926
		motif_3	GLAYJHEVCEPQIVHRDIKSSNILLDKEFKA		1	881
		motif_4	LSSNQLTGPIPAWINSLNHLFYLDISNNSLTGEIPTALMEM		1	480
		motif_5	CQMEREFRAEVEALSRAQHKNLVPLLGYC		1	805
		motif_6	GHKLTFRDJLKATNNFDKENIIGCGGYGLVYKAELPDGTKVAIKKLNGEM		1	755
		motif_7	IGQLKRLEELHLDNNNMSGELPSALSNCTNLITIDLKSNNFSGELT		1	296
		motif_8	NNFTGTIPESIYSCSNLTALRLSSNKLHGQJSPRIGNLKSL		1	359
		motif_9	EIGQLKALLSLBLSFNKLSGZIPQSICNLTNLQVLDLSSNN		1	573
		motif_10	TMPZDDTIDGFENLQVLSIAGCSLSGKIPLWJS		1	438
		motif_11	LDLCFNQFSGSIPPGLGBCSKLRVLKAGYNNLSGTLPDELF		1	208
		motif_12	IZGNSRLLVYEYMENGSLDDWLHNRDDDA		1	834
		motif_13	NNSFTNITNALQILKSCRNLTTLLIGKNF		1	406
		motif_14	MLKVLEVACKCVDPBPFKRPTMGZVVSML		1	1012
		motif_15	GPSLQYRVVSAFPKVLNLSNNKFTGVIPP		2	266
						544
		motif_16	WRNGTDCCKWEGITCSQDGTV		1	61
		motif_17	QVLNISSNLFTGQFPSTTWKVMK		2	156
						181
		motif_18	RGLEGHISPSLGNLTGLLRLNLSHNSLSGGLP		1	89
		motif_19	GVVLLELLTGRRPVDVLSTSK		1	960
		motif_20	PSLGLALVLLVCLASPTSSCTE		1	17
TaPSKR70	22	motif_1	TGAIPAALNNLHFLSAFNISNNDLEGPIPSGGQFSTFQNSSFDGNPKLCG		1	614
		motif_2	KTHVTTELVGTFGYIPPEYGQAWVATLRGDVYSF		1	897
		motif_3	GLAYJHEVCEPQIVHRDIKSSNILLDKEFKA		1	852
		motif_4	LSSNQLTGPIPAWINSLNHLFYLDISNNSLTGEIPTALMEM		1	479
		motif_5	CQMEREFRAEVEALSRAQHKNLVPLLGYC		1	776
		motif_6	GHKLTFRDJLKATNNFDKENIIGCGGYGLVYKAELPDGTKVAIKKLNGEM		1	726
		motif_7	IGQLKRLEELHLDNNNMSGELPSALSNCTNLITIDLKSNNFSGELT		1	295
		motif_8	NNFTGTIPESIYSCSNLTALRLSSNKLHGQJSPRIGNLKSL		1	358
		motif_9	EIGQLKALLSLBLSFNKLSGZIPQSICNLTNLQVLDLSSNN		1	572
		motif_10	TMPZDDTIDGFENLQVLSIAGCSLSGKIPLWJS		1	437
		motif_11	LDLCFNQFSGSIPPGLGBCSKLRVLKAGYNNLSGTLPDELF		1	207
		motif_12	IZGNSRLLVYEYMENGSLDDWLHNRDDDA		1	805
		motif_13	NNSFTNITNALQILKSCRNLTTLLIGKNF		1	405
		motif_14	MLKVLEVACKCVDPBPFKRPTMGZVVSML		1	983
		motif_15	GPSLQYRVVSAFPKVLNLSNNKFTGVIPP		1	543
		motif_16	WRNGTDCCKWEGITCSQDGTV		1	61
		motif_17	QVLNISSNLFTGQFPSTTWKVMK		2	155
						180
		motif_18	RGLEGHISPSLGNLTGLLRLNLSHNSLSGGLP		2	89
						261
		motif_19	GVVLLELLTGRRPVDVLSTSK		1	931
		motif_20	PSLGLALVLLVCLASPTSSCTE		1	17
TaPSKR71	15	motif_1	TGAIPAALNNLHFLSAFNISNNDLEGPIPSGGQFSTFQNSSFDGNPKLCG		1	613
		motif_4	LSSNQLTGPIPAWINSLNHLFYLDISNNSLTGEIPTALMEM		1	478
		motif_7	IGQLKRLEELHLDNNNMSGELPSALSNCTNLITIDLKSNNFSGELT		1	294
		motif_8	NNFTGTIPESIYSCSNLTALRLSSNKLHGQJSPRIGNLKSL		1	357
		motif_9	EIGQLKALLSLBLSFNKLSGZIPQSICNLTNLQVLDLSSNN		1	571
		motif_10	TMPZDDTIDGFENLQVLSIAGCSLSGKIPLWJS		1	436
		motif_11	LDLCFNQFSGSIPPGLGBCSKLRVLKAGYNNLSGTLPDELF		1	206
		motif_13	NNSFTNITNALQILKSCRNLTTLLIGKNF		1	404
		motif_15	GPSLQYRVVSAFPKVLNLSNNKFTGVIPP		1	542
		motif_16	WRNGTDCCKWEGITCSQDGTV		1	58
		motif_17	QVLNISSNLFTGQFPSTTWKVMK		2	153
						179
		motif_18	RGLEGHISPSLGNLTGLLRLNLSHNSLSGGLP		2	86
						260
		motif_20	PSLGLALVLLVCLASPTSSCTE		1	13
TaPSKR72	15	motif_1	TGAIPAALNNLHFLSAFNISNNDLEGPIPSGGQFSTFQNSSFDGNPKLCG		1	622
		motif_4	LSSNQLTGPIPAWINSLNHLFYLDISNNSLTGEIPTALMEM		1	487
		motif_7	IGQLKRLEELHLDNNNMSGELPSALSNCTNLITIDLKSNNFSGELT		1	303
		motif_8	NNFTGTIPESIYSCSNLTALRLSSNKLHGQJSPRIGNLKSL		1	366
		motif_9	EIGQLKALLSLBLSFNKLSGZIPQSICNLTNLQVLDLSSNN		1	580
		motif_10	TMPZDDTIDGFENLQVLSIAGCSLSGKIPLWJS		1	445
		motif_11	LDLCFNQFSGSIPPGLGBCSKLRVLKAGYNNLSGTLPDELF		1	215
		motif_13	NNSFTNITNALQILKSCRNLTTLLIGKNF		1	413
		motif_15	GPSLQYRVVSAFPKVLNLSNNKFTGVIPP		1	551
		motif_16	WRNGTDCCKWEGITCSQDGTV		1	68
		motif_17	QVLNISSNLFTGQFPSTTWKVMK		2	163
						188
		motif_18	RGLEGHISPSLGNLTGLLRLNLSHNSLSGGLP		2	96
						269
		motif_20	PSLGLALVLLVCLASPTSSCTE		1	24
TaPSKR73	9	motif_1	TGAIPAALNNLHFLSAFNISNNDLEGPIPSGGQFSTFQNSSFDGNPKLCG		1	366
		motif_4	LSSNQLTGPIPAWINSLNHLFYLDISNNSLTGEIPTALMEM		1	233
		motif_7	IGQLKRLEELHLDNNNMSGELPSALSNCTNLITIDLKSNNFSGELT		1	49
		motif_8	NNFTGTIPESIYSCSNLTALRLSSNKLHGQJSPRIGNLKSL		1	112
		motif_9	EIGQLKALLSLBLSFNKLSGZIPQSICNLTNLQVLDLSSNN		1	324
		motif_10	TMPZDDTIDGFENLQVLSIAGCSLSGKIPLWJS		1	191
		motif_13	NNSFTNITNALQILKSCRNLTTLLIGKNF		1	159
		motif_15	GPSLQYRVVSAFPKVLNLSNNKFTGVIPP		1	295
		motif_18	RGLEGHISPSLGNLTGLLRLNLSHNSLSGGLP		1	15
TaPSKR74	15	motif_1	TGAIPAALNNLHFLSAFNISNNDLEGPIPSGGQFSTFQNSSFDGNPKLCG		1	608
		motif_4	LSSNQLTGPIPAWINSLNHLFYLDISNNSLTGEIPTALMEM		1	475
		motif_7	IGQLKRLEELHLDNNNMSGELPSALSNCTNLITIDLKSNNFSGELT		1	291
		motif_8	NNFTGTIPESIYSCSNLTALRLSSNKLHGQJSPRIGNLKSL		1	354
		motif_9	EIGQLKALLSLBLSFNKLSGZIPQSICNLTNLQVLDLSSNN		1	566
		motif_10	TMPZDDTIDGFENLQVLSIAGCSLSGKIPLWJS		1	433
		motif_11	LDLCFNQFSGSIPPGLGBCSKLRVLKAGYNNLSGTLPDELF		1	205
		motif_13	NNSFTNITNALQILKSCRNLTTLLIGKNF		1	401
		motif_15	GPSLQYRVVSAFPKVLNLSNNKFTGVIPP		1	537
		motif_16	WRNGTDCCKWEGITCSQDGTV		1	58
		motif_17	QVLNISSNLFTGQFPSTTWKVMK		2	153
						178
		motif_18	RGLEGHISPSLGNLTGLLRLNLSHNSLSGGLP		2	86
						257
		motif_20	PSLGLALVLLVCLASPTSSCTE		1	14
TaPSKR75	16	motif_1	TGAIPAALNNLHFLSAFNISNNDLEGPIPSGGQFSTFQNSSFDGNPKLCG		1	612
		motif_4	LSSNQLTGPIPAWINSLNHLFYLDISNNSLTGEIPTALMEM		1	477
		motif_7	IGQLKRLEELHLDNNNMSGELPSALSNCTNLITIDLKSNNFSGELT		1	293
		motif_8	NNFTGTIPESIYSCSNLTALRLSSNKLHGQJSPRIGNLKSL		1	356
		motif_9	EIGQLKALLSLBLSFNKLSGZIPQSICNLTNLQVLDLSSNN		1	570
		motif_10	TMPZDDTIDGFENLQVLSIAGCSLSGKIPLWJS		1	435
		motif_11	LDLCFNQFSGSIPPGLGBCSKLRVLKAGYNNLSGTLPDELF		1	205
		motif_13	NNSFTNITNALQILKSCRNLTTLLIGKNF		1	403
		motif_15	GPSLQYRVVSAFPKVLNLSNNKFTGVIPP		2	541
						681
		motif_16	WRNGTDCCKWEGITCSQDGTV		1	58
		motif_17	QVLNISSNLFTGQFPSTTWKVMK		2	153
						178
		motif_18	RGLEGHISPSLGNLTGLLRLNLSHNSLSGGLP		2	86
						259
		motif_20	PSLGLALVLLVCLASPTSSCTE		1	14
TaPSKR76	15	motif_1	TGAIPAALNNLHFLSAFNISNNDLEGPIPSGGQFSTFQNSSFDGNPKLCG		1	615
		motif_4	LSSNQLTGPIPAWINSLNHLFYLDISNNSLTGEIPTALMEM		1	480
		motif_7	IGQLKRLEELHLDNNNMSGELPSALSNCTNLITIDLKSNNFSGELT		1	296
		motif_8	NNFTGTIPESIYSCSNLTALRLSSNKLHGQJSPRIGNLKSL		1	359
		motif_9	EIGQLKALLSLBLSFNKLSGZIPQSICNLTNLQVLDLSSNN		1	573
		motif_10	TMPZDDTIDGFENLQVLSIAGCSLSGKIPLWJS		1	438
		motif_11	LDLCFNQFSGSIPPGLGBCSKLRVLKAGYNNLSGTLPDELF		1	208
		motif_13	NNSFTNITNALQILKSCRNLTTLLIGKNF		1	406
		motif_15	GPSLQYRVVSAFPKVLNLSNNKFTGVIPP		2	266
						544
		motif_16	WRNGTDCCKWEGITCSQDGTV		1	61
		motif_17	QVLNISSNLFTGQFPSTTWKVMK		2	156
						181
		motif_18	RGLEGHISPSLGNLTGLLRLNLSHNSLSGGLP		1	89
		motif_20	PSLGLALVLLVCLASPTSSCTE		1	17
TaPSKR77	15	motif_1	TGAIPAALNNLHFLSAFNISNNDLEGPIPSGGQFSTFQNSSFDGNPKLCG		1	608
		motif_4	LSSNQLTGPIPAWINSLNHLFYLDISNNSLTGEIPTALMEM		1	475
		motif_7	IGQLKRLEELHLDNNNMSGELPSALSNCTNLITIDLKSNNFSGELT		1	291
		motif_8	NNFTGTIPESIYSCSNLTALRLSSNKLHGQJSPRIGNLKSL		1	354
		motif_9	EIGQLKALLSLBLSFNKLSGZIPQSICNLTNLQVLDLSSNN		1	566
		motif_10	TMPZDDTIDGFENLQVLSIAGCSLSGKIPLWJS		1	433
		motif_11	LDLCFNQFSGSIPPGLGBCSKLRVLKAGYNNLSGTLPDELF		1	205
		motif_13	NNSFTNITNALQILKSCRNLTTLLIGKNF		1	401
		motif_15	GPSLQYRVVSAFPKVLNLSNNKFTGVIPP		1	537
		motif_16	WRNGTDCCKWEGITCSQDGTV		1	58
		motif_17	QVLNISSNLFTGQFPSTTWKVMK		2	153
						178
		motif_18	RGLEGHISPSLGNLTGLLRLNLSHNSLSGGLP		2	86
						257
		motif_20	PSLGLALVLLVCLASPTSSCTE		1	14
TaPSKR78	15	motif_1	TGAIPAALNNLHFLSAFNISNNDLEGPIPSGGQFSTFQNSSFDGNPKLCG		1	608
		motif_4	LSSNQLTGPIPAWINSLNHLFYLDISNNSLTGEIPTALMEM		1	475
		motif_7	IGQLKRLEELHLDNNNMSGELPSALSNCTNLITIDLKSNNFSGELT		1	291
		motif_8	NNFTGTIPESIYSCSNLTALRLSSNKLHGQJSPRIGNLKSL		1	354
		motif_9	EIGQLKALLSLBLSFNKLSGZIPQSICNLTNLQVLDLSSNN		1	566
		motif_10	TMPZDDTIDGFENLQVLSIAGCSLSGKIPLWJS		1	433
		motif_11	LDLCFNQFSGSIPPGLGBCSKLRVLKAGYNNLSGTLPDELF		1	205
		motif_13	NNSFTNITNALQILKSCRNLTTLLIGKNF		1	401
		motif_15	GPSLQYRVVSAFPKVLNLSNNKFTGVIPP		1	537
		motif_16	WRNGTDCCKWEGITCSQDGTV		1	58
		motif_17	QVLNISSNLFTGQFPSTTWKVMK		2	153
						178
		motif_18	RGLEGHISPSLGNLTGLLRLNLSHNSLSGGLP		2	86
						257
		motif_20	PSLGLALVLLVCLASPTSSCTE		1	14
TaPSKR79	2	motif_1	TGAIPAALNNLHFLSAFNISNNDLEGPIPSGGQFSTFQNSSFDGNPKLCG		1	52
		motif_9	EIGQLKALLSLBLSFNKLSGZIPQSICNLTNLQVLDLSSNN		1	10
TaPSKR80	24	motif_1	TGAIPAALNNLHFLSAFNISNNDLEGPIPSGGQFSTFQNSSFDGNPKLCG		1	1101
		motif_4	LSSNQLTGPIPAWINSLNHLFYLDISNNSLTGEIPTALMEM		1	968
		motif_7	IGQLKRLEELHLDNNNMSGELPSALSNCTNLITIDLKSNNFSGELT		2	269
						784
		motif_8	NNFTGTIPESIYSCSNLTALRLSSNKLHGQJSPRIGNLKSL		2	332
						847
		motif_9	EIGQLKALLSLBLSFNKLSGZIPQSICNLTNLQVLDLSSNN		2	435
						1059
		motif_10	TMPZDDTIDGFENLQVLSIAGCSLSGKIPLWJS		1	926
		motif_11	LDLCFNQFSGSIPPGLGBCSKLRVLKAGYNNLSGTLPDELF		2	183
						698
		motif_13	NNSFTNITNALQILKSCRNLTTLLIGKNF		1	894
		motif_15	GPSLQYRVVSAFPKVLNLSNNKFTGVIPP		2	406
						1030
		motif_16	WRNGTDCCKWEGITCSQDGTV		2	58
						551
		motif_17	QVLNISSNLFTGQFPSTTWKVMK		3	156
						646
						671
		motif_18	RGLEGHISPSLGNLTGLLRLNLSHNSLSGGLP		4	86
						235
						579
						750
		motif_20	PSLGLALVLLVCLASPTSSCTE		1	14
TaPSKR81	15	motif_1	TGAIPAALNNLHFLSAFNISNNDLEGPIPSGGQFSTFQNSSFDGNPKLCG		1	607
		motif_4	LSSNQLTGPIPAWINSLNHLFYLDISNNSLTGEIPTALMEM		1	471
		motif_7	IGQLKRLEELHLDNNNMSGELPSALSNCTNLITIDLKSNNFSGELT		1	287
		motif_8	NNFTGTIPESIYSCSNLTALRLSSNKLHGQJSPRIGNLKSL		1	350
		motif_9	EIGQLKALLSLBLSFNKLSGZIPQSICNLTNLQVLDLSSNN		1	565
		motif_10	TMPZDDTIDGFENLQVLSIAGCSLSGKIPLWJS		1	429
		motif_11	LDLCFNQFSGSIPPGLGBCSKLRVLKAGYNNLSGTLPDELF		1	199
		motif_13	NNSFTNITNALQILKSCRNLTTLLIGKNF		1	397
		motif_15	GPSLQYRVVSAFPKVLNLSNNKFTGVIPP		1	536
		motif_16	WRNGTDCCKWEGITCSQDGTV		1	51
		motif_17	QVLNISSNLFTGQFPSTTWKVMK		2	147
						172
		motif_18	RGLEGHISPSLGNLTGLLRLNLSHNSLSGGLP		2	79
						253
		motif_20	PSLGLALVLLVCLASPTSSCTE		1	6
TaPSKR82	15	motif_1	TGAIPAALNNLHFLSAFNISNNDLEGPIPSGGQFSTFQNSSFDGNPKLCG		1	609
		motif_4	LSSNQLTGPIPAWINSLNHLFYLDISNNSLTGEIPTALMEM		1	470
		motif_7	IGQLKRLEELHLDNNNMSGELPSALSNCTNLITIDLKSNNFSGELT		1	286
		motif_8	NNFTGTIPESIYSCSNLTALRLSSNKLHGQJSPRIGNLKSL		1	349
		motif_9	EIGQLKALLSLBLSFNKLSGZIPQSICNLTNLQVLDLSSNN		1	567
		motif_10	TMPZDDTIDGFENLQVLSIAGCSLSGKIPLWJS		1	428
		motif_11	LDLCFNQFSGSIPPGLGBCSKLRVLKAGYNNLSGTLPDELF		1	198
		motif_13	NNSFTNITNALQILKSCRNLTTLLIGKNF		1	396
		motif_15	GPSLQYRVVSAFPKVLNLSNNKFTGVIPP		2	256
						538
		motif_16	WRNGTDCCKWEGITCSQDGTV		1	50
		motif_17	QVLNISSNLFTGQFPSTTWKVMK		2	146
						171
		motif_18	RGLEGHISPSLGNLTGLLRLNLSHNSLSGGLP		1	78
		motif_20	PSLGLALVLLVCLASPTSSCTE		1	5
TaPSKR83	14	motif_1	TGAIPAALNNLHFLSAFNISNNDLEGPIPSGGQFSTFQNSSFDGNPKLCG		1	559
		motif_4	LSSNQLTGPIPAWINSLNHLFYLDISNNSLTGEIPTALMEM		1	423
		motif_7	IGQLKRLEELHLDNNNMSGELPSALSNCTNLITIDLKSNNFSGELT		1	239
		motif_8	NNFTGTIPESIYSCSNLTALRLSSNKLHGQJSPRIGNLKSL		1	302
		motif_9	EIGQLKALLSLBLSFNKLSGZIPQSICNLTNLQVLDLSSNN		1	517
		motif_10	TMPZDDTIDGFENLQVLSIAGCSLSGKIPLWJS		1	381
		motif_11	LDLCFNQFSGSIPPGLGBCSKLRVLKAGYNNLSGTLPDELF		1	151
		motif_13	NNSFTNITNALQILKSCRNLTTLLIGKNF		1	349
		motif_15	GPSLQYRVVSAFPKVLNLSNNKFTGVIPP		1	488
		motif_16	WRNGTDCCKWEGITCSQDGTV		1	3
		motif_17	QVLNISSNLFTGQFPSTTWKVMK		2	99
						124
		motif_18	RGLEGHISPSLGNLTGLLRLNLSHNSLSGGLP		2	31
						205
TaPSKR84	15	motif_1	TGAIPAALNNLHFLSAFNISNNDLEGPIPSGGQFSTFQNSSFDGNPKLCG		1	606
		motif_4	LSSNQLTGPIPAWINSLNHLFYLDISNNSLTGEIPTALMEM		1	471
		motif_7	IGQLKRLEELHLDNNNMSGELPSALSNCTNLITIDLKSNNFSGELT		1	287
		motif_8	NNFTGTIPESIYSCSNLTALRLSSNKLHGQJSPRIGNLKSL		1	350
		motif_9	EIGQLKALLSLBLSFNKLSGZIPQSICNLTNLQVLDLSSNN		1	564
		motif_10	TMPZDDTIDGFENLQVLSIAGCSLSGKIPLWJS		1	429
		motif_11	LDLCFNQFSGSIPPGLGBCSKLRVLKAGYNNLSGTLPDELF		1	199
		motif_13	NNSFTNITNALQILKSCRNLTTLLIGKNF		1	397
		motif_15	GPSLQYRVVSAFPKVLNLSNNKFTGVIPP		2	257
						535
		motif_16	WRNGTDCCKWEGITCSQDGTV		1	51
		motif_17	QVLNISSNLFTGQFPSTTWKVMK		2	147
						172
		motif_18	RGLEGHISPSLGNLTGLLRLNLSHNSLSGGLP		1	79
		motif_20	PSLGLALVLLVCLASPTSSCTE		1	6
TaPSKR85	18	motif_2	KTHVTTELVGTFGYIPPEYGQAWVATLRGDVYSF		1	801
		motif_3	GLAYJHEVCEPQIVHRDIKSSNILLDKEFKA		1	755
		motif_4	LSSNQLTGPIPAWINSLNHLFYLDISNNSLTGEIPTALMEM		1	479
		motif_5	CQMEREFRAEVEALSRAQHKNLVPLLGYC		1	678
		motif_7	IGQLKRLEELHLDNNNMSGELPSALSNCTNLITIDLKSNNFSGELT		3	38
						87
						161
		motif_8	NNFTGTIPESIYSCSNLTALRLSSNKLHGQJSPRIGNLKSL		3	246
						342
						435
		motif_11	LDLCFNQFSGSIPPGLGBCSKLRVLKAGYNNLSGTLPDELF		1	289
		motif_12	IZGNSRLLVYEYMENGSLDDWLHNRDDDA		1	707
		motif_14	MLKVLEVACKCVDPBPFKRPTMGZVVSML		1	887
		motif_16	WRNGTDCCKWEGITCSQDGTV		1	1
		motif_17	QVLNISSNLFTGQFPSTTWKVMK		3	216
						522
						552
		motif_19	GVVLLELLTGRRPVDVLSTSK		1	835
TaPSKR86	22	motif_1	TGAIPAALNNLHFLSAFNISNNDLEGPIPSGGQFSTFQNSSFDGNPKLCG		1	611
		motif_2	KTHVTTELVGTFGYIPPEYGQAWVATLRGDVYSF		1	919
		motif_3	GLAYJHEVCEPQIVHRDIKSSNILLDKEFKA		1	874
		motif_4	LSSNQLTGPIPAWINSLNHLFYLDISNNSLTGEIPTALMEM		1	472
		motif_5	CQMEREFRAEVEALSRAQHKNLVPLLGYC		1	799
		motif_6	GHKLTFRDJLKATNNFDKENIIGCGGYGLVYKAELPDGTKVAIKKLNGEM		1	749
		motif_8	NNFTGTIPESIYSCSNLTALRLSSNKLHGQJSPRIGNLKSL		1	232
		motif_9	EIGQLKALLSLBLSFNKLSGZIPQSICNLTNLQVLDLSSNN		1	569
		motif_10	TMPZDDTIDGFENLQVLSIAGCSLSGKIPLWJS		1	430
		motif_11	LDLCFNQFSGSIPPGLGBCSKLRVLKAGYNNLSGTLPDELF		1	275
		motif_12	IZGNSRLLVYEYMENGSLDDWLHNRDDDA		1	828
		motif_13	NNSFTNITNALQILKSCRNLTTLLIGKNF		1	398
		motif_14	MLKVLEVACKCVDPBPFKRPTMGZVVSML		1	1007
		motif_15	GPSLQYRVVSAFPKVLNLSNNKFTGVIPP		1	540
		motif_16	WRNGTDCCKWEGITCSQDGTV		1	61
		motif_17	QVLNISSNLFTGQFPSTTWKVMK		3	153
						176
						201
		motif_18	RGLEGHISPSLGNLTGLLRLNLSHNSLSGGLP		2	89
						328
		motif_19	GVVLLELLTGRRPVDVLSTSK		1	953
		motif_20	PSLGLALVLLVCLASPTSSCTE		1	697
TaPSKR87	7	motif_2	KTHVTTELVGTFGYIPPEYGQAWVATLRGDVYSF		1	333
		motif_3	GLAYJHEVCEPQIVHRDIKSSNILLDKEFKA		1	287
		motif_4	LSSNQLTGPIPAWINSLNHLFYLDISNNSLTGEIPTALMEM		1	12
		motif_5	CQMEREFRAEVEALSRAQHKNLVPLLGYC		1	208
		motif_12	IZGNSRLLVYEYMENGSLDDWLHNRDDDA		1	237
		motif_14	MLKVLEVACKCVDPBPFKRPTMGZVVSML		1	419
		motif_19	GVVLLELLTGRRPVDVLSTSK		1	367
TaPSKR88	23	motif_1	TGAIPAALNNLHFLSAFNISNNDLEGPIPSGGQFSTFQNSSFDGNPKLCG		1	616
		motif_2	KTHVTTELVGTFGYIPPEYGQAWVATLRGDVYSF		1	939
		motif_3	GLAYJHEVCEPQIVHRDIKSSNILLDKEFKA		1	893
		motif_4	LSSNQLTGPIPAWINSLNHLFYLDISNNSLTGEIPTALMEM		2	326
						474
		motif_5	CQMEREFRAEVEALSRAQHKNLVPLLGYC		1	816
		motif_6	GHKLTFRDJLKATNNFDKENIIGCGGYGLVYKAELPDGTKVAIKKLNGEM		1	766
		motif_9	EIGQLKALLSLBLSFNKLSGZIPQSICNLTNLQVLDLSSNN		1	574
		motif_10	TMPZDDTIDGFENLQVLSIAGCSLSGKIPLWJS		1	432
		motif_11	LDLCFNQFSGSIPPGLGBCSKLRVLKAGYNNLSGTLPDELF		2	107
						203
		motif_12	IZGNSRLLVYEYMENGSLDDWLHNRDDDA		1	846
		motif_13	NNSFTNITNALQILKSCRNLTTLLIGKNF		1	400
		motif_14	MLKVLEVACKCVDPBPFKRPTMGZVVSML		1	1026
		motif_15	GPSLQYRVVSAFPKVLNLSNNKFTGVIPP		1	545
		motif_16	WRNGTDCCKWEGITCSQDGTV		1	61
		motif_17	QVLNISSNLFTGQFPSTTWKVMK		3	152
						298
						370
		motif_18	RGLEGHISPSLGNLTGLLRLNLSHNSLSGGLP		1	256
		motif_19	GVVLLELLTGRRPVDVLSTSK		1	973
		motif_20	PSLGLALVLLVCLASPTSSCTE		2	15
						701
TaPSKR89	15	motif_1	TGAIPAALNNLHFLSAFNISNNDLEGPIPSGGQFSTFQNSSFDGNPKLCG		1	616
		motif_4	LSSNQLTGPIPAWINSLNHLFYLDISNNSLTGEIPTALMEM		1	481
		motif_7	IGQLKRLEELHLDNNNMSGELPSALSNCTNLITIDLKSNNFSGELT		1	297
		motif_8	NNFTGTIPESIYSCSNLTALRLSSNKLHGQJSPRIGNLKSL		1	360
		motif_9	EIGQLKALLSLBLSFNKLSGZIPQSICNLTNLQVLDLSSNN		1	574
		motif_10	TMPZDDTIDGFENLQVLSIAGCSLSGKIPLWJS		1	439
		motif_11	LDLCFNQFSGSIPPGLGBCSKLRVLKAGYNNLSGTLPDELF		1	209
		motif_13	NNSFTNITNALQILKSCRNLTTLLIGKNF		1	407
		motif_15	GPSLQYRVVSAFPKVLNLSNNKFTGVIPP		2	267
						545
		motif_16	WRNGTDCCKWEGITCSQDGTV		1	60
		motif_17	QVLNISSNLFTGQFPSTTWKVMK		2	157
						182
		motif_18	RGLEGHISPSLGNLTGLLRLNLSHNSLSGGLP		1	88
		motif_20	PSLGLALVLLVCLASPTSSCTE		1	17
TaPSKR90	23	motif_1	TGAIPAALNNLHFLSAFNISNNDLEGPIPSGGQFSTFQNSSFDGNPKLCG		1	607
		motif_2	KTHVTTELVGTFGYIPPEYGQAWVATLRGDVYSF		1	917
		motif_3	GLAYJHEVCEPQIVHRDIKSSNILLDKEFKA		1	872
		motif_4	LSSNQLTGPIPAWINSLNHLFYLDISNNSLTGEIPTALMEM		1	475
		motif_5	CQMEREFRAEVEALSRAQHKNLVPLLGYC		1	796
		motif_6	GHKLTFRDJLKATNNFDKENIIGCGGYGLVYKAELPDGTKVAIKKLNGEM		1	746
		motif_7	IGQLKRLEELHLDNNNMSGELPSALSNCTNLITIDLKSNNFSGELT		1	291
		motif_8	NNFTGTIPESIYSCSNLTALRLSSNKLHGQJSPRIGNLKSL		1	354
		motif_9	EIGQLKALLSLBLSFNKLSGZIPQSICNLTNLQVLDLSSNN		1	565
		motif_10	TMPZDDTIDGFENLQVLSIAGCSLSGKIPLWJS		1	433
		motif_11	LDLCFNQFSGSIPPGLGBCSKLRVLKAGYNNLSGTLPDELF		1	205
		motif_12	IZGNSRLLVYEYMENGSLDDWLHNRDDDA		1	825
		motif_13	NNSFTNITNALQILKSCRNLTTLLIGKNF		1	401
		motif_14	MLKVLEVACKCVDPBPFKRPTMGZVVSML		1	1003
		motif_15	GPSLQYRVVSAFPKVLNLSNNKFTGVIPP		1	536
		motif_16	WRNGTDCCKWEGITCSQDGTV		1	57
		motif_17	QVLNISSNLFTGQFPSTTWKVMK		2	153
						178
		motif_18	RGLEGHISPSLGNLTGLLRLNLSHNSLSGGLP		2	86
						257
		motif_19	GVVLLELLTGRRPVDVLSTSK		1	951
		motif_20	PSLGLALVLLVCLASPTSSCTE		2	13
						695
TaPSKR91	23	motif_1	TGAIPAALNNLHFLSAFNISNNDLEGPIPSGGQFSTFQNSSFDGNPKLCG		1	625
		motif_2	KTHVTTELVGTFGYIPPEYGQAWVATLRGDVYSF		1	934
		motif_3	GLAYJHEVCEPQIVHRDIKSSNILLDKEFKA		1	890
		motif_4	LSSNQLTGPIPAWINSLNHLFYLDISNNSLTGEIPTALMEM		1	490
		motif_5	CQMEREFRAEVEALSRAQHKNLVPLLGYC		1	814
		motif_6	GHKLTFRDJLKATNNFDKENIIGCGGYGLVYKAELPDGTKVAIKKLNGEM		1	764
		motif_7	IGQLKRLEELHLDNNNMSGELPSALSNCTNLITIDLKSNNFSGELT		1	305
		motif_8	NNFTGTIPESIYSCSNLTALRLSSNKLHGQJSPRIGNLKSL		2	368
						714
		motif_9	EIGQLKALLSLBLSFNKLSGZIPQSICNLTNLQVLDLSSNN		1	583
		motif_10	TMPZDDTIDGFENLQVLSIAGCSLSGKIPLWJS		1	448
		motif_11	LDLCFNQFSGSIPPGLGBCSKLRVLKAGYNNLSGTLPDELF		1	217
		motif_12	IZGNSRLLVYEYMENGSLDDWLHNRDDDA		1	843
		motif_13	NNSFTNITNALQILKSCRNLTTLLIGKNF		1	415
		motif_14	MLKVLEVACKCVDPBPFKRPTMGZVVSML		1	1020
		motif_15	GPSLQYRVVSAFPKVLNLSNNKFTGVIPP		1	554
		motif_16	WRNGTDCCKWEGITCSQDGTV		1	71
		motif_17	QVLNISSNLFTGQFPSTTWKVMK		2	166
						190
		motif_18	RGLEGHISPSLGNLTGLLRLNLSHNSLSGGLP		2	99
						271
		motif_19	GVVLLELLTGRRPVDVLSTSK		1	968
		motif_20	PSLGLALVLLVCLASPTSSCTE		1	26
TaPSKR92	22	motif_1	TGAIPAALNNLHFLSAFNISNNDLEGPIPSGGQFSTFQNSSFDGNPKLCG		1	616
		motif_2	KTHVTTELVGTFGYIPPEYGQAWVATLRGDVYSF		1	927
		motif_3	GLAYJHEVCEPQIVHRDIKSSNILLDKEFKA		1	882
		motif_4	LSSNQLTGPIPAWINSLNHLFYLDISNNSLTGEIPTALMEM		1	481
		motif_5	CQMEREFRAEVEALSRAQHKNLVPLLGYC		1	806
		motif_6	GHKLTFRDJLKATNNFDKENIIGCGGYGLVYKAELPDGTKVAIKKLNGEM		1	756
		motif_7	IGQLKRLEELHLDNNNMSGELPSALSNCTNLITIDLKSNNFSGELT		1	297
		motif_8	NNFTGTIPESIYSCSNLTALRLSSNKLHGQJSPRIGNLKSL		1	360
		motif_9	EIGQLKALLSLBLSFNKLSGZIPQSICNLTNLQVLDLSSNN		1	574
		motif_10	TMPZDDTIDGFENLQVLSIAGCSLSGKIPLWJS		1	439
		motif_11	LDLCFNQFSGSIPPGLGBCSKLRVLKAGYNNLSGTLPDELF		1	209
		motif_12	IZGNSRLLVYEYMENGSLDDWLHNRDDDA		1	835
		motif_13	NNSFTNITNALQILKSCRNLTTLLIGKNF		1	407
		motif_14	MLKVLEVACKCVDPBPFKRPTMGZVVSML		1	1013
		motif_15	GPSLQYRVVSAFPKVLNLSNNKFTGVIPP		1	545
		motif_16	WRNGTDCCKWEGITCSQDGTV		1	61
		motif_17	QVLNISSNLFTGQFPSTTWKVMK		2	157
						182
		motif_18	RGLEGHISPSLGNLTGLLRLNLSHNSLSGGLP		2	90
						263
		motif_19	GVVLLELLTGRRPVDVLSTSK		1	961
		motif_20	PSLGLALVLLVCLASPTSSCTE		1	17
TaPSKR93	22	motif_1	TGAIPAALNNLHFLSAFNISNNDLEGPIPSGGQFSTFQNSSFDGNPKLCG		1	616
		motif_2	KTHVTTELVGTFGYIPPEYGQAWVATLRGDVYSF		1	928
		motif_3	GLAYJHEVCEPQIVHRDIKSSNILLDKEFKA		1	883
		motif_4	LSSNQLTGPIPAWINSLNHLFYLDISNNSLTGEIPTALMEM		1	481
		motif_5	CQMEREFRAEVEALSRAQHKNLVPLLGYC		1	807
		motif_6	GHKLTFRDJLKATNNFDKENIIGCGGYGLVYKAELPDGTKVAIKKLNGEM		1	757
		motif_7	IGQLKRLEELHLDNNNMSGELPSALSNCTNLITIDLKSNNFSGELT		1	297
		motif_8	NNFTGTIPESIYSCSNLTALRLSSNKLHGQJSPRIGNLKSL		1	360
		motif_9	EIGQLKALLSLBLSFNKLSGZIPQSICNLTNLQVLDLSSNN		1	574
		motif_10	TMPZDDTIDGFENLQVLSIAGCSLSGKIPLWJS		1	439
		motif_11	LDLCFNQFSGSIPPGLGBCSKLRVLKAGYNNLSGTLPDELF		1	209
		motif_12	IZGNSRLLVYEYMENGSLDDWLHNRDDDA		1	836
		motif_13	NNSFTNITNALQILKSCRNLTTLLIGKNF		1	407
		motif_14	MLKVLEVACKCVDPBPFKRPTMGZVVSML		1	1014
		motif_15	GPSLQYRVVSAFPKVLNLSNNKFTGVIPP		1	545
		motif_16	WRNGTDCCKWEGITCSQDGTV		1	61
		motif_17	QVLNISSNLFTGQFPSTTWKVMK		2	157
						182
		motif_18	RGLEGHISPSLGNLTGLLRLNLSHNSLSGGLP		2	90
						263
		motif_19	GVVLLELLTGRRPVDVLSTSK		1	962
		motif_20	PSLGLALVLLVCLASPTSSCTE		1	17
TaPSKR94	22	motif_1	TGAIPAALNNLHFLSAFNISNNDLEGPIPSGGQFSTFQNSSFDGNPKLCG		1	613
		motif_2	KTHVTTELVGTFGYIPPEYGQAWVATLRGDVYSF		1	925
		motif_3	GLAYJHEVCEPQIVHRDIKSSNILLDKEFKA		1	880
		motif_4	LSSNQLTGPIPAWINSLNHLFYLDISNNSLTGEIPTALMEM		1	478
		motif_5	CQMEREFRAEVEALSRAQHKNLVPLLGYC		1	804
		motif_6	GHKLTFRDJLKATNNFDKENIIGCGGYGLVYKAELPDGTKVAIKKLNGEM		1	754
		motif_7	IGQLKRLEELHLDNNNMSGELPSALSNCTNLITIDLKSNNFSGELT		1	294
		motif_8	NNFTGTIPESIYSCSNLTALRLSSNKLHGQJSPRIGNLKSL		1	357
		motif_9	EIGQLKALLSLBLSFNKLSGZIPQSICNLTNLQVLDLSSNN		1	571
		motif_10	TMPZDDTIDGFENLQVLSIAGCSLSGKIPLWJS		1	436
		motif_11	LDLCFNQFSGSIPPGLGBCSKLRVLKAGYNNLSGTLPDELF		1	206
		motif_12	IZGNSRLLVYEYMENGSLDDWLHNRDDDA		1	833
		motif_13	NNSFTNITNALQILKSCRNLTTLLIGKNF		1	404
		motif_14	MLKVLEVACKCVDPBPFKRPTMGZVVSML		1	1011
		motif_15	GPSLQYRVVSAFPKVLNLSNNKFTGVIPP		1	542
		motif_16	WRNGTDCCKWEGITCSQDGTV		1	59
		motif_17	QVLNISSNLFTGQFPSTTWKVMK		2	154
						179
		motif_18	RGLEGHISPSLGNLTGLLRLNLSHNSLSGGLP		2	87
						260
		motif_19	GVVLLELLTGRRPVDVLSTSK		1	959
		motif_20	PSLGLALVLLVCLASPTSSCTE		1	15
TaPSKR95	22	motif_1	TGAIPAALNNLHFLSAFNISNNDLEGPIPSGGQFSTFQNSSFDGNPKLCG		1	612
		motif_2	KTHVTTELVGTFGYIPPEYGQAWVATLRGDVYSF		1	924
		motif_3	GLAYJHEVCEPQIVHRDIKSSNILLDKEFKA		1	879
		motif_4	LSSNQLTGPIPAWINSLNHLFYLDISNNSLTGEIPTALMEM		1	477
		motif_5	CQMEREFRAEVEALSRAQHKNLVPLLGYC		1	803
		motif_6	GHKLTFRDJLKATNNFDKENIIGCGGYGLVYKAELPDGTKVAIKKLNGEM		1	753
		motif_7	IGQLKRLEELHLDNNNMSGELPSALSNCTNLITIDLKSNNFSGELT		1	293
		motif_8	NNFTGTIPESIYSCSNLTALRLSSNKLHGQJSPRIGNLKSL		1	356
		motif_9	EIGQLKALLSLBLSFNKLSGZIPQSICNLTNLQVLDLSSNN		1	570
		motif_10	TMPZDDTIDGFENLQVLSIAGCSLSGKIPLWJS		1	435
		motif_11	LDLCFNQFSGSIPPGLGBCSKLRVLKAGYNNLSGTLPDELF		1	205
		motif_12	IZGNSRLLVYEYMENGSLDDWLHNRDDDA		1	832
		motif_13	NNSFTNITNALQILKSCRNLTTLLIGKNF		1	403
		motif_14	MLKVLEVACKCVDPBPFKRPTMGZVVSML		1	1010
		motif_15	GPSLQYRVVSAFPKVLNLSNNKFTGVIPP		1	541
		motif_16	WRNGTDCCKWEGITCSQDGTV		1	57
		motif_17	QVLNISSNLFTGQFPSTTWKVMK		2	153
						178
		motif_18	RGLEGHISPSLGNLTGLLRLNLSHNSLSGGLP		2	85
						259
		motif_19	GVVLLELLTGRRPVDVLSTSK		1	958
		motif_20	PSLGLALVLLVCLASPTSSCTE		1	13
TaPSKR96	22	motif_1	TGAIPAALNNLHFLSAFNISNNDLEGPIPSGGQFSTFQNSSFDGNPKLCG		1	614
		motif_2	KTHVTTELVGTFGYIPPEYGQAWVATLRGDVYSF		1	925
		motif_3	GLAYJHEVCEPQIVHRDIKSSNILLDKEFKA		1	880
		motif_4	LSSNQLTGPIPAWINSLNHLFYLDISNNSLTGEIPTALMEM		1	479
		motif_5	CQMEREFRAEVEALSRAQHKNLVPLLGYC		1	805
		motif_6	GHKLTFRDJLKATNNFDKENIIGCGGYGLVYKAELPDGTKVAIKKLNGEM		1	755
		motif_7	IGQLKRLEELHLDNNNMSGELPSALSNCTNLITIDLKSNNFSGELT		1	295
		motif_8	NNFTGTIPESIYSCSNLTALRLSSNKLHGQJSPRIGNLKSL		1	358
		motif_9	EIGQLKALLSLBLSFNKLSGZIPQSICNLTNLQVLDLSSNN		1	572
		motif_10	TMPZDDTIDGFENLQVLSIAGCSLSGKIPLWJS		1	437
		motif_11	LDLCFNQFSGSIPPGLGBCSKLRVLKAGYNNLSGTLPDELF		1	207
		motif_12	IZGNSRLLVYEYMENGSLDDWLHNRDDDA		1	834
		motif_13	NNSFTNITNALQILKSCRNLTTLLIGKNF		1	405
		motif_14	MLKVLEVACKCVDPBPFKRPTMGZVVSML		1	1011
		motif_15	GPSLQYRVVSAFPKVLNLSNNKFTGVIPP		1	543
		motif_16	WRNGTDCCKWEGITCSQDGTV		1	61
		motif_17	QVLNISSNLFTGQFPSTTWKVMK		2	155
						180
		motif_18	RGLEGHISPSLGNLTGLLRLNLSHNSLSGGLP		2	89
						261
		motif_19	GVVLLELLTGRRPVDVLSTSK		1	959
		motif_20	PSLGLALVLLVCLASPTSSCTE		1	17
TaPSKR97	22	motif_1	TGAIPAALNNLHFLSAFNISNNDLEGPIPSGGQFSTFQNSSFDGNPKLCG		1	614
		motif_2	KTHVTTELVGTFGYIPPEYGQAWVATLRGDVYSF		1	925
		motif_3	GLAYJHEVCEPQIVHRDIKSSNILLDKEFKA		1	880
		motif_4	LSSNQLTGPIPAWINSLNHLFYLDISNNSLTGEIPTALMEM		1	479
		motif_5	CQMEREFRAEVEALSRAQHKNLVPLLGYC		1	804
		motif_6	GHKLTFRDJLKATNNFDKENIIGCGGYGLVYKAELPDGTKVAIKKLNGEM		1	754
		motif_7	IGQLKRLEELHLDNNNMSGELPSALSNCTNLITIDLKSNNFSGELT		1	295
		motif_8	NNFTGTIPESIYSCSNLTALRLSSNKLHGQJSPRIGNLKSL		1	358
		motif_9	EIGQLKALLSLBLSFNKLSGZIPQSICNLTNLQVLDLSSNN		1	572
		motif_10	TMPZDDTIDGFENLQVLSIAGCSLSGKIPLWJS		1	437
		motif_11	LDLCFNQFSGSIPPGLGBCSKLRVLKAGYNNLSGTLPDELF		1	207
		motif_12	IZGNSRLLVYEYMENGSLDDWLHNRDDDA		1	833
		motif_13	NNSFTNITNALQILKSCRNLTTLLIGKNF		1	405
		motif_14	MLKVLEVACKCVDPBPFKRPTMGZVVSML		1	1011
		motif_15	GPSLQYRVVSAFPKVLNLSNNKFTGVIPP		1	543
		motif_16	WRNGTDCCKWEGITCSQDGTV		1	61
		motif_17	QVLNISSNLFTGQFPSTTWKVMK		2	155
						180
		motif_18	RGLEGHISPSLGNLTGLLRLNLSHNSLSGGLP		2	89
						261
		motif_19	GVVLLELLTGRRPVDVLSTSK		1	959
		motif_20	PSLGLALVLLVCLASPTSSCTE		1	17
TaPSKR98	21	motif_1	TGAIPAALNNLHFLSAFNISNNDLEGPIPSGGQFSTFQNSSFDGNPKLCG		1	591
		motif_2	KTHVTTELVGTFGYIPPEYGQAWVATLRGDVYSF		1	907
		motif_3	GLAYJHEVCEPQIVHRDIKSSNILLDKEFKA		1	862
		motif_4	LSSNQLTGPIPAWINSLNHLFYLDISNNSLTGEIPTALMEM		1	456
		motif_5	CQMEREFRAEVEALSRAQHKNLVPLLGYC		1	786
		motif_6	GHKLTFRDJLKATNNFDKENIIGCGGYGLVYKAELPDGTKVAIKKLNGEM		1	736
		motif_7	IGQLKRLEELHLDNNNMSGELPSALSNCTNLITIDLKSNNFSGELT		1	272
		motif_8	NNFTGTIPESIYSCSNLTALRLSSNKLHGQJSPRIGNLKSL		1	335
		motif_9	EIGQLKALLSLBLSFNKLSGZIPQSICNLTNLQVLDLSSNN		1	549
		motif_10	TMPZDDTIDGFENLQVLSIAGCSLSGKIPLWJS		1	414
		motif_11	LDLCFNQFSGSIPPGLGBCSKLRVLKAGYNNLSGTLPDELF		1	208
		motif_12	IZGNSRLLVYEYMENGSLDDWLHNRDDDA		1	815
		motif_13	NNSFTNITNALQILKSCRNLTTLLIGKNF		1	382
		motif_14	MLKVLEVACKCVDPBPFKRPTMGZVVSML		1	993
		motif_15	GPSLQYRVVSAFPKVLNLSNNKFTGVIPP		1	520
		motif_16	WRNGTDCCKWEGITCSQDGTV		1	61
		motif_17	QVLNISSNLFTGQFPSTTWKVMK		2	156
						181
		motif_18	RGLEGHISPSLGNLTGLLRLNLSHNSLSGGLP		1	89
		motif_19	GVVLLELLTGRRPVDVLSTSK		1	941
		motif_20	PSLGLALVLLVCLASPTSSCTE		1	17
TaPSKR99	22	motif_1	TGAIPAALNNLHFLSAFNISNNDLEGPIPSGGQFSTFQNSSFDGNPKLCG		1	615
		motif_2	KTHVTTELVGTFGYIPPEYGQAWVATLRGDVYSF		1	927
		motif_3	GLAYJHEVCEPQIVHRDIKSSNILLDKEFKA		1	882
		motif_4	LSSNQLTGPIPAWINSLNHLFYLDISNNSLTGEIPTALMEM		1	480
		motif_5	CQMEREFRAEVEALSRAQHKNLVPLLGYC		1	806
		motif_6	GHKLTFRDJLKATNNFDKENIIGCGGYGLVYKAELPDGTKVAIKKLNGEM		1	756
		motif_7	IGQLKRLEELHLDNNNMSGELPSALSNCTNLITIDLKSNNFSGELT		1	296
		motif_8	NNFTGTIPESIYSCSNLTALRLSSNKLHGQJSPRIGNLKSL		1	359
		motif_9	EIGQLKALLSLBLSFNKLSGZIPQSICNLTNLQVLDLSSNN		1	573
		motif_10	TMPZDDTIDGFENLQVLSIAGCSLSGKIPLWJS		1	438
		motif_11	LDLCFNQFSGSIPPGLGBCSKLRVLKAGYNNLSGTLPDELF		1	208
		motif_12	IZGNSRLLVYEYMENGSLDDWLHNRDDDA		1	835
		motif_13	NNSFTNITNALQILKSCRNLTTLLIGKNF		1	406
		motif_14	MLKVLEVACKCVDPBPFKRPTMGZVVSML		1	1013
		motif_15	GPSLQYRVVSAFPKVLNLSNNKFTGVIPP		1	544
		motif_16	WRNGTDCCKWEGITCSQDGTV		1	61
		motif_17	QVLNISSNLFTGQFPSTTWKVMK		2	156
						181
		motif_18	RGLEGHISPSLGNLTGLLRLNLSHNSLSGGLP		2	89
						262
		motif_19	GVVLLELLTGRRPVDVLSTSK		1	961
		motif_20	PSLGLALVLLVCLASPTSSCTE		1	17
TaPSKR100	15	motif_1	TGAIPAALNNLHFLSAFNISNNDLEGPIPSGGQFSTFQNSSFDGNPKLCG		1	613
		motif_4	LSSNQLTGPIPAWINSLNHLFYLDISNNSLTGEIPTALMEM		1	480
		motif_7	IGQLKRLEELHLDNNNMSGELPSALSNCTNLITIDLKSNNFSGELT		1	296
		motif_8	NNFTGTIPESIYSCSNLTALRLSSNKLHGQJSPRIGNLKSL		1	359
		motif_9	EIGQLKALLSLBLSFNKLSGZIPQSICNLTNLQVLDLSSNN		1	571
		motif_10	TMPZDDTIDGFENLQVLSIAGCSLSGKIPLWJS		1	438
		motif_11	LDLCFNQFSGSIPPGLGBCSKLRVLKAGYNNLSGTLPDELF		1	208
		motif_13	NNSFTNITNALQILKSCRNLTTLLIGKNF		1	406
		motif_15	GPSLQYRVVSAFPKVLNLSNNKFTGVIPP		1	542
		motif_16	WRNGTDCCKWEGITCSQDGTV		1	61
		motif_17	QVLNISSNLFTGQFPSTTWKVMK		2	156
						181
		motif_18	RGLEGHISPSLGNLTGLLRLNLSHNSLSGGLP		2	89
						262
		motif_20	PSLGLALVLLVCLASPTSSCTE		1	17
TaPSKR101	8	motif_1	TGAIPAALNNLHFLSAFNISNNDLEGPIPSGGQFSTFQNSSFDGNPKLCG		1	343
		motif_4	LSSNQLTGPIPAWINSLNHLFYLDISNNSLTGEIPTALMEM		1	210
		motif_7	IGQLKRLEELHLDNNNMSGELPSALSNCTNLITIDLKSNNFSGELT		1	26
		motif_8	NNFTGTIPESIYSCSNLTALRLSSNKLHGQJSPRIGNLKSL		1	89
		motif_9	EIGQLKALLSLBLSFNKLSGZIPQSICNLTNLQVLDLSSNN		1	301
		motif_10	TMPZDDTIDGFENLQVLSIAGCSLSGKIPLWJS		1	168
		motif_13	NNSFTNITNALQILKSCRNLTTLLIGKNF		1	136
		motif_15	GPSLQYRVVSAFPKVLNLSNNKFTGVIPP		1	272
TaPSKR102	15	motif_1	TGAIPAALNNLHFLSAFNISNNDLEGPIPSGGQFSTFQNSSFDGNPKLCG		1	595
		motif_4	LSSNQLTGPIPAWINSLNHLFYLDISNNSLTGEIPTALMEM		1	462
		motif_7	IGQLKRLEELHLDNNNMSGELPSALSNCTNLITIDLKSNNFSGELT		1	278
		motif_8	NNFTGTIPESIYSCSNLTALRLSSNKLHGQJSPRIGNLKSL		1	341
		motif_9	EIGQLKALLSLBLSFNKLSGZIPQSICNLTNLQVLDLSSNN		1	553
		motif_10	TMPZDDTIDGFENLQVLSIAGCSLSGKIPLWJS		1	420
		motif_11	LDLCFNQFSGSIPPGLGBCSKLRVLKAGYNNLSGTLPDELF		1	192
		motif_13	NNSFTNITNALQILKSCRNLTTLLIGKNF		1	388
		motif_15	GPSLQYRVVSAFPKVLNLSNNKFTGVIPP		1	524
		motif_16	WRNGTDCCKWEGITCSQDGTV		1	45
		motif_17	QVLNISSNLFTGQFPSTTWKVMK		2	140
						165
		motif_18	RGLEGHISPSLGNLTGLLRLNLSHNSLSGGLP		2	73
						244
		motif_20	PSLGLALVLLVCLASPTSSCTE		1	1
TaPSKR103	15	motif_1	TGAIPAALNNLHFLSAFNISNNDLEGPIPSGGQFSTFQNSSFDGNPKLCG		1	595
		motif_4	LSSNQLTGPIPAWINSLNHLFYLDISNNSLTGEIPTALMEM		1	462
		motif_7	IGQLKRLEELHLDNNNMSGELPSALSNCTNLITIDLKSNNFSGELT		1	278
		motif_8	NNFTGTIPESIYSCSNLTALRLSSNKLHGQJSPRIGNLKSL		1	341
		motif_9	EIGQLKALLSLBLSFNKLSGZIPQSICNLTNLQVLDLSSNN		1	553
		motif_10	TMPZDDTIDGFENLQVLSIAGCSLSGKIPLWJS		1	420
		motif_11	LDLCFNQFSGSIPPGLGBCSKLRVLKAGYNNLSGTLPDELF		1	192
		motif_13	NNSFTNITNALQILKSCRNLTTLLIGKNF		1	388
		motif_15	GPSLQYRVVSAFPKVLNLSNNKFTGVIPP		1	524
		motif_16	WRNGTDCCKWEGITCSQDGTV		1	45
		motif_17	QVLNISSNLFTGQFPSTTWKVMK		2	140
						165
		motif_18	RGLEGHISPSLGNLTGLLRLNLSHNSLSGGLP		2	73
						244
		motif_20	PSLGLALVLLVCLASPTSSCTE		1	1
TaPSKR104	7	motif_1	TGAIPAALNNLHFLSAFNISNNDLEGPIPSGGQFSTFQNSSFDGNPKLCG		1	301
		motif_4	LSSNQLTGPIPAWINSLNHLFYLDISNNSLTGEIPTALMEM		1	168
		motif_8	NNFTGTIPESIYSCSNLTALRLSSNKLHGQJSPRIGNLKSL		1	47
		motif_9	EIGQLKALLSLBLSFNKLSGZIPQSICNLTNLQVLDLSSNN		1	259
		motif_10	TMPZDDTIDGFENLQVLSIAGCSLSGKIPLWJS		1	126
		motif_13	NNSFTNITNALQILKSCRNLTTLLIGKNF		1	94
		motif_15	GPSLQYRVVSAFPKVLNLSNNKFTGVIPP		1	230
TaPSKR105	16	motif_1	TGAIPAALNNLHFLSAFNISNNDLEGPIPSGGQFSTFQNSSFDGNPKLCG		1	612
		motif_4	LSSNQLTGPIPAWINSLNHLFYLDISNNSLTGEIPTALMEM		1	477
		motif_7	IGQLKRLEELHLDNNNMSGELPSALSNCTNLITIDLKSNNFSGELT		1	293
		motif_8	NNFTGTIPESIYSCSNLTALRLSSNKLHGQJSPRIGNLKSL		1	356
		motif_9	EIGQLKALLSLBLSFNKLSGZIPQSICNLTNLQVLDLSSNN		1	570
		motif_10	TMPZDDTIDGFENLQVLSIAGCSLSGKIPLWJS		1	435
		motif_11	LDLCFNQFSGSIPPGLGBCSKLRVLKAGYNNLSGTLPDELF		1	205
		motif_13	NNSFTNITNALQILKSCRNLTTLLIGKNF		1	403
		motif_15	GPSLQYRVVSAFPKVLNLSNNKFTGVIPP		2	541
						681
		motif_16	WRNGTDCCKWEGITCSQDGTV		1	58
		motif_17	QVLNISSNLFTGQFPSTTWKVMK		2	153
						178
		motif_18	RGLEGHISPSLGNLTGLLRLNLSHNSLSGGLP		2	86
						259
		motif_20	PSLGLALVLLVCLASPTSSCTE		1	14
TaPSKR106	6	motif_1	TGAIPAALNNLHFLSAFNISNNDLEGPIPSGGQFSTFQNSSFDGNPKLCG		1	263
		motif_8	NNFTGTIPESIYSCSNLTALRLSSNKLHGQJSPRIGNLKSL		1	47
		motif_9	EIGQLKALLSLBLSFNKLSGZIPQSICNLTNLQVLDLSSNN		2	140
						221
		motif_13	NNSFTNITNALQILKSCRNLTTLLIGKNF		1	94
		motif_15	GPSLQYRVVSAFPKVLNLSNNKFTGVIPP		1	192
TaPSKR107	15	motif_1	TGAIPAALNNLHFLSAFNISNNDLEGPIPSGGQFSTFQNSSFDGNPKLCG		1	635
		motif_4	LSSNQLTGPIPAWINSLNHLFYLDISNNSLTGEIPTALMEM		1	502
		motif_7	IGQLKRLEELHLDNNNMSGELPSALSNCTNLITIDLKSNNFSGELT		1	318
		motif_8	NNFTGTIPESIYSCSNLTALRLSSNKLHGQJSPRIGNLKSL		1	381
		motif_9	EIGQLKALLSLBLSFNKLSGZIPQSICNLTNLQVLDLSSNN		1	593
		motif_10	TMPZDDTIDGFENLQVLSIAGCSLSGKIPLWJS		1	460
		motif_11	LDLCFNQFSGSIPPGLGBCSKLRVLKAGYNNLSGTLPDELF		1	232
		motif_13	NNSFTNITNALQILKSCRNLTTLLIGKNF		1	428
		motif_15	GPSLQYRVVSAFPKVLNLSNNKFTGVIPP		1	564
		motif_16	WRNGTDCCKWEGITCSQDGTV		1	85
		motif_17	QVLNISSNLFTGQFPSTTWKVMK		2	180
						205
		motif_18	RGLEGHISPSLGNLTGLLRLNLSHNSLSGGLP		2	113
						284
		motif_20	PSLGLALVLLVCLASPTSSCTE		1	41
TaPSKR108	15	motif_1	TGAIPAALNNLHFLSAFNISNNDLEGPIPSGGQFSTFQNSSFDGNPKLCG		1	610
		motif_4	LSSNQLTGPIPAWINSLNHLFYLDISNNSLTGEIPTALMEM		1	471
		motif_7	IGQLKRLEELHLDNNNMSGELPSALSNCTNLITIDLKSNNFSGELT		1	287
		motif_8	NNFTGTIPESIYSCSNLTALRLSSNKLHGQJSPRIGNLKSL		1	350
		motif_9	EIGQLKALLSLBLSFNKLSGZIPQSICNLTNLQVLDLSSNN		1	568
		motif_10	TMPZDDTIDGFENLQVLSIAGCSLSGKIPLWJS		1	429
		motif_11	LDLCFNQFSGSIPPGLGBCSKLRVLKAGYNNLSGTLPDELF		1	199
		motif_13	NNSFTNITNALQILKSCRNLTTLLIGKNF		1	397
		motif_15	GPSLQYRVVSAFPKVLNLSNNKFTGVIPP		2	257
						539
		motif_16	WRNGTDCCKWEGITCSQDGTV		1	51
		motif_17	QVLNISSNLFTGQFPSTTWKVMK		2	147
						172
		motif_18	RGLEGHISPSLGNLTGLLRLNLSHNSLSGGLP		1	79
		motif_20	PSLGLALVLLVCLASPTSSCTE		1	6
TaPSKR109	22	motif_1	TGAIPAALNNLHFLSAFNISNNDLEGPIPSGGQFSTFQNSSFDGNPKLCG		1	616
		motif_2	KTHVTTELVGTFGYIPPEYGQAWVATLRGDVYSF		1	924
		motif_3	GLAYJHEVCEPQIVHRDIKSSNILLDKEFKA		1	879
		motif_4	LSSNQLTGPIPAWINSLNHLFYLDISNNSLTGEIPTALMEM		3	258
						306
						477
		motif_5	CQMEREFRAEVEALSRAQHKNLVPLLGYC		1	804
		motif_6	GHKLTFRDJLKATNNFDKENIIGCGGYGLVYKAELPDGTKVAIKKLNGEM		1	754
		motif_9	EIGQLKALLSLBLSFNKLSGZIPQSICNLTNLQVLDLSSNN		1	574
		motif_10	TMPZDDTIDGFENLQVLSIAGCSLSGKIPLWJS		1	435
		motif_11	LDLCFNQFSGSIPPGLGBCSKLRVLKAGYNNLSGTLPDELF		1	208
		motif_12	IZGNSRLLVYEYMENGSLDDWLHNRDDDA		1	833
		motif_13	NNSFTNITNALQILKSCRNLTTLLIGKNF		1	403
		motif_14	MLKVLEVACKCVDPBPFKRPTMGZVVSML		1	1012
		motif_15	GPSLQYRVVSAFPKVLNLSNNKFTGVIPP		2	360
						545
		motif_16	WRNGTDCCKWEGITCSQDGTV		1	66
		motif_17	QVLNISSNLFTGQFPSTTWKVMK		1	181
		motif_18	RGLEGHISPSLGNLTGLLRLNLSHNSLSGGLP		2	94
						141
		motif_19	GVVLLELLTGRRPVDVLSTSK		1	958
		motif_20	PSLGLALVLLVCLASPTSSCTE		1	702
TaPSKR110	18	motif_2	KTHVTTELVGTFGYIPPEYGQAWVATLRGDVYSF		1	854
		motif_3	GLAYJHEVCEPQIVHRDIKSSNILLDKEFKA		1	808
		motif_4	LSSNQLTGPIPAWINSLNHLFYLDISNNSLTGEIPTALMEM		3	249
						485
						532
		motif_5	CQMEREFRAEVEALSRAQHKNLVPLLGYC		1	731
		motif_7	IGQLKRLEELHLDNNNMSGELPSALSNCTNLITIDLKSNNFSGELT		2	91
						140
		motif_8	NNFTGTIPESIYSCSNLTALRLSSNKLHGQJSPRIGNLKSL		3	204
						299
						395
		motif_11	LDLCFNQFSGSIPPGLGBCSKLRVLKAGYNNLSGTLPDELF		1	342
		motif_12	IZGNSRLLVYEYMENGSLDDWLHNRDDDA		1	760
		motif_14	MLKVLEVACKCVDPBPFKRPTMGZVVSML		1	940
		motif_16	WRNGTDCCKWEGITCSQDGTV		1	54
		motif_17	QVLNISSNLFTGQFPSTTWKVMK		2	460
						575
		motif_19	GVVLLELLTGRRPVDVLSTSK		1	888
TaPSKR111	9	motif_2	KTHVTTELVGTFGYIPPEYGQAWVATLRGDVYSF		1	496
		motif_3	GLAYJHEVCEPQIVHRDIKSSNILLDKEFKA		1	450
		motif_5	CQMEREFRAEVEALSRAQHKNLVPLLGYC		1	378
		motif_6	GHKLTFRDJLKATNNFDKENIIGCGGYGLVYKAELPDGTKVAIKKLNGEM		2	119
						328
		motif_12	IZGNSRLLVYEYMENGSLDDWLHNRDDDA		1	407
		motif_14	MLKVLEVACKCVDPBPFKRPTMGZVVSML		1	585
		motif_19	GVVLLELLTGRRPVDVLSTSK		1	530
		motif_20	PSLGLALVLLVCLASPTSSCTE		1	199
TaPSKR112	22	motif_1	TGAIPAALNNLHFLSAFNISNNDLEGPIPSGGQFSTFQNSSFDGNPKLCG		1	617
		motif_2	KTHVTTELVGTFGYIPPEYGQAWVATLRGDVYSF		1	940
		motif_3	GLAYJHEVCEPQIVHRDIKSSNILLDKEFKA		1	894
		motif_4	LSSNQLTGPIPAWINSLNHLFYLDISNNSLTGEIPTALMEM		1	475
		motif_5	CQMEREFRAEVEALSRAQHKNLVPLLGYC		1	818
		motif_6	GHKLTFRDJLKATNNFDKENIIGCGGYGLVYKAELPDGTKVAIKKLNGEM		1	768
		motif_7	IGQLKRLEELHLDNNNMSGELPSALSNCTNLITIDLKSNNFSGELT		3	195
						243
						292
		motif_8	NNFTGTIPESIYSCSNLTALRLSSNKLHGQJSPRIGNLKSL		1	354
		motif_9	EIGQLKALLSLBLSFNKLSGZIPQSICNLTNLQVLDLSSNN		1	575
		motif_10	TMPZDDTIDGFENLQVLSIAGCSLSGKIPLWJS		1	433
		motif_11	LDLCFNQFSGSIPPGLGBCSKLRVLKAGYNNLSGTLPDELF		1	106
		motif_12	IZGNSRLLVYEYMENGSLDDWLHNRDDDA		1	848
		motif_13	NNSFTNITNALQILKSCRNLTTLLIGKNF		1	401
		motif_14	MLKVLEVACKCVDPBPFKRPTMGZVVSML		1	1027
		motif_15	GPSLQYRVVSAFPKVLNLSNNKFTGVIPP		1	546
		motif_16	WRNGTDCCKWEGITCSQDGTV		1	60
		motif_17	QVLNISSNLFTGQFPSTTWKVMK		1	153
		motif_19	GVVLLELLTGRRPVDVLSTSK		1	974
		motif_20	PSLGLALVLLVCLASPTSSCTE		2	15
						703
TaPSKR113	9	motif_1	TGAIPAALNNLHFLSAFNISNNDLEGPIPSGGQFSTFQNSSFDGNPKLCG		1	381
		motif_4	LSSNQLTGPIPAWINSLNHLFYLDISNNSLTGEIPTALMEM		1	252
		motif_7	IGQLKRLEELHLDNNNMSGELPSALSNCTNLITIDLKSNNFSGELT		1	68
		motif_8	NNFTGTIPESIYSCSNLTALRLSSNKLHGQJSPRIGNLKSL		1	131
		motif_9	EIGQLKALLSLBLSFNKLSGZIPQSICNLTNLQVLDLSSNN		1	339
		motif_10	TMPZDDTIDGFENLQVLSIAGCSLSGKIPLWJS		1	210
		motif_11	LDLCFNQFSGSIPPGLGBCSKLRVLKAGYNNLSGTLPDELF		1	4
		motif_13	NNSFTNITNALQILKSCRNLTTLLIGKNF		1	178
		motif_15	GPSLQYRVVSAFPKVLNLSNNKFTGVIPP		1	310
TaPSKR114	22	motif_1	TGAIPAALNNLHFLSAFNISNNDLEGPIPSGGQFSTFQNSSFDGNPKLCG		1	608
		motif_2	KTHVTTELVGTFGYIPPEYGQAWVATLRGDVYSF		1	918
		motif_3	GLAYJHEVCEPQIVHRDIKSSNILLDKEFKA		1	873
		motif_4	LSSNQLTGPIPAWINSLNHLFYLDISNNSLTGEIPTALMEM		1	476
		motif_5	CQMEREFRAEVEALSRAQHKNLVPLLGYC		1	797
		motif_6	GHKLTFRDJLKATNNFDKENIIGCGGYGLVYKAELPDGTKVAIKKLNGEM		1	747
		motif_7	IGQLKRLEELHLDNNNMSGELPSALSNCTNLITIDLKSNNFSGELT		1	292
		motif_8	NNFTGTIPESIYSCSNLTALRLSSNKLHGQJSPRIGNLKSL		1	355
		motif_9	EIGQLKALLSLBLSFNKLSGZIPQSICNLTNLQVLDLSSNN		1	566
		motif_10	TMPZDDTIDGFENLQVLSIAGCSLSGKIPLWJS		1	434
		motif_11	LDLCFNQFSGSIPPGLGBCSKLRVLKAGYNNLSGTLPDELF		1	206
		motif_12	IZGNSRLLVYEYMENGSLDDWLHNRDDDA		1	826
		motif_13	NNSFTNITNALQILKSCRNLTTLLIGKNF		1	402
		motif_14	MLKVLEVACKCVDPBPFKRPTMGZVVSML		1	1004
		motif_15	GPSLQYRVVSAFPKVLNLSNNKFTGVIPP		1	537
		motif_16	WRNGTDCCKWEGITCSQDGTV		1	58
		motif_17	QVLNISSNLFTGQFPSTTWKVMK		2	154
						179
		motif_18	RGLEGHISPSLGNLTGLLRLNLSHNSLSGGLP		2	87
						258
		motif_19	GVVLLELLTGRRPVDVLSTSK		1	952
		motif_20	PSLGLALVLLVCLASPTSSCTE		1	14
TaPSKR115	22	motif_1	TGAIPAALNNLHFLSAFNISNNDLEGPIPSGGQFSTFQNSSFDGNPKLCG		1	625
		motif_2	KTHVTTELVGTFGYIPPEYGQAWVATLRGDVYSF		1	934
		motif_3	GLAYJHEVCEPQIVHRDIKSSNILLDKEFKA		1	890
		motif_4	LSSNQLTGPIPAWINSLNHLFYLDISNNSLTGEIPTALMEM		1	490
		motif_5	CQMEREFRAEVEALSRAQHKNLVPLLGYC		1	814
		motif_6	GHKLTFRDJLKATNNFDKENIIGCGGYGLVYKAELPDGTKVAIKKLNGEM		1	764
		motif_7	IGQLKRLEELHLDNNNMSGELPSALSNCTNLITIDLKSNNFSGELT		1	305
		motif_8	NNFTGTIPESIYSCSNLTALRLSSNKLHGQJSPRIGNLKSL		1	368
		motif_9	EIGQLKALLSLBLSFNKLSGZIPQSICNLTNLQVLDLSSNN		1	583
		motif_10	TMPZDDTIDGFENLQVLSIAGCSLSGKIPLWJS		1	448
		motif_11	LDLCFNQFSGSIPPGLGBCSKLRVLKAGYNNLSGTLPDELF		1	217
		motif_12	IZGNSRLLVYEYMENGSLDDWLHNRDDDA		1	843
		motif_13	NNSFTNITNALQILKSCRNLTTLLIGKNF		1	415
		motif_14	MLKVLEVACKCVDPBPFKRPTMGZVVSML		1	1020
		motif_15	GPSLQYRVVSAFPKVLNLSNNKFTGVIPP		1	554
		motif_16	WRNGTDCCKWEGITCSQDGTV		1	71
		motif_17	QVLNISSNLFTGQFPSTTWKVMK		2	166
						190
		motif_18	RGLEGHISPSLGNLTGLLRLNLSHNSLSGGLP		2	99
						271
		motif_19	GVVLLELLTGRRPVDVLSTSK		1	968
		motif_20	PSLGLALVLLVCLASPTSSCTE		1	26
TaPSKR116	21	motif_2	KTHVTTELVGTFGYIPPEYGQAWVATLRGDVYSF		1	868
		motif_3	GLAYJHEVCEPQIVHRDIKSSNILLDKEFKA		1	823
		motif_4	LSSNQLTGPIPAWINSLNHLFYLDISNNSLTGEIPTALMEM		1	480
		motif_5	CQMEREFRAEVEALSRAQHKNLVPLLGYC		1	747
		motif_6	GHKLTFRDJLKATNNFDKENIIGCGGYGLVYKAELPDGTKVAIKKLNGEM		1	697
		motif_7	IGQLKRLEELHLDNNNMSGELPSALSNCTNLITIDLKSNNFSGELT		1	296
		motif_8	NNFTGTIPESIYSCSNLTALRLSSNKLHGQJSPRIGNLKSL		1	359
		motif_9	EIGQLKALLSLBLSFNKLSGZIPQSICNLTNLQVLDLSSNN		1	572
		motif_10	TMPZDDTIDGFENLQVLSIAGCSLSGKIPLWJS		1	438
		motif_11	LDLCFNQFSGSIPPGLGBCSKLRVLKAGYNNLSGTLPDELF		1	208
		motif_12	IZGNSRLLVYEYMENGSLDDWLHNRDDDA		1	776
		motif_13	NNSFTNITNALQILKSCRNLTTLLIGKNF		1	406
		motif_14	MLKVLEVACKCVDPBPFKRPTMGZVVSML		1	954
		motif_15	GPSLQYRVVSAFPKVLNLSNNKFTGVIPP		1	543
		motif_16	WRNGTDCCKWEGITCSQDGTV		1	61
		motif_17	QVLNISSNLFTGQFPSTTWKVMK		2	156
						181
		motif_18	RGLEGHISPSLGNLTGLLRLNLSHNSLSGGLP		2	89
						262
		motif_19	GVVLLELLTGRRPVDVLSTSK		1	902
		motif_20	PSLGLALVLLVCLASPTSSCTE		1	17
TaPSKR117	22	motif_1	TGAIPAALNNLHFLSAFNISNNDLEGPIPSGGQFSTFQNSSFDGNPKLCG		1	616
		motif_2	KTHVTTELVGTFGYIPPEYGQAWVATLRGDVYSF		1	927
		motif_3	GLAYJHEVCEPQIVHRDIKSSNILLDKEFKA		1	882
		motif_4	LSSNQLTGPIPAWINSLNHLFYLDISNNSLTGEIPTALMEM		1	481
		motif_5	CQMEREFRAEVEALSRAQHKNLVPLLGYC		1	806
		motif_6	GHKLTFRDJLKATNNFDKENIIGCGGYGLVYKAELPDGTKVAIKKLNGEM		1	756
		motif_7	IGQLKRLEELHLDNNNMSGELPSALSNCTNLITIDLKSNNFSGELT		1	297
		motif_8	NNFTGTIPESIYSCSNLTALRLSSNKLHGQJSPRIGNLKSL		1	360
		motif_9	EIGQLKALLSLBLSFNKLSGZIPQSICNLTNLQVLDLSSNN		1	574
		motif_10	TMPZDDTIDGFENLQVLSIAGCSLSGKIPLWJS		1	439
		motif_11	LDLCFNQFSGSIPPGLGBCSKLRVLKAGYNNLSGTLPDELF		1	209
		motif_12	IZGNSRLLVYEYMENGSLDDWLHNRDDDA		1	835
		motif_13	NNSFTNITNALQILKSCRNLTTLLIGKNF		1	407
		motif_14	MLKVLEVACKCVDPBPFKRPTMGZVVSML		1	1013
		motif_15	GPSLQYRVVSAFPKVLNLSNNKFTGVIPP		1	545
		motif_16	WRNGTDCCKWEGITCSQDGTV		1	61
		motif_17	QVLNISSNLFTGQFPSTTWKVMK		2	157
						182
		motif_18	RGLEGHISPSLGNLTGLLRLNLSHNSLSGGLP		2	90
						263
		motif_19	GVVLLELLTGRRPVDVLSTSK		1	961
		motif_20	PSLGLALVLLVCLASPTSSCTE		1	17
TaPSKR118	22	motif_1	TGAIPAALNNLHFLSAFNISNNDLEGPIPSGGQFSTFQNSSFDGNPKLCG		1	611
		motif_2	KTHVTTELVGTFGYIPPEYGQAWVATLRGDVYSF		1	923
		motif_3	GLAYJHEVCEPQIVHRDIKSSNILLDKEFKA		1	878
		motif_4	LSSNQLTGPIPAWINSLNHLFYLDISNNSLTGEIPTALMEM		1	476
		motif_5	CQMEREFRAEVEALSRAQHKNLVPLLGYC		1	802
		motif_6	GHKLTFRDJLKATNNFDKENIIGCGGYGLVYKAELPDGTKVAIKKLNGEM		1	752
		motif_7	IGQLKRLEELHLDNNNMSGELPSALSNCTNLITIDLKSNNFSGELT		1	292
		motif_8	NNFTGTIPESIYSCSNLTALRLSSNKLHGQJSPRIGNLKSL		1	355
		motif_9	EIGQLKALLSLBLSFNKLSGZIPQSICNLTNLQVLDLSSNN		1	569
		motif_10	TMPZDDTIDGFENLQVLSIAGCSLSGKIPLWJS		1	434
		motif_11	LDLCFNQFSGSIPPGLGBCSKLRVLKAGYNNLSGTLPDELF		1	204
		motif_12	IZGNSRLLVYEYMENGSLDDWLHNRDDDA		1	831
		motif_13	NNSFTNITNALQILKSCRNLTTLLIGKNF		1	402
		motif_14	MLKVLEVACKCVDPBPFKRPTMGZVVSML		1	1009
		motif_15	GPSLQYRVVSAFPKVLNLSNNKFTGVIPP		1	540
		motif_16	WRNGTDCCKWEGITCSQDGTV		1	56
		motif_17	QVLNISSNLFTGQFPSTTWKVMK		2	152
						177
		motif_18	RGLEGHISPSLGNLTGLLRLNLSHNSLSGGLP		2	85
						258
		motif_19	GVVLLELLTGRRPVDVLSTSK		1	957
		motif_20	PSLGLALVLLVCLASPTSSCTE		1	12
TaPSKR119	21	motif_1	TGAIPAALNNLHFLSAFNISNNDLEGPIPSGGQFSTFQNSSFDGNPKLCG		1	613
		motif_2	KTHVTTELVGTFGYIPPEYGQAWVATLRGDVYSF		1	925
		motif_3	GLAYJHEVCEPQIVHRDIKSSNILLDKEFKA		1	880
		motif_4	LSSNQLTGPIPAWINSLNHLFYLDISNNSLTGEIPTALMEM		1	478
		motif_5	CQMEREFRAEVEALSRAQHKNLVPLLGYC		1	804
		motif_6	GHKLTFRDJLKATNNFDKENIIGCGGYGLVYKAELPDGTKVAIKKLNGEM		1	754
		motif_7	IGQLKRLEELHLDNNNMSGELPSALSNCTNLITIDLKSNNFSGELT		1	294
		motif_8	NNFTGTIPESIYSCSNLTALRLSSNKLHGQJSPRIGNLKSL		1	357
		motif_9	EIGQLKALLSLBLSFNKLSGZIPQSICNLTNLQVLDLSSNN		1	571
		motif_10	TMPZDDTIDGFENLQVLSIAGCSLSGKIPLWJS		1	436
		motif_11	LDLCFNQFSGSIPPGLGBCSKLRVLKAGYNNLSGTLPDELF		1	206
		motif_12	IZGNSRLLVYEYMENGSLDDWLHNRDDDA		1	833
		motif_13	NNSFTNITNALQILKSCRNLTTLLIGKNF		1	404
		motif_14	MLKVLEVACKCVDPBPFKRPTMGZVVSML		1	1011
		motif_15	GPSLQYRVVSAFPKVLNLSNNKFTGVIPP		1	542
		motif_16	WRNGTDCCKWEGITCSQDGTV		1	59
		motif_17	QVLNISSNLFTGQFPSTTWKVMK		1	154
		motif_18	RGLEGHISPSLGNLTGLLRLNLSHNSLSGGLP		2	87
						260
		motif_19	GVVLLELLTGRRPVDVLSTSK		1	959
		motif_20	PSLGLALVLLVCLASPTSSCTE		1	15
TaPSKR120	22	motif_1	TGAIPAALNNLHFLSAFNISNNDLEGPIPSGGQFSTFQNSSFDGNPKLCG		1	616
		motif_2	KTHVTTELVGTFGYIPPEYGQAWVATLRGDVYSF		1	928
		motif_3	GLAYJHEVCEPQIVHRDIKSSNILLDKEFKA		1	883
		motif_4	LSSNQLTGPIPAWINSLNHLFYLDISNNSLTGEIPTALMEM		1	481
		motif_5	CQMEREFRAEVEALSRAQHKNLVPLLGYC		1	807
		motif_6	GHKLTFRDJLKATNNFDKENIIGCGGYGLVYKAELPDGTKVAIKKLNGEM		1	757
		motif_7	IGQLKRLEELHLDNNNMSGELPSALSNCTNLITIDLKSNNFSGELT		1	297
		motif_8	NNFTGTIPESIYSCSNLTALRLSSNKLHGQJSPRIGNLKSL		1	360
		motif_9	EIGQLKALLSLBLSFNKLSGZIPQSICNLTNLQVLDLSSNN		1	574
		motif_10	TMPZDDTIDGFENLQVLSIAGCSLSGKIPLWJS		1	439
		motif_11	LDLCFNQFSGSIPPGLGBCSKLRVLKAGYNNLSGTLPDELF		1	209
		motif_12	IZGNSRLLVYEYMENGSLDDWLHNRDDDA		1	836
		motif_13	NNSFTNITNALQILKSCRNLTTLLIGKNF		1	407
		motif_14	MLKVLEVACKCVDPBPFKRPTMGZVVSML		1	1014
		motif_15	GPSLQYRVVSAFPKVLNLSNNKFTGVIPP		1	545
		motif_16	WRNGTDCCKWEGITCSQDGTV		1	61
		motif_17	QVLNISSNLFTGQFPSTTWKVMK		2	157
						182
		motif_18	RGLEGHISPSLGNLTGLLRLNLSHNSLSGGLP		2	89
						263
		motif_19	GVVLLELLTGRRPVDVLSTSK		1	962
		motif_20	PSLGLALVLLVCLASPTSSCTE		1	17
TaPSKR121	22	motif_1	TGAIPAALNNLHFLSAFNISNNDLEGPIPSGGQFSTFQNSSFDGNPKLCG		1	615
		motif_2	KTHVTTELVGTFGYIPPEYGQAWVATLRGDVYSF		1	927
		motif_3	GLAYJHEVCEPQIVHRDIKSSNILLDKEFKA		1	882
		motif_4	LSSNQLTGPIPAWINSLNHLFYLDISNNSLTGEIPTALMEM		1	480
		motif_5	CQMEREFRAEVEALSRAQHKNLVPLLGYC		1	806
		motif_6	GHKLTFRDJLKATNNFDKENIIGCGGYGLVYKAELPDGTKVAIKKLNGEM		1	756
		motif_7	IGQLKRLEELHLDNNNMSGELPSALSNCTNLITIDLKSNNFSGELT		1	296
		motif_8	NNFTGTIPESIYSCSNLTALRLSSNKLHGQJSPRIGNLKSL		1	359
		motif_9	EIGQLKALLSLBLSFNKLSGZIPQSICNLTNLQVLDLSSNN		1	573
		motif_10	TMPZDDTIDGFENLQVLSIAGCSLSGKIPLWJS		1	438
		motif_11	LDLCFNQFSGSIPPGLGBCSKLRVLKAGYNNLSGTLPDELF		1	208
		motif_12	IZGNSRLLVYEYMENGSLDDWLHNRDDDA		1	835
		motif_13	NNSFTNITNALQILKSCRNLTTLLIGKNF		1	406
		motif_14	MLKVLEVACKCVDPBPFKRPTMGZVVSML		1	1013
		motif_15	GPSLQYRVVSAFPKVLNLSNNKFTGVIPP		1	544
		motif_16	WRNGTDCCKWEGITCSQDGTV		1	61
		motif_17	QVLNISSNLFTGQFPSTTWKVMK		2	156
						181
		motif_18	RGLEGHISPSLGNLTGLLRLNLSHNSLSGGLP		2	89
						262
		motif_19	GVVLLELLTGRRPVDVLSTSK		1	961
		motif_20	PSLGLALVLLVCLASPTSSCTE		1	17
TaPSKR122	15	motif_1	TGAIPAALNNLHFLSAFNISNNDLEGPIPSGGQFSTFQNSSFDGNPKLCG		1	614
		motif_4	LSSNQLTGPIPAWINSLNHLFYLDISNNSLTGEIPTALMEM		1	479
		motif_7	IGQLKRLEELHLDNNNMSGELPSALSNCTNLITIDLKSNNFSGELT		1	295
		motif_8	NNFTGTIPESIYSCSNLTALRLSSNKLHGQJSPRIGNLKSL		1	358
		motif_9	EIGQLKALLSLBLSFNKLSGZIPQSICNLTNLQVLDLSSNN		1	572
		motif_10	TMPZDDTIDGFENLQVLSIAGCSLSGKIPLWJS		1	437
		motif_11	LDLCFNQFSGSIPPGLGBCSKLRVLKAGYNNLSGTLPDELF		1	207
		motif_13	NNSFTNITNALQILKSCRNLTTLLIGKNF		1	405
		motif_15	GPSLQYRVVSAFPKVLNLSNNKFTGVIPP		1	543
		motif_16	WRNGTDCCKWEGITCSQDGTV		1	61
		motif_17	QVLNISSNLFTGQFPSTTWKVMK		2	155
						180
		motif_18	RGLEGHISPSLGNLTGLLRLNLSHNSLSGGLP		2	89
						261
		motif_20	PSLGLALVLLVCLASPTSSCTE		1	17
TaPSKR123	21	motif_1	TGAIPAALNNLHFLSAFNISNNDLEGPIPSGGQFSTFQNSSFDGNPKLCG		1	591
		motif_2	KTHVTTELVGTFGYIPPEYGQAWVATLRGDVYSF		1	907
		motif_3	GLAYJHEVCEPQIVHRDIKSSNILLDKEFKA		1	862
		motif_4	LSSNQLTGPIPAWINSLNHLFYLDISNNSLTGEIPTALMEM		1	456
		motif_5	CQMEREFRAEVEALSRAQHKNLVPLLGYC		1	786
		motif_6	GHKLTFRDJLKATNNFDKENIIGCGGYGLVYKAELPDGTKVAIKKLNGEM		1	736
		motif_7	IGQLKRLEELHLDNNNMSGELPSALSNCTNLITIDLKSNNFSGELT		1	272
		motif_8	NNFTGTIPESIYSCSNLTALRLSSNKLHGQJSPRIGNLKSL		1	335
		motif_9	EIGQLKALLSLBLSFNKLSGZIPQSICNLTNLQVLDLSSNN		1	549
		motif_10	TMPZDDTIDGFENLQVLSIAGCSLSGKIPLWJS		1	414
		motif_11	LDLCFNQFSGSIPPGLGBCSKLRVLKAGYNNLSGTLPDELF		1	208
		motif_12	IZGNSRLLVYEYMENGSLDDWLHNRDDDA		1	815
		motif_13	NNSFTNITNALQILKSCRNLTTLLIGKNF		1	382
		motif_14	MLKVLEVACKCVDPBPFKRPTMGZVVSML		1	993
		motif_15	GPSLQYRVVSAFPKVLNLSNNKFTGVIPP		1	520
		motif_16	WRNGTDCCKWEGITCSQDGTV		1	61
		motif_17	QVLNISSNLFTGQFPSTTWKVMK		2	156
						181
		motif_18	RGLEGHISPSLGNLTGLLRLNLSHNSLSGGLP		1	89
		motif_19	GVVLLELLTGRRPVDVLSTSK		1	941
		motif_20	PSLGLALVLLVCLASPTSSCTE		1	17
TaPSKR124	17	motif_1	TGAIPAALNNLHFLSAFNISNNDLEGPIPSGGQFSTFQNSSFDGNPKLCG		1	430
		motif_2	KTHVTTELVGTFGYIPPEYGQAWVATLRGDVYSF		1	741
		motif_3	GLAYJHEVCEPQIVHRDIKSSNILLDKEFKA		1	696
		motif_4	LSSNQLTGPIPAWINSLNHLFYLDISNNSLTGEIPTALMEM		1	295
		motif_5	CQMEREFRAEVEALSRAQHKNLVPLLGYC		1	620
		motif_6	GHKLTFRDJLKATNNFDKENIIGCGGYGLVYKAELPDGTKVAIKKLNGEM		1	570
		motif_7	IGQLKRLEELHLDNNNMSGELPSALSNCTNLITIDLKSNNFSGELT		1	111
		motif_8	NNFTGTIPESIYSCSNLTALRLSSNKLHGQJSPRIGNLKSL		1	174
		motif_9	EIGQLKALLSLBLSFNKLSGZIPQSICNLTNLQVLDLSSNN		1	388
		motif_10	TMPZDDTIDGFENLQVLSIAGCSLSGKIPLWJS		1	253
		motif_11	LDLCFNQFSGSIPPGLGBCSKLRVLKAGYNNLSGTLPDELF		1	23
		motif_12	IZGNSRLLVYEYMENGSLDDWLHNRDDDA		1	649
		motif_13	NNSFTNITNALQILKSCRNLTTLLIGKNF		1	221
		motif_14	MLKVLEVACKCVDPBPFKRPTMGZVVSML		1	827
		motif_15	GPSLQYRVVSAFPKVLNLSNNKFTGVIPP		1	359
		motif_18	RGLEGHISPSLGNLTGLLRLNLSHNSLSGGLP		1	77
		motif_19	GVVLLELLTGRRPVDVLSTSK		1	775
TaPSKR125	23	motif_1	TGAIPAALNNLHFLSAFNISNNDLEGPIPSGGQFSTFQNSSFDGNPKLCG		1	616
		motif_2	KTHVTTELVGTFGYIPPEYGQAWVATLRGDVYSF		1	928
		motif_3	GLAYJHEVCEPQIVHRDIKSSNILLDKEFKA		1	883
		motif_4	LSSNQLTGPIPAWINSLNHLFYLDISNNSLTGEIPTALMEM		1	479
		motif_5	CQMEREFRAEVEALSRAQHKNLVPLLGYC		1	807
		motif_6	GHKLTFRDJLKATNNFDKENIIGCGGYGLVYKAELPDGTKVAIKKLNGEM		1	757
		motif_7	IGQLKRLEELHLDNNNMSGELPSALSNCTNLITIDLKSNNFSGELT		1	295
		motif_8	NNFTGTIPESIYSCSNLTALRLSSNKLHGQJSPRIGNLKSL		1	358
		motif_9	EIGQLKALLSLBLSFNKLSGZIPQSICNLTNLQVLDLSSNN		1	574
		motif_10	TMPZDDTIDGFENLQVLSIAGCSLSGKIPLWJS		1	437
		motif_11	LDLCFNQFSGSIPPGLGBCSKLRVLKAGYNNLSGTLPDELF		1	207
		motif_12	IZGNSRLLVYEYMENGSLDDWLHNRDDDA		1	836
		motif_13	NNSFTNITNALQILKSCRNLTTLLIGKNF		1	405
		motif_14	MLKVLEVACKCVDPBPFKRPTMGZVVSML		1	1014
		motif_15	GPSLQYRVVSAFPKVLNLSNNKFTGVIPP		1	545
		motif_16	WRNGTDCCKWEGITCSQDGTV		1	61
		motif_17	QVLNISSNLFTGQFPSTTWKVMK		3	129
						155
						180
		motif_18	RGLEGHISPSLGNLTGLLRLNLSHNSLSGGLP		2	89
						261
		motif_19	GVVLLELLTGRRPVDVLSTSK		1	962
		motif_20	PSLGLALVLLVCLASPTSSCTE		1	17
TaPSKR126	15	motif_1	TGAIPAALNNLHFLSAFNISNNDLEGPIPSGGQFSTFQNSSFDGNPKLCG		1	609
		motif_4	LSSNQLTGPIPAWINSLNHLFYLDISNNSLTGEIPTALMEM		1	474
		motif_7	IGQLKRLEELHLDNNNMSGELPSALSNCTNLITIDLKSNNFSGELT		1	290
		motif_8	NNFTGTIPESIYSCSNLTALRLSSNKLHGQJSPRIGNLKSL		1	353
		motif_9	EIGQLKALLSLBLSFNKLSGZIPQSICNLTNLQVLDLSSNN		1	567
		motif_10	TMPZDDTIDGFENLQVLSIAGCSLSGKIPLWJS		1	432
		motif_11	LDLCFNQFSGSIPPGLGBCSKLRVLKAGYNNLSGTLPDELF		1	202
		motif_13	NNSFTNITNALQILKSCRNLTTLLIGKNF		1	400
		motif_15	GPSLQYRVVSAFPKVLNLSNNKFTGVIPP		1	538
		motif_16	WRNGTDCCKWEGITCSQDGTV		1	55
		motif_17	QVLNISSNLFTGQFPSTTWKVMK		2	150
						175
		motif_18	RGLEGHISPSLGNLTGLLRLNLSHNSLSGGLP		2	83
						256
		motif_20	PSLGLALVLLVCLASPTSSCTE		1	11
TaPSKR127	12	motif_1	TGAIPAALNNLHFLSAFNISNNDLEGPIPSGGQFSTFQNSSFDGNPKLCG		1	473
		motif_4	LSSNQLTGPIPAWINSLNHLFYLDISNNSLTGEIPTALMEM		1	338
		motif_7	IGQLKRLEELHLDNNNMSGELPSALSNCTNLITIDLKSNNFSGELT		1	154
		motif_8	NNFTGTIPESIYSCSNLTALRLSSNKLHGQJSPRIGNLKSL		1	217
		motif_9	EIGQLKALLSLBLSFNKLSGZIPQSICNLTNLQVLDLSSNN		1	431
		motif_10	TMPZDDTIDGFENLQVLSIAGCSLSGKIPLWJS		1	296
		motif_11	LDLCFNQFSGSIPPGLGBCSKLRVLKAGYNNLSGTLPDELF		1	66
		motif_13	NNSFTNITNALQILKSCRNLTTLLIGKNF		1	264
		motif_15	GPSLQYRVVSAFPKVLNLSNNKFTGVIPP		1	402
		motif_17	QVLNISSNLFTGQFPSTTWKVMK		2	13
						39
		motif_18	RGLEGHISPSLGNLTGLLRLNLSHNSLSGGLP		1	120
TaPSKR128	15	motif_1	TGAIPAALNNLHFLSAFNISNNDLEGPIPSGGQFSTFQNSSFDGNPKLCG		1	615
		motif_4	LSSNQLTGPIPAWINSLNHLFYLDISNNSLTGEIPTALMEM		1	480
		motif_7	IGQLKRLEELHLDNNNMSGELPSALSNCTNLITIDLKSNNFSGELT		1	296
		motif_8	NNFTGTIPESIYSCSNLTALRLSSNKLHGQJSPRIGNLKSL		1	359
		motif_9	EIGQLKALLSLBLSFNKLSGZIPQSICNLTNLQVLDLSSNN		1	573
		motif_10	TMPZDDTIDGFENLQVLSIAGCSLSGKIPLWJS		1	438
		motif_11	LDLCFNQFSGSIPPGLGBCSKLRVLKAGYNNLSGTLPDELF		1	208
		motif_13	NNSFTNITNALQILKSCRNLTTLLIGKNF		1	406
		motif_15	GPSLQYRVVSAFPKVLNLSNNKFTGVIPP		1	544
		motif_16	WRNGTDCCKWEGITCSQDGTV		1	61
		motif_17	QVLNISSNLFTGQFPSTTWKVMK		2	156
						181
		motif_18	RGLEGHISPSLGNLTGLLRLNLSHNSLSGGLP		2	89
						262
		motif_20	PSLGLALVLLVCLASPTSSCTE		1	17
TaPSKR129	15	motif_1	TGAIPAALNNLHFLSAFNISNNDLEGPIPSGGQFSTFQNSSFDGNPKLCG		1	595
		motif_4	LSSNQLTGPIPAWINSLNHLFYLDISNNSLTGEIPTALMEM		1	462
		motif_7	IGQLKRLEELHLDNNNMSGELPSALSNCTNLITIDLKSNNFSGELT		1	278
		motif_8	NNFTGTIPESIYSCSNLTALRLSSNKLHGQJSPRIGNLKSL		1	341
		motif_9	EIGQLKALLSLBLSFNKLSGZIPQSICNLTNLQVLDLSSNN		1	553
		motif_10	TMPZDDTIDGFENLQVLSIAGCSLSGKIPLWJS		1	420
		motif_11	LDLCFNQFSGSIPPGLGBCSKLRVLKAGYNNLSGTLPDELF		1	192
		motif_13	NNSFTNITNALQILKSCRNLTTLLIGKNF		1	388
		motif_15	GPSLQYRVVSAFPKVLNLSNNKFTGVIPP		1	524
		motif_16	WRNGTDCCKWEGITCSQDGTV		1	45
		motif_17	QVLNISSNLFTGQFPSTTWKVMK		2	140
						165
		motif_18	RGLEGHISPSLGNLTGLLRLNLSHNSLSGGLP		2	73
						244
		motif_20	PSLGLALVLLVCLASPTSSCTE		1	1
TaPSKR130	15	motif_1	TGAIPAALNNLHFLSAFNISNNDLEGPIPSGGQFSTFQNSSFDGNPKLCG		1	595
		motif_4	LSSNQLTGPIPAWINSLNHLFYLDISNNSLTGEIPTALMEM		1	462
		motif_7	IGQLKRLEELHLDNNNMSGELPSALSNCTNLITIDLKSNNFSGELT		1	278
		motif_8	NNFTGTIPESIYSCSNLTALRLSSNKLHGQJSPRIGNLKSL		1	341
		motif_9	EIGQLKALLSLBLSFNKLSGZIPQSICNLTNLQVLDLSSNN		1	553
		motif_10	TMPZDDTIDGFENLQVLSIAGCSLSGKIPLWJS		1	420
		motif_11	LDLCFNQFSGSIPPGLGBCSKLRVLKAGYNNLSGTLPDELF		1	192
		motif_13	NNSFTNITNALQILKSCRNLTTLLIGKNF		1	388
		motif_15	GPSLQYRVVSAFPKVLNLSNNKFTGVIPP		1	524
		motif_16	WRNGTDCCKWEGITCSQDGTV		1	45
		motif_17	QVLNISSNLFTGQFPSTTWKVMK		2	140
						165
		motif_18	RGLEGHISPSLGNLTGLLRLNLSHNSLSGGLP		2	73
						244
		motif_20	PSLGLALVLLVCLASPTSSCTE		1	1
TaPSKR131	15	motif_1	TGAIPAALNNLHFLSAFNISNNDLEGPIPSGGQFSTFQNSSFDGNPKLCG		1	608
		motif_4	LSSNQLTGPIPAWINSLNHLFYLDISNNSLTGEIPTALMEM		1	475
		motif_7	IGQLKRLEELHLDNNNMSGELPSALSNCTNLITIDLKSNNFSGELT		1	291
		motif_8	NNFTGTIPESIYSCSNLTALRLSSNKLHGQJSPRIGNLKSL		1	354
		motif_9	EIGQLKALLSLBLSFNKLSGZIPQSICNLTNLQVLDLSSNN		1	566
		motif_10	TMPZDDTIDGFENLQVLSIAGCSLSGKIPLWJS		1	433
		motif_11	LDLCFNQFSGSIPPGLGBCSKLRVLKAGYNNLSGTLPDELF		1	205
		motif_13	NNSFTNITNALQILKSCRNLTTLLIGKNF		1	401
		motif_15	GPSLQYRVVSAFPKVLNLSNNKFTGVIPP		1	537
		motif_16	WRNGTDCCKWEGITCSQDGTV		1	58
		motif_17	QVLNISSNLFTGQFPSTTWKVMK		2	153
						178
		motif_18	RGLEGHISPSLGNLTGLLRLNLSHNSLSGGLP		2	86
						257
		motif_20	PSLGLALVLLVCLASPTSSCTE		1	14
TaPSKR132	14	motif_1	TGAIPAALNNLHFLSAFNISNNDLEGPIPSGGQFSTFQNSSFDGNPKLCG		1	557
		motif_4	LSSNQLTGPIPAWINSLNHLFYLDISNNSLTGEIPTALMEM		1	422
		motif_7	IGQLKRLEELHLDNNNMSGELPSALSNCTNLITIDLKSNNFSGELT		1	238
		motif_8	NNFTGTIPESIYSCSNLTALRLSSNKLHGQJSPRIGNLKSL		1	301
		motif_9	EIGQLKALLSLBLSFNKLSGZIPQSICNLTNLQVLDLSSNN		1	515
		motif_10	TMPZDDTIDGFENLQVLSIAGCSLSGKIPLWJS		1	380
		motif_11	LDLCFNQFSGSIPPGLGBCSKLRVLKAGYNNLSGTLPDELF		1	150
		motif_13	NNSFTNITNALQILKSCRNLTTLLIGKNF		1	348
		motif_15	GPSLQYRVVSAFPKVLNLSNNKFTGVIPP		1	486
		motif_16	WRNGTDCCKWEGITCSQDGTV		1	3
		motif_17	QVLNISSNLFTGQFPSTTWKVMK		2	98
						123
		motif_18	RGLEGHISPSLGNLTGLLRLNLSHNSLSGGLP		2	31
						204
TaPSKR133	15	motif_1	TGAIPAALNNLHFLSAFNISNNDLEGPIPSGGQFSTFQNSSFDGNPKLCG		1	635
		motif_4	LSSNQLTGPIPAWINSLNHLFYLDISNNSLTGEIPTALMEM		1	502
		motif_7	IGQLKRLEELHLDNNNMSGELPSALSNCTNLITIDLKSNNFSGELT		1	318
		motif_8	NNFTGTIPESIYSCSNLTALRLSSNKLHGQJSPRIGNLKSL		1	381
		motif_9	EIGQLKALLSLBLSFNKLSGZIPQSICNLTNLQVLDLSSNN		1	593
		motif_10	TMPZDDTIDGFENLQVLSIAGCSLSGKIPLWJS		1	460
		motif_11	LDLCFNQFSGSIPPGLGBCSKLRVLKAGYNNLSGTLPDELF		1	232
		motif_13	NNSFTNITNALQILKSCRNLTTLLIGKNF		1	428
		motif_15	GPSLQYRVVSAFPKVLNLSNNKFTGVIPP		1	564
		motif_16	WRNGTDCCKWEGITCSQDGTV		1	85
		motif_17	QVLNISSNLFTGQFPSTTWKVMK		2	180
						205
		motif_18	RGLEGHISPSLGNLTGLLRLNLSHNSLSGGLP		2	113
						284
		motif_20	PSLGLALVLLVCLASPTSSCTE		1	41
TaPSKR134	15	motif_1	TGAIPAALNNLHFLSAFNISNNDLEGPIPSGGQFSTFQNSSFDGNPKLCG		1	607
		motif_4	LSSNQLTGPIPAWINSLNHLFYLDISNNSLTGEIPTALMEM		1	471
		motif_7	IGQLKRLEELHLDNNNMSGELPSALSNCTNLITIDLKSNNFSGELT		1	287
		motif_8	NNFTGTIPESIYSCSNLTALRLSSNKLHGQJSPRIGNLKSL		1	350
		motif_9	EIGQLKALLSLBLSFNKLSGZIPQSICNLTNLQVLDLSSNN		1	565
		motif_10	TMPZDDTIDGFENLQVLSIAGCSLSGKIPLWJS		1	429
		motif_11	LDLCFNQFSGSIPPGLGBCSKLRVLKAGYNNLSGTLPDELF		1	199
		motif_13	NNSFTNITNALQILKSCRNLTTLLIGKNF		1	397
		motif_15	GPSLQYRVVSAFPKVLNLSNNKFTGVIPP		2	257
						536
		motif_16	WRNGTDCCKWEGITCSQDGTV		1	51
		motif_17	QVLNISSNLFTGQFPSTTWKVMK		2	147
						172
		motif_18	RGLEGHISPSLGNLTGLLRLNLSHNSLSGGLP		1	79
		motif_20	PSLGLALVLLVCLASPTSSCTE		1	6
TaPSKR135	15	motif_1	TGAIPAALNNLHFLSAFNISNNDLEGPIPSGGQFSTFQNSSFDGNPKLCG		1	609
		motif_4	LSSNQLTGPIPAWINSLNHLFYLDISNNSLTGEIPTALMEM		1	471
		motif_7	IGQLKRLEELHLDNNNMSGELPSALSNCTNLITIDLKSNNFSGELT		1	287
		motif_8	NNFTGTIPESIYSCSNLTALRLSSNKLHGQJSPRIGNLKSL		1	350
		motif_9	EIGQLKALLSLBLSFNKLSGZIPQSICNLTNLQVLDLSSNN		1	567
		motif_10	TMPZDDTIDGFENLQVLSIAGCSLSGKIPLWJS		1	429
		motif_11	LDLCFNQFSGSIPPGLGBCSKLRVLKAGYNNLSGTLPDELF		1	199
		motif_13	NNSFTNITNALQILKSCRNLTTLLIGKNF		1	397
		motif_15	GPSLQYRVVSAFPKVLNLSNNKFTGVIPP		1	538
		motif_16	WRNGTDCCKWEGITCSQDGTV		1	51
		motif_17	QVLNISSNLFTGQFPSTTWKVMK		2	147
						172
		motif_18	RGLEGHISPSLGNLTGLLRLNLSHNSLSGGLP		2	79
						253
		motif_20	PSLGLALVLLVCLASPTSSCTE		1	6
TaPSKR136	15	motif_1	TGAIPAALNNLHFLSAFNISNNDLEGPIPSGGQFSTFQNSSFDGNPKLCG		1	610
		motif_4	LSSNQLTGPIPAWINSLNHLFYLDISNNSLTGEIPTALMEM		1	471
		motif_7	IGQLKRLEELHLDNNNMSGELPSALSNCTNLITIDLKSNNFSGELT		1	287
		motif_8	NNFTGTIPESIYSCSNLTALRLSSNKLHGQJSPRIGNLKSL		1	350
		motif_9	EIGQLKALLSLBLSFNKLSGZIPQSICNLTNLQVLDLSSNN		1	568
		motif_10	TMPZDDTIDGFENLQVLSIAGCSLSGKIPLWJS		1	429
		motif_11	LDLCFNQFSGSIPPGLGBCSKLRVLKAGYNNLSGTLPDELF		1	199
		motif_13	NNSFTNITNALQILKSCRNLTTLLIGKNF		1	397
		motif_15	GPSLQYRVVSAFPKVLNLSNNKFTGVIPP		1	539
		motif_16	WRNGTDCCKWEGITCSQDGTV		1	51
		motif_17	QVLNISSNLFTGQFPSTTWKVMK		2	147
						172
		motif_18	RGLEGHISPSLGNLTGLLRLNLSHNSLSGGLP		2	79
						253
		motif_20	PSLGLALVLLVCLASPTSSCTE		1	6
TaPSKR137	19	motif_2	KTHVTTELVGTFGYIPPEYGQAWVATLRGDVYSF		1	881
		motif_3	GLAYJHEVCEPQIVHRDIKSSNILLDKEFKA		1	835
		motif_4	LSSNQLTGPIPAWINSLNHLFYLDISNNSLTGEIPTALMEM		2	276
						559
[truncated: 237 more rows]
