# Supplementary material for: Genome-wide identification of PSKR genes in wheat and differential expression under abiotic stress conditions
Source: Front Plant Sci. 2025 Sep 12;16:1582433. doi: 10.3389/fpls.2025.1582433 (PMC12463977; doi:10.3389/fpls.2025.1582433)
Supplement: Supplementary file 4 [file Table4.xlsx]

## Sheet: Sheet1
Table S4. The AA compositions of conserved domain.
gene_name	gene count	domain_name	center_place
TaPSKR1	6	PK_Tyr_Ser-Thr superfamily	404
		PLN00113 superfamily	405
		PknB_PASTA_kin superfamily	359
		SPS1 superfamily	412
		S_TKc	405
		TMHelix	127
TaPSKR2	6	PK_Tyr_Ser-Thr superfamily	327
		PLN00113 superfamily	319
		PknB_PASTA_kin superfamily	292
		SPS1 superfamily	347
		S_TKc	328
		TMHelix	34
TaPSKR3	6	PK_Tyr_Ser-Thr superfamily	407
		PLN00113 superfamily	408
		PknB_PASTA_kin superfamily	362
		SPS1 superfamily	415
		S_TKc	408
		TMHelix	131
TaPSKR4	6	PK_Tyr_Ser-Thr superfamily	327
		PLN00113 superfamily	319
		PknB_PASTA_kin superfamily	292
		SPS1 superfamily	346
		S_TKc	328
		TMHelix	34
TaPSKR5	6	PK_Tyr_Ser-Thr superfamily	407
		PLN00113 superfamily	408
		PknB_PASTA_kin superfamily	362
		SPS1 superfamily	416
		S_TKc	408
		TMHelix	131
TaPSKR6	6	PK_Tyr_Ser-Thr superfamily	327
		PLN00113 superfamily	319
		PknB_PASTA_kin superfamily	292
		SPS1 superfamily	346
		S_TKc	328
		TMHelix	34
TaPSKR7	8	LRR superfamily	508
		PK_Tyr_Ser-Thr superfamily	879
		PLN00034 superfamily	836
		PLN00113 superfamily	541
		PknB_PASTA_kin superfamily	845
		SPS1 superfamily	876
		S_TKc	877
		TMHelix	679
TaPSKR8	6	PK_Tyr_Ser-Thr superfamily	864
		PLN00113 superfamily	553
		PknB_PASTA_kin superfamily	864
		SPS1 superfamily	903
		S_TKc	897
		TMHelix	698.5
TaPSKR9	3	LRR superfamily	22
		LRR superfamily	23
		TMHelix	103.5
TaPSKR10	3	LRR superfamily	384
		PLN00113 superfamily	321
		TMHelix	693
TaPSKR11	6	PK_Tyr_Ser-Thr superfamily	313
		PLN00113 superfamily	312
		PknB_PASTA_kin superfamily	278
		SPS1 superfamily	308
		S_TKc	314
		TMHelix	30
TaPSKR12	7	LRR superfamily	52
		PK_Tyr_Ser-Thr superfamily	879
		PLN00113 superfamily	541
		PknB_PASTA_kin superfamily	845
		SPS1 superfamily	876
		S_TKc	877
		TMHelix	679
TaPSKR13	8	GUB_WAK_bind superfamily	48
		PK_Tyr_Ser-Thr superfamily	438
		PLN00034 superfamily	438
		PknB_PASTA_kin superfamily	438
		SPS1 superfamily	471
		S_TKc	439
		TMHelix	278
		WAK_assoc superfamily	190
TaPSKR14	6	PK_Tyr_Ser-Thr superfamily	864
		PLN00113 superfamily	553
		PknB_PASTA_kin superfamily	864
		SPS1 superfamily	903
		S_TKc	897
		TMHelix	698.5
TaPSKR15	3	LRR superfamily	448
		PLN00113 superfamily	321
		TMHelix	693.5
TaPSKR16	3	LRR superfamily	377
		PLN00113 superfamily	321
		TMHelix	694.5
TaPSKR17	3	LRR superfamily	298
		PLN00113 superfamily	346
		TMHelix	711
TaPSKR18	6	PK_Tyr_Ser-Thr superfamily	310
		PLN00113 superfamily	309
		PknB_PASTA_kin superfamily	275
		SPS1 superfamily	305
		S_TKc	311
		TMHelix	30
TaPSKR19	7	LRR superfamily	52
		PK_Tyr_Ser-Thr superfamily	879
		PLN00113 superfamily	541
		PknB_PASTA_kin superfamily	845
		SPS1 superfamily	876
		S_TKc	877
		TMHelix	679
TaPSKR20	8	GUB_WAK_bind superfamily	48
		PK_Tyr_Ser-Thr superfamily	438
		PLN00113 superfamily	467
		PknB_PASTA_kin superfamily	438
		SPS1 superfamily	439
		S_TKc	439
		TMHelix	278
		WAK_assoc superfamily	182
TaPSKR21	6	PK_Tyr_Ser-Thr superfamily	864
		PLN00113 superfamily	536
		PknB_PASTA_kin superfamily	864
		SPS1 superfamily	864
		S_TKc	897
		TMHelix	697.5
TaPSKR22	3	LRR superfamily	409
		PLN00113 superfamily	329
		TMHelix	695
TaPSKR23	3	LRR superfamily	260
		PLN00113 superfamily	235
		TMHelix	527.5
TaPSKR24	3	LRR superfamily	423
		PLN00113 superfamily	355
		TMHelix	711
TaPSKR25	6	PK_Tyr_Ser-Thr superfamily	969
		PLN00113 superfamily	597
		PknB_PASTA_kin superfamily	972
		SPS1 superfamily	1012
		S_TKc	968
		TMHelix	792
TaPSKR26	6	PK_Tyr_Ser-Thr superfamily	325
		PLN00113 superfamily	320
		PknB_PASTA_kin superfamily	293
		SPS1 superfamily	329
		S_TKc	329
		TMHelix	38
TaPSKR27	6	PK_Tyr_Ser-Thr superfamily	541
		PLN00113 superfamily	564
		PknB_PASTA_kin superfamily	551
		SPS1 superfamily	552
		S_TKc	542
		TMHelix	340
TaPSKR28	6	PK_Tyr_Ser-Thr superfamily	326
		PLN00113 superfamily	317
		PknB_PASTA_kin superfamily	291
		SPS1 superfamily	323
		S_TKc	327
		TMHelix	31
TaPSKR29	7	LapA_dom superfamily	36
		PK_Tyr_Ser-Thr superfamily	324
		PLN00113 superfamily	317
		PknB_PASTA_kin superfamily	289
		SPS1 superfamily	327
		S_TKc	325
		TMHelix	35
TaPSKR30	6	PK_Tyr_Ser-Thr superfamily	889
		PLN00113 superfamily	892
		PknB_PASTA_kin superfamily	855
		SPS1 superfamily	891
		S_TKc	891
		TMHelix	674
TaPSKR31	6	PK_Tyr_Ser-Thr superfamily	966
		PLN00113 superfamily	596
		PknB_PASTA_kin superfamily	969
		SPS1 superfamily	969
		S_TKc	965
		TMHelix	789
TaPSKR32	6	PK_Tyr_Ser-Thr superfamily	325
		PLN00113 superfamily	320
		PknB_PASTA_kin superfamily	293
		SPS1 superfamily	335
		S_TKc	329
		TMHelix	38
TaPSKR33	6	PK_Tyr_Ser-Thr superfamily	541
		PLN00113 superfamily	564
		PknB_PASTA_kin superfamily	551
		SPS1 superfamily	552
		S_TKc	542
		TMHelix	340
TaPSKR34	7	Gnk2-like superfamily	79
		PK_Tyr_Ser-Thr superfamily	444
		PLN00034 superfamily	432
		PknB_PASTA_kin superfamily	445
		SPS1 superfamily	445
		S_TKc	442
		TMHelix	288.5
TaPSKR35	6	PK_Tyr_Ser-Thr superfamily	342
		PLN00113 superfamily	377
		PknB_PASTA_kin superfamily	342
		SPS1 superfamily	378
		S_TKc	378
		TMHelix	87
TaPSKR36	6	PK_Tyr_Ser-Thr superfamily	326
		PLN00113 superfamily	317
		PknB_PASTA_kin superfamily	291
		SPS1 superfamily	323
		S_TKc	327
		TMHelix	30
TaPSKR37	7	LapA_dom superfamily	36
		PK_Tyr_Ser-Thr superfamily	324
		PLN00113 superfamily	317
		PknB_PASTA_kin superfamily	289
		SPS1 superfamily	327
		S_TKc	325
		TMHelix	35
TaPSKR38	6	PK_Tyr_Ser-Thr superfamily	912
		PLN00113 superfamily	915
		PknB_PASTA_kin superfamily	878
		SPS1 superfamily	914
		S_TKc	914
		TMHelix	697
TaPSKR39	6	PK_Tyr_Ser-Thr superfamily	968
		PLN00113 superfamily	617
		PknB_PASTA_kin superfamily	971
		SPS1 superfamily	1011
		S_TKc	967
		TMHelix	791
TaPSKR40	6	PK_Tyr_Ser-Thr superfamily	325
		PLN00113 superfamily	320
		PknB_PASTA_kin superfamily	293
		SPS1 superfamily	329
		S_TKc	329
		TMHelix	38
TaPSKR41	6	PK_Tyr_Ser-Thr superfamily	541
		PLN00113 superfamily	564
		PknB_PASTA_kin superfamily	551
		SPS1 superfamily	552
		S_TKc	542
		TMHelix	340
TaPSKR42	6	PK_Tyr_Ser-Thr superfamily	285
		PLN00113 superfamily	321
		PknB_PASTA_kin superfamily	286
		SPS1 superfamily	319
		S_TKc	322
		TMHelix	35
TaPSKR43	5	PK_Tyr_Ser-Thr superfamily	273
		PLN00113 superfamily	248
		PknB_PASTA_kin superfamily	273
		SPS1 superfamily	270
		TMHelix	32.5
TaPSKR44	7	LapA_dom superfamily	36
		PK_Tyr_Ser-Thr superfamily	324
		PLN00113 superfamily	317
		PknB_PASTA_kin superfamily	289
		SPS1 superfamily	327
		S_TKc	325
		TMHelix	35
TaPSKR45	6	PK_Tyr_Ser-Thr superfamily	890
		PLN00113 superfamily	893
		PknB_PASTA_kin superfamily	856
		SPS1 superfamily	892
		S_TKc	892
		TMHelix	675
TaPSKR46	6	PK_Tyr_Ser-Thr superfamily	313
		PLN00034 superfamily	313
		PknB_PASTA_kin superfamily	340
		SPS1 superfamily	315
		S_TKc	315
		TMHelix	38.5
TaPSKR47	3	LRR superfamily	271
		PLN00113 superfamily	303
		TMHelix	640
TaPSKR48	3	LRR superfamily	270
		PLN00113 superfamily	346
		TMHelix	689
TaPSKR49	6	PK_Tyr_Ser-Thr superfamily	322
		PLN00113 superfamily	324
		PknB_PASTA_kin superfamily	348
		SPS1 superfamily	325
		S_TKc	325
		TMHelix	38.5
TaPSKR50	6	PK_Tyr_Ser-Thr superfamily	361
		PLN00113 superfamily	359
		PknB_PASTA_kin superfamily	326
		SPS1 superfamily	356
		S_TKc	362
		TMHelix	63
TaPSKR51	3	LRR superfamily	289
		PLN00113 superfamily	356
		TMHelix	689
TaPSKR52	6	PK_Tyr_Ser-Thr superfamily	322
		PLN00113 superfamily	324
		PknB_PASTA_kin superfamily	349
		SPS1 superfamily	325
		S_TKc	325
		TMHelix	38.5
TaPSKR53	6	PK_Tyr_Ser-Thr superfamily	361
		PLN00113 superfamily	359
		PknB_PASTA_kin superfamily	326
		SPS1 superfamily	356
		S_TKc	362
		TMHelix	64
TaPSKR54	6	LRR superfamily	145
		PK_Tyr_Ser-Thr superfamily	464
		PLN00113 superfamily	337
		PknB_PASTA_kin superfamily	425
		SPS1 superfamily	458
		TMHelix	269
TaPSKR55	6	PK_Tyr_Ser-Thr superfamily	358
		PLN00113 superfamily	356
		PknB_PASTA_kin superfamily	323
		SPS1 superfamily	353
		S_TKc	359
		TMHelix	62
TaPSKR56	6	LRR superfamily	144
		PK_Tyr_Ser-Thr superfamily	463
		PLN00113 superfamily	336
		PknB_PASTA_kin superfamily	424
		SPS1 superfamily	457
		TMHelix	268
TaPSKR57	6	LRR superfamily	147
		PK_Tyr_Ser-Thr superfamily	466
		PLN00113 superfamily	339
		PknB_PASTA_kin superfamily	427
		SPS1 superfamily	460
		TMHelix	271
TaPSKR58	8	LRR superfamily	497
		PK_Tyr_Ser-Thr superfamily	925
		PLN00034 superfamily	922
		PLN00113 superfamily	550
		PknB_PASTA_kin superfamily	892
		SPS1 superfamily	933
		S_TKc	927
		TMHelix	712.5
TaPSKR59	6	PK_Tyr_Ser-Thr superfamily	898
		PLN00113 superfamily	538
		PknB_PASTA_kin superfamily	866
		SPS1 superfamily	866
		S_TKc	900
		TMHelix	693.5
TaPSKR60	6	PK_Tyr_Ser-Thr superfamily	911
		PLN00113 superfamily	549
		PknB_PASTA_kin superfamily	880
		SPS1 superfamily	880
		S_TKc	909
		TMHelix	707
TaPSKR61	8	LRR superfamily	169
		PK_Tyr_Ser-Thr superfamily	563
		PLN00034 superfamily	564
		PLN00113 superfamily	367
		PknB_PASTA_kin superfamily	565
		SPS1 superfamily	565
		S_TKc	599
		TMHelix	389.5
TaPSKR62	6	PK_Tyr_Ser-Thr superfamily	877
		PLN00113 superfamily	539
		PknB_PASTA_kin superfamily	876
		SPS1 superfamily	876
		S_TKc	911
		TMHelix	699
TaPSKR63	6	PK_Tyr_Ser-Thr superfamily	907
		PLN00113 superfamily	526
		PknB_PASTA_kin superfamily	871
		SPS1 superfamily	873
		S_TKc	907
		TMHelix	696
TaPSKR64	8	LRR superfamily	98
		PK_Tyr_Ser-Thr superfamily	411
		PLN00034 superfamily	390
		PLN00113 superfamily	290
		PknB_PASTA_kin superfamily	412
		SPS1 superfamily	411
		S_TKc	445
		TMHelix	235.5
TaPSKR65	6	PK_Tyr_Ser-Thr superfamily	877
		PLN00113 superfamily	533
		PknB_PASTA_kin superfamily	878
		SPS1 superfamily	877
		S_TKc	912
		TMHelix	701.5
TaPSKR66	4	LRR superfamily	409
		PK_Tyr_Ser-Thr superfamily	834
		PLN00113 superfamily	469
		TMHelix	700.5
TaPSKR67	6	PK_Tyr_Ser-Thr superfamily	909
		PLN00113 superfamily	529
		PknB_PASTA_kin superfamily	876
		SPS1 superfamily	875
		S_TKc	909
		TMHelix	698
TaPSKR68	6	PK_Tyr_Ser-Thr superfamily	652
		PLN00113 superfamily	418
		PknB_PASTA_kin superfamily	652
		SPS1 superfamily	652
		S_TKc	649
		TMHelix	479
TaPSKR69	6	PK_Tyr_Ser-Thr superfamily	875
		PLN00113 superfamily	529
		PknB_PASTA_kin superfamily	876
		SPS1 superfamily	875
		S_TKc	909
		TMHelix	699.5
TaPSKR70	6	PK_Tyr_Ser-Thr superfamily	880
		PLN00113 superfamily	515
		PknB_PASTA_kin superfamily	847
		SPS1 superfamily	846
		S_TKc	880
		TMHelix	672
TaPSKR71	3	LRR superfamily	477
		PLN00113 superfamily	352
		TMHelix	700
TaPSKR72	3	LRR superfamily	302
		PLN00113 superfamily	349
		TMHelix	705
TaPSKR73	3	LRR superfamily	180
		PLN00113 superfamily	211
		TMHelix	451
TaPSKR74	3	LRR superfamily	386
		PLN00113 superfamily	350
		TMHelix	692.5
TaPSKR75	3	LRR superfamily	485
		PLN00113 superfamily	360
		TMHelix	699
TaPSKR76	3	LRR superfamily	480
		PLN00113 superfamily	345
		TMHelix	702
TaPSKR77	3	LRR superfamily	269
		PLN00113 superfamily	350
		TMHelix	695
TaPSKR78	3	LRR superfamily	371
		PLN00113 superfamily	357
		TMHelix	695
TaPSKR79	3	LRR superfamily	44
		PLN00113 superfamily	52
		TMHelix	137.5
TaPSKR80	3	LRR superfamily	866
		PLN00113 superfamily	843
		TMHelix	1186.5
TaPSKR81	3	LRR superfamily	387
		PLN00113 superfamily	364
		TMHelix	691.5
TaPSKR82	3	LRR superfamily	260
		PLN00113 superfamily	346
		TMHelix	693
TaPSKR83	3	LRR superfamily	330
		PLN00113 superfamily	328
		TMHelix	642.5
TaPSKR84	3	LRR superfamily	401
		PLN00113 superfamily	345
		TMHelix	691
TaPSKR85	6	PK_Tyr_Ser-Thr superfamily	743
		PLN00113 superfamily	465
		PknB_PASTA_kin superfamily	783
		SPS1 superfamily	785
		S_TKc	778
		TMHelix	593
TaPSKR86	6	PK_Tyr_Ser-Thr superfamily	868
		PLN00113 superfamily	548
		PknB_PASTA_kin superfamily	868
		SPS1 superfamily	868
		S_TKc	867
		TMHelix	700.5
TaPSKR87	6	LRR superfamily	28
		PK_Tyr_Ser-Thr superfamily	274
		PLN00113 superfamily	227
		PknB_PASTA_kin superfamily	327
		SPS1 superfamily	293
		TMHelix	127
TaPSKR88	8	LRR superfamily	268
		PK_Tyr_Ser-Thr superfamily	920
		PLN00034 superfamily	917
		PLN00113 superfamily	563
		PknB_PASTA_kin superfamily	887
		SPS1 superfamily	929
		S_TKc	923
		TMHelix	709.5
TaPSKR89	3	LRR superfamily	433
		PLN00113 superfamily	355
		TMHelix	701
TaPSKR90	6	PK_Tyr_Ser-Thr superfamily	898
		PLN00113 superfamily	534
		PknB_PASTA_kin superfamily	866
		SPS1 superfamily	866
		S_TKc	901
		TMHelix	692.5
TaPSKR91	6	PK_Tyr_Ser-Thr superfamily	914
		PLN00113 superfamily	553
		PknB_PASTA_kin superfamily	883
		SPS1 superfamily	883
		S_TKc	912
		TMHelix	710
TaPSKR92	6	PK_Tyr_Ser-Thr superfamily	877
		PLN00113 superfamily	528
		PknB_PASTA_kin superfamily	876
		SPS1 superfamily	876
		S_TKc	911
		TMHelix	699
TaPSKR93	6	PK_Tyr_Ser-Thr superfamily	888
		PLN00113 superfamily	530
		PknB_PASTA_kin superfamily	875
		SPS1 superfamily	877
		S_TKc	911
		TMHelix	702
TaPSKR94	6	PK_Tyr_Ser-Thr superfamily	871
		PLN00113 superfamily	529
		PknB_PASTA_kin superfamily	875
		SPS1 superfamily	874
		S_TKc	908
		TMHelix	698.5
TaPSKR95	6	PK_Tyr_Ser-Thr superfamily	873
		PLN00113 superfamily	529
		PknB_PASTA_kin superfamily	874
		SPS1 superfamily	873
		S_TKc	908
		TMHelix	697.5
TaPSKR96	6	PK_Tyr_Ser-Thr superfamily	878
		PLN00113 superfamily	529
		PknB_PASTA_kin superfamily	873
		SPS1 superfamily	874
		S_TKc	871
		TMHelix	699
TaPSKR97	6	PK_Tyr_Ser-Thr superfamily	873
		PLN00113 superfamily	533
		PknB_PASTA_kin superfamily	923
		SPS1 superfamily	873
		S_TKc	908
		TMHelix	699
TaPSKR98	6	PK_Tyr_Ser-Thr superfamily	856
		PLN00113 superfamily	520
		PknB_PASTA_kin superfamily	856
		SPS1 superfamily	856
		S_TKc	853
		TMHelix	682.5
TaPSKR99	6	PK_Tyr_Ser-Thr superfamily	880
		PLN00113 superfamily	528
		PknB_PASTA_kin superfamily	876
		SPS1 superfamily	876
		S_TKc	873
		TMHelix	699
TaPSKR100	3	LRR superfamily	411
		PLN00113 superfamily	340
		TMHelix	700
TaPSKR101	3	LRR superfamily	178
		PLN00113 superfamily	205
		TMHelix	437
TaPSKR102	3	LRR superfamily	462
		PLN00113 superfamily	344
		TMHelix	679
TaPSKR103	3	LRR superfamily	396
		PLN00113 superfamily	337
		TMHelix	680.5
TaPSKR104	3	LRR superfamily	167
		PLN00113 superfamily	165
		TMHelix	388
TaPSKR105	3	LRR superfamily	397
		PLN00113 superfamily	360
		TMHelix	699
TaPSKR106	3	LRR superfamily	148
		PLN00113 superfamily	158
		TMHelix	350
TaPSKR107	3	LRR superfamily	406
		PLN00113 superfamily	377
		TMHelix	719.5
TaPSKR108	3	LRR superfamily	330
		PLN00113 superfamily	352
		TMHelix	695
TaPSKR109	6	PK_Tyr_Ser-Thr superfamily	873
		PLN00113 superfamily	553
		PknB_PASTA_kin superfamily	873
		SPS1 superfamily	873
		S_TKc	872
		TMHelix	705
TaPSKR110	6	PK_Tyr_Ser-Thr superfamily	796
		PLN00113 superfamily	515
		PknB_PASTA_kin superfamily	801
		SPS1 superfamily	834
		S_TKc	834
		TMHelix	646
TaPSKR111	7	Gnk2-like superfamily	79
		PK_Tyr_Ser-Thr superfamily	444
		PLN00034 superfamily	432
		PknB_PASTA_kin superfamily	445
		SPS1 superfamily	445
		S_TKc	442
		TMHelix	288.5
TaPSKR112	8	LRR superfamily	280
		PK_Tyr_Ser-Thr superfamily	922
		PLN00034 superfamily	926
		PLN00113 superfamily	563
		PknB_PASTA_kin superfamily	888
		SPS1 superfamily	932
		S_TKc	923
		TMHelix	711
TaPSKR113	3	LRR superfamily	270
		PLN00113 superfamily	217
		TMHelix	468
TaPSKR114	6	PK_Tyr_Ser-Thr superfamily	899
		PLN00113 superfamily	543
		PknB_PASTA_kin superfamily	867
		SPS1 superfamily	867
		S_TKc	902
		TMHelix	695
TaPSKR115	6	PK_Tyr_Ser-Thr superfamily	914
		PLN00113 superfamily	544
		PknB_PASTA_kin superfamily	883
		SPS1 superfamily	922
		S_TKc	912
		TMHelix	710
TaPSKR116	6	PK_Tyr_Ser-Thr superfamily	821
		PLN00113 superfamily	498
		PknB_PASTA_kin superfamily	817
		SPS1 superfamily	817
		S_TKc	851
		TMHelix	646
TaPSKR117	6	PK_Tyr_Ser-Thr superfamily	877
		PLN00113 superfamily	528
		PknB_PASTA_kin superfamily	924
		SPS1 superfamily	876
		S_TKc	911
		TMHelix	699
TaPSKR118	6	PK_Tyr_Ser-Thr superfamily	906
		PLN00113 superfamily	540
		PknB_PASTA_kin superfamily	870
		SPS1 superfamily	872
		S_TKc	906
		TMHelix	695
TaPSKR119	6	PK_Tyr_Ser-Thr superfamily	871
		PLN00113 superfamily	542
		PknB_PASTA_kin superfamily	875
		SPS1 superfamily	874
		S_TKc	908
		TMHelix	696.5
TaPSKR120	6	PK_Tyr_Ser-Thr superfamily	877
		PLN00113 superfamily	540
		PknB_PASTA_kin superfamily	878
		SPS1 superfamily	877
		S_TKc	912
		TMHelix	701.5
TaPSKR121	6	PK_Tyr_Ser-Thr superfamily	880
		PLN00113 superfamily	530
		PknB_PASTA_kin superfamily	874
		SPS1 superfamily	876
		S_TKc	873
		TMHelix	700
TaPSKR122	3	LRR superfamily	269
		PLN00113 superfamily	342
		TMHelix	699
TaPSKR123	6	PK_Tyr_Ser-Thr superfamily	856
		PLN00113 superfamily	520
		PknB_PASTA_kin superfamily	856
		SPS1 superfamily	856
		S_TKc	853
		TMHelix	679.5
TaPSKR124	6	PK_Tyr_Ser-Thr superfamily	690
		PLN00113 superfamily	437
		PknB_PASTA_kin superfamily	691
		SPS1 superfamily	690
		S_TKc	725
		TMHelix	515.5
TaPSKR125	6	PK_Tyr_Ser-Thr superfamily	885
		PLN00113 superfamily	528
		PknB_PASTA_kin superfamily	877
		SPS1 superfamily	877
		S_TKc	911
		TMHelix	700.5
TaPSKR126	3	LRR superfamily	438
		PLN00113 superfamily	364
		TMHelix	696
TaPSKR127	3	LRR superfamily	261
		PLN00113 superfamily	268
		TMHelix	560
TaPSKR128	3	LRR superfamily	374
		PLN00113 superfamily	363
		TMHelix	700
TaPSKR129	3	LRR superfamily	293
		PLN00113 superfamily	323
		TMHelix	679
TaPSKR130	3	LRR superfamily	396
		PLN00113 superfamily	337
		TMHelix	680.5
TaPSKR131	3	LRR superfamily	386
		PLN00113 superfamily	350
		TMHelix	692
TaPSKR132	3	LRR superfamily	368
		PLN00113 superfamily	305
		TMHelix	644
TaPSKR133	3	LRR superfamily	400
		PLN00113 superfamily	384
		TMHelix	719.5
TaPSKR134	3	LRR superfamily	387
		PLN00113 superfamily	364
		TMHelix	692
TaPSKR135	3	LRR superfamily	278
		PLN00113 superfamily	336
		TMHelix	694
TaPSKR136	3	LRR superfamily	330
		PLN00113 superfamily	352
		TMHelix	695
TaPSKR137	5	PK_Tyr_Ser-Thr superfamily	823
		PLN00113 superfamily	546
		PknB_PASTA_kin superfamily	863
		SPS1 superfamily	865
		TMHelix	674
TaPSKR138	6	PK_Tyr_Ser-Thr superfamily	873
		PLN00113 superfamily	547
		PknB_PASTA_kin superfamily	873
		SPS1 superfamily	873
		S_TKc	872
		TMHelix	705
TaPSKR139	7	Gnk2-like superfamily	78
		PK_Tyr_Ser-Thr superfamily	440
		PLN00034 superfamily	428
		PknB_PASTA_kin superfamily	441
		SPS1 superfamily	441
		S_TKc	438
		TMHelix	283
TaPSKR140	6	PK_Tyr_Ser-Thr superfamily	899
		PLN00113 superfamily	559
		PknB_PASTA_kin superfamily	899
		SPS1 superfamily	936
		S_TKc	938
		TMHelix	717.5
TaPSKR141	7	LRR superfamily	64
		PK_Tyr_Ser-Thr superfamily	920
		PLN00113 superfamily	561
		PknB_PASTA_kin superfamily	886
		SPS1 superfamily	922
		S_TKc	915
		TMHelix	704.5
TaPSKR142	3	LRR superfamily	310
		PLN00113 superfamily	345
		TMHelix	705
TaPSKR143	6	PK_Tyr_Ser-Thr superfamily	901
		PLN00113 superfamily	572
		PknB_PASTA_kin superfamily	902
		SPS1 superfamily	938
		S_TKc	940
		TMHelix	719.5
TaPSKR144	6	PK_Tyr_Ser-Thr superfamily	919
		PLN00113 superfamily	560
		PknB_PASTA_kin superfamily	885
		SPS1 superfamily	921
		S_TKc	914
		TMHelix	705
TaPSKR145	3	LRR superfamily	331
		PLN00113 superfamily	295
		TMHelix	624
TaPSKR146	3	LRR superfamily	530
		PLN00113 superfamily	338
		TMHelix	700.5
TaPSKR147	3	LRR superfamily	479
		PLN00113 superfamily	369
		TMHelix	707
TaPSKR148	7	LRR superfamily	55
		PK_Tyr_Ser-Thr superfamily	936
		PLN00113 superfamily	570
		PknB_PASTA_kin superfamily	900
		SPS1 superfamily	937
		S_TKc	939
		TMHelix	719
TaPSKR149	7	LRR superfamily	64
		PK_Tyr_Ser-Thr superfamily	920
		PLN00113 superfamily	561
		PknB_PASTA_kin superfamily	886
		SPS1 superfamily	922
		S_TKc	921
		TMHelix	706
		domain_name
