# Supplementary material for: Genome-wide identification of PSKR genes in wheat and differential expression under abiotic stress conditions
Source: Front Plant Sci. 2025 Sep 12;16:1582433. doi: 10.3389/fpls.2025.1582433 (PMC12463977; doi:10.3389/fpls.2025.1582433)
Supplement: Supplementary file 5 [file Table5.xlsx]

## Sheet: Sheet1
Table S5. Characteristics of cis-acting regulatory elements in the promoter region of PSKR genes in wheat.
gene	CAE count	cis-acting element	class
Pro-TaPSKR1	5	CAAT-box	Binding site
	1	CCAAT-box	Binding site
	1	TATA-box	Binding site
	1	GCN4_motif	Development related
	2	LTR	Environmental stress
	2	MBS	Environmental stress
	4	ABRE	Hormone responsive
	1	GARE-motif	Hormone responsive
	2	P-box	Hormone responsive
	1	TATC-box	Hormone responsive
	2	TGA-element	Hormone responsive
	1	GT1-motif	Light responsive
	1	I-box	Light responsive
	1	MRE	Light responsive
	1	Sp1	Light responsive
	1	TCCC-motif	Light responsive
Pro-TaPSKR2	4	CAAT-box	Binding site
	1	GC-motif	Environmental stress
	2	ABRE	Hormone responsive
	1	TCA-element	Hormone responsive
	2	I-box	Light responsive
	2	MRE	Light responsive
	2	Sp1	Light responsive
	2	chs-Unit 1 m1	Light responsive
Pro-TaPSKR3	5	CAAT-box	Binding site
	1	CCAAT-box	Binding site
	13	TATA-box	Binding site
	1	GCN4_motif	Development related
	8	LTR	Environmental stress
	1	MBS	Environmental stress
	10	ABRE	Hormone responsive
	1	P-box	Hormone responsive
	1	TCA-element	Hormone responsive
	1	TGA-element	Hormone responsive
	1	Box 4	Light responsive
	1	CAG-motif	Light responsive
	3	GT1-motif	Light responsive
	1	I-box	Light responsive
	1	MRE	Light responsive
	1	Sp1	Light responsive
Pro-TaPSKR4	10	CAAT-box	Binding site
	1	CCAAT-box	Binding site
	1	TATA-box	Binding site
	2	GC-motif	Environmental stress
	2	ABRE	Hormone responsive
	2	GT1-motif	Light responsive
	7	MRE	Light responsive
	2	Sp1	Light responsive
	1	TCCC-motif	Light responsive
	3	chs-Unit 1 m1	Light responsive
Pro-TaPSKR5	1	AT-rich element	Binding site
	5	CAAT-box	Binding site
	8	TATA-box	Binding site
	2	GCN4_motif	Development related
	1	LTR	Environmental stress
	7	ABRE	Hormone responsive
	1	P-box	Hormone responsive
	3	TGA-element	Hormone responsive
	1	Box 4	Light responsive
	1	CAG-motif	Light responsive
	4	GT1-motif	Light responsive
	1	I-box	Light responsive
	2	LAMP-element	Light responsive
	1	MRE	Light responsive
	2	TCT-motif	Light responsive
Pro-TaPSKR6	3	CAAT-box	Binding site
	2	GC-motif	Environmental stress
	1	ABRE	Hormone responsive
	1	TGA-element	Hormone responsive
	1	GATA-motif	Light responsive
	3	I-box	Light responsive
	2	MRE	Light responsive
	1	Sp1	Light responsive
	1	chs-Unit 1 m1	Light responsive
Pro-TaPSKR7	4	CAAT-box	Binding site
	8	TATA-box	Binding site
	2	GC-motif	Environmental stress
	3	ABRE	Hormone responsive
	1	TATC-box	Hormone responsive
	1	TGA-element	Hormone responsive
	1	ACE	Light responsive
	1	AE-box	Light responsive
	1	Box 4	Light responsive
	1	Box II	Light responsive
	1	GATA-motif	Light responsive
	1	GT1-motif	Light responsive
	1	I-box	Light responsive
	2	Sp1	Light responsive
	1	TCT-motif	Light responsive
Pro-TaPSKR8	14	CAAT-box	Binding site
	8	TATA-box	Binding site
	1	GC-motif	Environmental stress
	3	ABRE	Hormone responsive
	1	TGA-element	Hormone responsive
	3	Box 4	Light responsive
	1	GATA-motif	Light responsive
	1	Gap-box	Light responsive
	4	Sp1	Light responsive
	2	TCT-motif	Light responsive
Pro-TaPSKR9	15	CAAT-box	Binding site
	5	TATA-box	Binding site
	1	MBS	Environmental stress
	2	ABRE	Hormone responsive
	1	GATA-motif	Light responsive
	1	GT1-motif	Light responsive
	1	chs-CMA2a	Light responsive
Pro-TaPSKR10	1	3-AF3 binding site	Binding site
	12	CAAT-box	Binding site
	37	TATA-box	Binding site
	2	GCN4_motif	Development related
	1	GC-motif	Environmental stress
	1	ABRE	Hormone responsive
	1	TCA-element	Hormone responsive
	1	TCT-motif	Light responsive
Pro-TaPSKR11	16	CAAT-box	Binding site
	32	TATA-box	Binding site
	1	GCN4_motif	Development related
	3	LTR	Environmental stress
	1	TC-rich repeats	Environmental stress
	2	ABRE	Hormone responsive
	1	P-box	Hormone responsive
	2	TGA-element	Hormone responsive
	1	AE-box	Light responsive
	1	ATCT-motif	Light responsive
	1	GATA-motif	Light responsive
	1	TCT-motif	Light responsive
Pro-TaPSKR12	21	CAAT-box	Binding site
	12	TATA-box	Binding site
	1	GC-motif	Environmental stress
	2	MBS	Environmental stress
	3	ABRE	Hormone responsive
	1	TCA-element	Hormone responsive
	1	ATCT-motif	Light responsive
	1	Box 4	Light responsive
	2	I-box	Light responsive
	1	TCT-motif	Light responsive
Pro-TaPSKR13	15	CAAT-box	Binding site
	36	TATA-box	Binding site
	1	MBS	Environmental stress
	2	TC-rich repeats	Environmental stress
	1	ABRE	Hormone responsive
	2	AE-box	Light responsive
	3	GT1-motif	Light responsive
	1	GTGGC-motif	Light responsive
	1	Sp1	Light responsive
Pro-TaPSKR14	13	CAAT-box	Binding site
	1	CCAAT-box	Binding site
	14	TATA-box	Binding site
	1	LTR	Environmental stress
	4	ABRE	Hormone responsive
	2	Box 4	Light responsive
	1	GATA-motif	Light responsive
	1	Sp1	Light responsive
	1	TCT-motif	Light responsive
Pro-TaPSKR15	7	CAAT-box	Binding site
	6	TATA-box	Binding site
	1	LTR	Environmental stress
	1	GARE-motif	Hormone responsive
	1	TCT-motif	Light responsive
Pro-TaPSKR16	7	CAAT-box	Binding site
	18	TATA-box	Binding site
	1	ABRE	Hormone responsive
	1	GARE-motif	Hormone responsive
	1	TATC-box	Hormone responsive
	1	TCA-element	Hormone responsive
	1	ATCT-motif	Light responsive
	1	CAG-motif	Light responsive
	1	GATA-motif	Light responsive
	1	I-box	Light responsive
	1	L-box	Light responsive
	1	TCT-motif	Light responsive
Pro-TaPSKR17	11	CAAT-box	Binding site
	2	CCAAT-box	Binding site
	18	TATA-box	Binding site
	1	TATC-box	Hormone responsive
	1	TCA-element	Hormone responsive
	1	AAAC-motif	Light responsive
	4	Box 4	Light responsive
	1	I-box	Light responsive
	2	TCT-motif	Light responsive
Pro-TaPSKR18	24	CAAT-box	Binding site
	41	TATA-box	Binding site
	1	GC-motif	Environmental stress
	1	LTR	Environmental stress
	1	TC-rich repeats	Environmental stress
	1	GARE-motif	Hormone responsive
	1	TATC-box	Hormone responsive
	1	TCA-element	Hormone responsive
	1	3-AF1 binding site	Light responsive
	1	AE-box	Light responsive
	1	Box 4	Light responsive
	1	GATA-motif	Light responsive
	2	Sp1	Light responsive
	1	TCCC-motif	Light responsive
	1	TCT-motif	Light responsive
Pro-TaPSKR19	18	CAAT-box	Binding site
	3	CCAAT-box	Binding site
	4	TATA-box	Binding site
	4	ABRE	Hormone responsive
	1	TGA-element	Hormone responsive
	1	ACE	Light responsive
	1	ATCT-motif	Light responsive
	1	I-box	Light responsive
	1	Sp1	Light responsive
	1	TCCC-motif	Light responsive
	1	TCT-motif	Light responsive
Pro-TaPSKR20	11	CAAT-box	Binding site
	2	CCAAT-box	Binding site
	7	TATA-box	Binding site
	1	GCN4_motif	Development related
	1	HD-Zip 1	Development related
	1	GC-motif	Environmental stress
	1	MBS	Environmental stress
	1	TC-rich repeats	Environmental stress
	4	ABRE	Hormone responsive
	1	AE-box	Light responsive
	2	Box 4	Light responsive
	1	GATA-motif	Light responsive
	1	GT1-motif	Light responsive
	1	TCCC-motif	Light responsive
Pro-TaPSKR21	14	CAAT-box	Binding site
	22	TATA-box	Binding site
	1	GC-motif	Environmental stress
	4	ABRE	Hormone responsive
	1	AE-box	Light responsive
	1	ATCT-motif	Light responsive
	2	Box 4	Light responsive
	1	GATA-motif	Light responsive
	7	Sp1	Light responsive
	1	TCT-motif	Light responsive
	1	chs-CMA1a	Light responsive
Pro-TaPSKR22	9	CAAT-box	Binding site
	10	TATA-box	Binding site
	2	LTR	Environmental stress
	1	GARE-motif	Hormone responsive
	1	TCT-motif	Light responsive
	1	chs-CMA2a	Light responsive
Pro-TaPSKR23	7	CAAT-box	Binding site
	11	TATA-box	Binding site
	1	GC-motif	Environmental stress
	2	LTR	Environmental stress
	2	ABRE	Hormone responsive
	1	P-box	Hormone responsive
	1	ACE	Light responsive
	1	GATA-motif	Light responsive
	2	I-box	Light responsive
	6	Sp1	Light responsive
	1	chs-CMA2c	Light responsive
Pro-TaPSKR24	9	CAAT-box	Binding site
	1	CCAAT-box	Binding site
	20	TATA-box	Binding site
	1	GARE-motif	Hormone responsive
	1	P-box	Hormone responsive
	3	Box 4	Light responsive
	1	I-box	Light responsive
	1	TCCC-motif	Light responsive
	2	TCT-motif	Light responsive
Pro-TaPSKR25	6	CAAT-box	Binding site
	3	CCAAT-box	Binding site
	7	TATA-box	Binding site
	1	GC-motif	Environmental stress
	3	MBS	Environmental stress
	5	ABRE	Hormone responsive
	1	GARE-motif	Hormone responsive
	1	P-box	Hormone responsive
	1	GATA-motif	Light responsive
	2	GT1-motif	Light responsive
	3	Sp1	Light responsive
	1	TCCC-motif	Light responsive
	1	TCT-motif	Light responsive
Pro-TaPSKR26	1	AT-rich element	Binding site
	13	CAAT-box	Binding site
	1	CCAAT-box	Binding site
	13	TATA-box	Binding site
	1	LTR	Environmental stress
	1	MBS	Environmental stress
	2	P-box	Hormone responsive
	1	TCA-element	Hormone responsive
	1	TGA-element	Hormone responsive
	1	3-AF1 binding site	Light responsive
	2	GATA-motif	Light responsive
	1	GT1-motif	Light responsive
	1	Sp1	Light responsive
Pro-TaPSKR27	11	CAAT-box	Binding site
	13	TATA-box	Binding site
	1	GC-motif	Environmental stress
	3	MBS	Environmental stress
	1	TC-rich repeats	Environmental stress
	5	ABRE	Hormone responsive
	1	P-box	Hormone responsive
	1	TCA-element	Hormone responsive
	1	ACE	Light responsive
	1	GA-motif	Light responsive
	1	GATA-motif	Light responsive
	1	GT1-motif	Light responsive
Pro-TaPSKR28	6	CAAT-box	Binding site
	1	CCAAT-box	Binding site
	15	TATA-box	Binding site
	3	GC-motif	Environmental stress
	1	MBS	Environmental stress
	3	ABRE	Hormone responsive
	1	TGA-element	Hormone responsive
	1	CAG-motif	Light responsive
	1	GATA-motif	Light responsive
	2	I-box	Light responsive
	1	Pc-CMA2c	Light responsive
	6	Sp1	Light responsive
Pro-TaPSKR29	2	AT-rich element	Binding site
	10	CAAT-box	Binding site
	39	TATA-box	Binding site
	1	LTR	Environmental stress
	1	MBS	Environmental stress
	3	ABRE	Hormone responsive
	1	TCA-element	Hormone responsive
	1	AE-box	Light responsive
	1	Box 4	Light responsive
	1	Box II	Light responsive
	1	GT1-motif	Light responsive
	1	GTGGC-motif	Light responsive
	1	LAMP-element	Light responsive
	2	TCT-motif	Light responsive
Pro-TaPSKR30	15	CAAT-box	Binding site
	17	TATA-box	Binding site
	1	LTR	Environmental stress
	2	MBS	Environmental stress
	2	ABRE	Hormone responsive
	2	TATC-box	Hormone responsive
	1	TGA-box	Hormone responsive
	1	TGA-element	Hormone responsive
	1	I-box	Light responsive
	2	MRE	Light responsive
	3	Sp1	Light responsive
Pro-TaPSKR31	6	CAAT-box	Binding site
	4	TATA-box	Binding site
	1	TC-rich repeats	Environmental stress
	3	ABRE	Hormone responsive
	1	TCA-element	Hormone responsive
	1	TGA-element	Hormone responsive
	1	Box 4	Light responsive
	1	GATA-motif	Light responsive
	2	GT1-motif	Light responsive
	1	TCCC-motif	Light responsive
Pro-TaPSKR32	1	AT-rich element	Binding site
	9	CAAT-box	Binding site
	3	TATA-box	Binding site
	1	AACA_motif	Development related
	3	LTR	Environmental stress
	1	MBS	Environmental stress
	1	ABRE	Hormone responsive
	1	P-box	Hormone responsive
	2	TCA-element	Hormone responsive
	1	AE-box	Light responsive
	1	ATCT-motif	Light responsive
	1	Box 4	Light responsive
	2	GT1-motif	Light responsive
	1	Sp1	Light responsive
Pro-TaPSKR33	12	CAAT-box	Binding site
	1	CCAAT-box	Binding site
	17	TATA-box	Binding site
	1	GC-motif	Environmental stress
	2	LTR	Environmental stress
	2	MBS	Environmental stress
	6	ABRE	Hormone responsive
	1	P-box	Hormone responsive
	1	GATA-motif	Light responsive
	2	GT1-motif	Light responsive
	1	I-box	Light responsive
	1	MRE	Light responsive
Pro-TaPSKR34	17	CAAT-box	Binding site
	2	CCAAT-box	Binding site
	13	TATA-box	Binding site
	2	MBS	Environmental stress
	3	ABRE	Hormone responsive
	1	P-box	Hormone responsive
	1	ACE	Light responsive
	1	AE-box	Light responsive
	3	GATA-motif	Light responsive
	1	GATT-motif	Light responsive
	3	GT1-motif	Light responsive
	2	I-box	Light responsive
	1	LAMP-element	Light responsive
	1	TCT-motif	Light responsive
	1	chs-CMA2a	Light responsive
Pro-TaPSKR35	5	CAAT-box	Binding site
	2	CCAAT-box	Binding site
	20	TATA-box	Binding site
	1	LTR	Environmental stress
	1	TC-rich repeats	Environmental stress
	3	ABRE	Hormone responsive
	1	TCA-element	Hormone responsive
	1	Sp1	Light responsive
Pro-TaPSKR36	15	CAAT-box	Binding site
	2	CCAAT-box	Binding site
	9	TATA-box	Binding site
	1	GC-motif	Environmental stress
	1	MBS	Environmental stress
	6	ABRE	Hormone responsive
	1	GATA-motif	Light responsive
	3	GT1-motif	Light responsive
	2	I-box	Light responsive
	5	Sp1	Light responsive
	1	TCCC-motif	Light responsive
Pro-TaPSKR37	1	3-AF3 binding site	Binding site
	12	CAAT-box	Binding site
	12	TATA-box	Binding site
	1	GCN4_motif	Development related
	1	TCA-element	Hormone responsive
	1	TGA-element	Hormone responsive
	3	Box 4	Light responsive
	1	GATA-motif	Light responsive
	2	LAMP-element	Light responsive
	1	Sp1	Light responsive
	1	TCT-motif	Light responsive
	1	chs-CMA2a	Light responsive
Pro-TaPSKR38	11	CAAT-box	Binding site
	1	CCAAT-box	Binding site
	6	TATA-box	Binding site
	1	GC-motif	Environmental stress
	2	MBS	Environmental stress
	1	ABRE	Hormone responsive
	1	Box 4	Light responsive
	1	GATA-motif	Light responsive
	1	MRE	Light responsive
	1	Sp1	Light responsive
Pro-TaPSKR39	9	CAAT-box	Binding site
	25	TATA-box	Binding site
	1	AT-rich sequence	Environmental stress
	2	GC-motif	Environmental stress
	4	ABRE	Hormone responsive
	1	TCA-element	Hormone responsive
	1	TGA-element	Hormone responsive
	1	GATA-motif	Light responsive
	2	GT1-motif	Light responsive
	1	Sp1	Light responsive
	1	chs-CMA1a	Light responsive
	1	chs-CMA2a	Light responsive
Pro-TaPSKR40	1	AT-rich element	Binding site
	14	CAAT-box	Binding site
	17	TATA-box	Binding site
	1	GC-motif	Environmental stress
	1	LTR	Environmental stress
	2	ABRE	Hormone responsive
	1	P-box	Hormone responsive
	1	TGA-element	Hormone responsive
	1	3-AF1 binding site	Light responsive
	2	AE-box	Light responsive
	2	GATA-motif	Light responsive
	1	GT1-motif	Light responsive
Pro-TaPSKR41	7	CAAT-box	Binding site
	21	TATA-box	Binding site
	2	LTR	Environmental stress
	2	MBS	Environmental stress
	6	ABRE	Hormone responsive
	1	P-box	Hormone responsive
	1	Box 4	Light responsive
	1	GATA-motif	Light responsive
	1	I-box	Light responsive
Pro-TaPSKR42	12	CAAT-box	Binding site
	2	CCAAT-box	Binding site
	32	TATA-box	Binding site
	1	AACA_motif	Development related
	1	MSA-like	Development related
	5	ABRE	Hormone responsive
	1	P-box	Hormone responsive
	1	TCA-element	Hormone responsive
	1	TGA-element	Hormone responsive
	1	ATCT-motif	Light responsive
	2	Box 4	Light responsive
	1	GA-motif	Light responsive
	2	GT1-motif	Light responsive
Pro-TaPSKR43	2	CAAT-box	Binding site
	2	CCAAT-box	Binding site
	5	TATA-box	Binding site
	2	GC-motif	Environmental stress
	1	LTR	Environmental stress
	2	MBS	Environmental stress
	1	TC-rich repeats	Environmental stress
	7	ABRE	Hormone responsive
	1	TGA-element	Hormone responsive
	1	Box 4	Light responsive
	4	Sp1	Light responsive
	2	TCCC-motif	Light responsive
Pro-TaPSKR44	1	AT-rich element	Binding site
	11	CAAT-box	Binding site
	2	CCAAT-box	Binding site
	36	TATA-box	Binding site
	2	GCN4_motif	Development related
	1	LTR	Environmental stress
	2	ABRE	Hormone responsive
	1	TCA-element	Hormone responsive
	3	Box 4	Light responsive
	3	GT1-motif	Light responsive
	1	GTGGC-motif	Light responsive
	1	MRE	Light responsive
Pro-TaPSKR45	6	CAAT-box	Binding site
	1	CCAAT-box	Binding site
	5	GC-motif	Environmental stress
	1	MBS	Environmental stress
	6	ABRE	Hormone responsive
	1	P-box	Hormone responsive
	1	Box 4	Light responsive
	1	GT1-motif	Light responsive
	2	Sp1	Light responsive
	1	chs-Unit 1 m1	Light responsive
Pro-TaPSKR46	11	CAAT-box	Binding site
	1	CCAAT-box	Binding site
	20	TATA-box	Binding site
	2	GC-motif	Environmental stress
	1	LTR	Environmental stress
	3	MBS	Environmental stress
	1	TC-rich repeats	Environmental stress
	5	ABRE	Hormone responsive
	3	AE-box	Light responsive
	1	ATC-motif	Light responsive
	2	ATCT-motif	Light responsive
	3	Box 4	Light responsive
	2	MRE	Light responsive
	3	Sp1	Light responsive
	1	TCCC-motif	Light responsive
	3	TCT-motif	Light responsive
Pro-TaPSKR47	17	CAAT-box	Binding site
	2	CCAAT-box	Binding site
	11	TATA-box	Binding site
	1	GC-motif	Environmental stress
	5	ABRE	Hormone responsive
	1	P-box	Hormone responsive
	1	TCA-element	Hormone responsive
	2	TGA-element	Hormone responsive
	1	ACE	Light responsive
	2	GT1-motif	Light responsive
	1	I-box	Light responsive
	2	Sp1	Light responsive
Pro-TaPSKR48	1	AT-rich element	Binding site
	8	CAAT-box	Binding site
	1	CCAAT-box	Binding site
	24	TATA-box	Binding site
	1	TCA-element	Hormone responsive
	1	Box 4	Light responsive
	1	GT1-motif	Light responsive
	1	LAMP-element	Light responsive
	1	MRE	Light responsive
	1	Sp1	Light responsive
	1	TCT-motif	Light responsive
Pro-TaPSKR49	8	CAAT-box	Binding site
	4	CCAAT-box	Binding site
	7	TATA-box	Binding site
	1	AT-rich sequence	Environmental stress
	2	GC-motif	Environmental stress
	1	LTR	Environmental stress
	1	MBS	Environmental stress
	3	ABRE	Hormone responsive
	2	TCA-element	Hormone responsive
	1	TGA-element	Hormone responsive
	1	Box 4	Light responsive
	7	Sp1	Light responsive
	2	TCT-motif	Light responsive
Pro-TaPSKR50	1	AT-rich element	Binding site
	8	CAAT-box	Binding site
	91	TATA-box	Binding site
	1	LTR	Environmental stress
	1	MBS	Environmental stress
	9	ABRE	Hormone responsive
	1	P-box	Hormone responsive
	1	AE-box	Light responsive
	5	Box 4	Light responsive
	1	LAMP-element	Light responsive
Pro-TaPSKR51	6	CAAT-box	Binding site
	2	CCAAT-box	Binding site
	18	TATA-box	Binding site
	1	GC-motif	Environmental stress
	2	ABRE	Hormone responsive
	3	TCA-element	Hormone responsive
	1	3-AF1 binding site	Light responsive
	1	Box 4	Light responsive
	1	GT1-motif	Light responsive
	1	LAMP-element	Light responsive
	1	MRE	Light responsive
	2	Sp1	Light responsive
	1	chs-CMA1a	Light responsive
Pro-TaPSKR52	11	CAAT-box	Binding site
	19	TATA-box	Binding site
	5	ABRE	Hormone responsive
	1	TCA-element	Hormone responsive
	1	ATC-motif	Light responsive
	1	ATCT-motif	Light responsive
	1	MRE	Light responsive
	1	Sp1	Light responsive
	2	TCT-motif	Light responsive
Pro-TaPSKR53	6	CAAT-box	Binding site
	1	CCAAT-box	Binding site
	46	TATA-box	Binding site
	1	LTR	Environmental stress
	8	ABRE	Hormone responsive
	1	P-box	Hormone responsive
	3	Box 4	Light responsive
	1	LAMP-element	Light responsive
Pro-TaPSKR54	11	CAAT-box	Binding site
	4	CCAAT-box	Binding site
	13	TATA-box	Binding site
	1	GCN4_motif	Development related
	1	GC-motif	Environmental stress
	1	LTR	Environmental stress
	3	MBS	Environmental stress
	2	ABRE	Hormone responsive
	1	TCA-element	Hormone responsive
	3	Sp1	Light responsive
Pro-TaPSKR55	2	AT-rich element	Binding site
	12	CAAT-box	Binding site
	1	CCAAT-box	Binding site
	42	TATA-box	Binding site
	7	ABRE	Hormone responsive
	1	P-box	Hormone responsive
	1	AE-box	Light responsive
	6	Box 4	Light responsive
	1	Gap-box	Light responsive
	1	LAMP-element	Light responsive
	1	TCCC-motif	Light responsive
Pro-TaPSKR56	13	CAAT-box	Binding site
	3	CCAAT-box	Binding site
	29	TATA-box	Binding site
	1	GCN4_motif	Development related
	2	GC-motif	Environmental stress
	2	LTR	Environmental stress
	1	TC-rich repeats	Environmental stress
	1	ABRE	Hormone responsive
	1	Box 4	Light responsive
	1	I-box	Light responsive
	3	Sp1	Light responsive
	1	TCT-motif	Light responsive
Pro-TaPSKR57	10	CAAT-box	Binding site
	3	CCAAT-box	Binding site
	11	TATA-box	Binding site
	1	MSA-like	Development related
	1	GC-motif	Environmental stress
	2	MBS	Environmental stress
	5	ABRE	Hormone responsive
	1	Box 4	Light responsive
	2	GATA-motif	Light responsive
	2	Sp1	Light responsive
	2	TCCC-motif	Light responsive
Pro-TaPSKR58	9	CAAT-box	Binding site
	1	CCAAT-box	Binding site
	24	TATA-box	Binding site
	1	GC-motif	Environmental stress
	2	LTR	Environmental stress
	4	ABRE	Hormone responsive
	2	GARE-motif	Hormone responsive
	1	TATC-box	Hormone responsive
	2	Box 4	Light responsive
	2	GATA-motif	Light responsive
	1	GTGGC-motif	Light responsive
Pro-TaPSKR59	10	CAAT-box	Binding site
	19	TATA-box	Binding site
	1	GC-motif	Environmental stress
	2	MBS	Environmental stress
	1	TC-rich repeats	Environmental stress
	5	ABRE	Hormone responsive
	1	P-box	Hormone responsive
	1	ACE	Light responsive
	1	GA-motif	Light responsive
	1	GATA-motif	Light responsive
	1	GTGGC-motif	Light responsive
	1	Sp1	Light responsive
	1	TCT-motif	Light responsive
Pro-TaPSKR60	9	CAAT-box	Binding site
	12	TATA-box	Binding site
	1	LTR	Environmental stress
	1	TC-rich repeats	Environmental stress
	4	ABRE	Hormone responsive
	3	P-box	Hormone responsive
	1	Box 4	Light responsive
	1	GATA-motif	Light responsive
	1	GT1-motif	Light responsive
Pro-TaPSKR61	5	CAAT-box	Binding site
	20	TATA-box	Binding site
	1	MBS	Environmental stress
	1	ABRE	Hormone responsive
	1	P-box	Hormone responsive
	1	TCA-element	Hormone responsive
	1	GATA-motif	Light responsive
	1	GT1-motif	Light responsive
	2	TCT-motif	Light responsive
Pro-TaPSKR62	14	CAAT-box	Binding site
	21	TATA-box	Binding site
	1	GC-motif	Environmental stress
	2	LTR	Environmental stress
	1	MBS	Environmental stress
	4	ABRE	Hormone responsive
	2	AE-box	Light responsive
	1	Box 4	Light responsive
	1	GA-motif	Light responsive
	1	GGA-motif	Light responsive
	1	GT1-motif	Light responsive
	1	I-box	Light responsive
	1	MRE	Light responsive
	2	TCT-motif	Light responsive
Pro-TaPSKR63	13	CAAT-box	Binding site
	2	CCAAT-box	Binding site
	19	TATA-box	Binding site
	2	GCN4_motif	Development related
	1	GC-motif	Environmental stress
	1	LTR	Environmental stress
	5	ABRE	Hormone responsive
	1	P-box	Hormone responsive
	1	TATC-box	Hormone responsive
	1	GATA-motif	Light responsive
	1	GTGGC-motif	Light responsive
	3	Sp1	Light responsive
Pro-TaPSKR64	11	CAAT-box	Binding site
	1	CCAAT-box	Binding site
	7	TATA-box	Binding site
	3	ABRE	Hormone responsive
	1	P-box	Hormone responsive
	2	TCA-element	Hormone responsive
	1	TGA-element	Hormone responsive
	3	Box 4	Light responsive
	2	GT1-motif	Light responsive
Pro-TaPSKR65	7	CAAT-box	Binding site
	10	TATA-box	Binding site
	1	GC-motif	Environmental stress
	1	LTR	Environmental stress
	6	MBS	Environmental stress
	5	ABRE	Hormone responsive
	2	TCA-element	Hormone responsive
	1	TGA-element	Hormone responsive
	1	Box 4	Light responsive
	1	GA-motif	Light responsive
	1	GT1-motif	Light responsive
	2	I-box	Light responsive
	2	TCT-motif	Light responsive
	1	chs-CMA1a	Light responsive
Pro-TaPSKR66	14	CAAT-box	Binding site
	15	TATA-box	Binding site
	1	GCN4_motif	Development related
	5	MBS	Environmental stress
	3	ABRE	Hormone responsive
	2	P-box	Hormone responsive
	1	TCA-element	Hormone responsive
	1	AE-box	Light responsive
	1	GATA-motif	Light responsive
	1	GT1-motif	Light responsive
	1	I-box	Light responsive
	1	Sp1	Light responsive
	2	TCCC-motif	Light responsive
	1	TCT-motif	Light responsive
	1	chs-CMA1a	Light responsive
Pro-TaPSKR67	19	CAAT-box	Binding site
	9	TATA-box	Binding site
	1	GCN4_motif	Development related
	1	LTR	Environmental stress
	2	MBS	Environmental stress
	4	ABRE	Hormone responsive
	1	P-box	Hormone responsive
	1	3-AF1 binding site	Light responsive
	1	ACE	Light responsive
	1	Box 4	Light responsive
	2	GT1-motif	Light responsive
	1	I-box	Light responsive
	1	TCCC-motif	Light responsive
	4	TCT-motif	Light responsive
	1	chs-CMA1a	Light responsive
Pro-TaPSKR68	8	CAAT-box	Binding site
	10	TATA-box	Binding site
	1	GCN4_motif	Development related
	1	GC-motif	Environmental stress
	1	MBS	Environmental stress
	2	ABRE	Hormone responsive
	1	P-box	Hormone responsive
	1	GT1-motif	Light responsive
	2	I-box	Light responsive
	1	MRE	Light responsive
	1	Sp1	Light responsive
	2	TCT-motif	Light responsive
Pro-TaPSKR69	12	CAAT-box	Binding site
	2	CCAAT-box	Binding site
	21	TATA-box	Binding site
	2	MBS	Environmental stress
	1	TC-rich repeats	Environmental stress
	3	ABRE	Hormone responsive
	2	P-box	Hormone responsive
	1	ACE	Light responsive
	1	Box II	Light responsive
	3	GT1-motif	Light responsive
	1	GTGGC-motif	Light responsive
Pro-TaPSKR70	14	CAAT-box	Binding site
	21	TATA-box	Binding site
	1	GCN4_motif	Development related
	2	MBS	Environmental stress
	3	ABRE	Hormone responsive
	2	P-box	Hormone responsive
	1	ATCT-motif	Light responsive
	2	GT1-motif	Light responsive
	1	TCT-motif	Light responsive
	1	chs-CMA1a	Light responsive
Pro-TaPSKR71	13	CAAT-box	Binding site
	16	TATA-box	Binding site
	1	HD-Zip 1	Development related
	1	LTR	Environmental stress
	1	MBS	Environmental stress
	1	ABRE	Hormone responsive
	1	TCA-element	Hormone responsive
	1	Box 4	Light responsive
	3	I-box	Light responsive
	3	TCT-motif	Light responsive
Pro-TaPSKR72	1	AT-rich element	Binding site
	13	CAAT-box	Binding site
	2	CCAAT-box	Binding site
	11	TATA-box	Binding site
	1	MBS	Environmental stress
	1	SARE	Hormone responsive
	1	TGA-element	Hormone responsive
	1	ATC-motif	Light responsive
	2	Box 4	Light responsive
	1	GATA-motif	Light responsive
	1	TCT-motif	Light responsive
Pro-TaPSKR73	9	CAAT-box	Binding site
	1	CCAAT-box	Binding site
	11	TATA-box	Binding site
	2	LTR	Environmental stress
	2	MBS	Environmental stress
	2	ABRE	Hormone responsive
	1	GARE-motif	Hormone responsive
	1	TCA-element	Hormone responsive
	1	TGA-element	Hormone responsive
	2	GATA-motif	Light responsive
	2	TCCC-motif	Light responsive
	2	TCT-motif	Light responsive
Pro-TaPSKR74	18	CAAT-box	Binding site
	1	CCAAT-box	Binding site
	19	TATA-box	Binding site
	1	HD-Zip 1	Development related
	3	MBS	Environmental stress
	1	TC-rich repeats	Environmental stress
	2	ABRE	Hormone responsive
	1	GARE-motif	Hormone responsive
	1	ATC-motif	Light responsive
	1	ATCT-motif	Light responsive
	2	GATA-motif	Light responsive
	1	GTGGC-motif	Light responsive
	2	I-box	Light responsive
	2	MRE	Light responsive
	1	TCCC-motif	Light responsive
	1	TCT-motif	Light responsive
	1	chs-CMA1a	Light responsive
Pro-TaPSKR75	17	CAAT-box	Binding site
	14	TATA-box	Binding site
	3	MBS	Environmental stress
	2	ABRE	Hormone responsive
	2	TCA-element	Hormone responsive
	2	TGA-element	Hormone responsive
	1	AE-box	Light responsive
	1	ATCT-motif	Light responsive
	3	GT1-motif	Light responsive
Pro-TaPSKR76	8	CAAT-box	Binding site
	25	TATA-box	Binding site
	1	GC-motif	Environmental stress
	1	LTR	Environmental stress
	1	MBS	Environmental stress
	1	ABRE	Hormone responsive
	1	P-box	Hormone responsive
	1	TGA-element	Hormone responsive
	2	Box 4	Light responsive
	1	MRE	Light responsive
	3	TCT-motif	Light responsive
	1	chs-CMA1a	Light responsive
Pro-TaPSKR77	16	CAAT-box	Binding site
	11	TATA-box	Binding site
	1	TC-rich repeats	Environmental stress
	2	ABRE	Hormone responsive
	1	Box 4	Light responsive
	1	GT1-motif	Light responsive
	1	GTGGC-motif	Light responsive
	1	LAMP-element	Light responsive
	2	TCT-motif	Light responsive
Pro-TaPSKR78	9	CAAT-box	Binding site
	13	TATA-box	Binding site
	1	HD-Zip 1	Development related
	1	LTR	Environmental stress
	2	MBS	Environmental stress
	1	TC-rich repeats	Environmental stress
	2	ABRE	Hormone responsive
	1	GARE-motif	Hormone responsive
	1	P-box	Hormone responsive
	1	TGA-element	Hormone responsive
	1	3-AF1 binding site	Light responsive
	1	Box 4	Light responsive
	1	GATA-motif	Light responsive
	2	GTGGC-motif	Light responsive
	1	MRE	Light responsive
	1	TCT-motif	Light responsive
Pro-TaPSKR79	19	CAAT-box	Binding site
	15	TATA-box	Binding site
	2	MBS	Environmental stress
	1	ABRE	Hormone responsive
	1	GARE-motif	Hormone responsive
	1	TCA-element	Hormone responsive
	1	ACE	Light responsive
	2	GATA-motif	Light responsive
	2	TCT-motif	Light responsive
Pro-TaPSKR80	10	CAAT-box	Binding site
	6	TATA-box	Binding site
	1	LTR	Environmental stress
	1	MBS	Environmental stress
	1	TC-rich repeats	Environmental stress
	4	ABRE	Hormone responsive
	1	P-box	Hormone responsive
	1	TCA-element	Hormone responsive
	1	3-AF1 binding site	Light responsive
	1	GTGGC-motif	Light responsive
	1	TCCC-motif	Light responsive
	1	TCT-motif	Light responsive
	1	chs-CMA2a	Light responsive
Pro-TaPSKR81	11	CAAT-box	Binding site
	10	TATA-box	Binding site
	1	GC-motif	Environmental stress
	1	LTR	Environmental stress
	2	MBS	Environmental stress
	1	ABRE	Hormone responsive
	1	TCA-element	Hormone responsive
	1	ACA-motif	Light responsive
	1	AE-box	Light responsive
	2	Box 4	Light responsive
	1	GT1-motif	Light responsive
	1	MRE	Light responsive
	1	TCCC-motif	Light responsive
Pro-TaPSKR82	15	CAAT-box	Binding site
	10	TATA-box	Binding site
	3	ABRE	Hormone responsive
	1	GARE-motif	Hormone responsive
	1	AE-box	Light responsive
	2	Sp1	Light responsive
	1	TCCC-motif	Light responsive
Pro-TaPSKR83	9	CAAT-box	Binding site
	11	TATA-box	Binding site
	1	LTR	Environmental stress
	1	TCA-element	Hormone responsive
	3	Box 4	Light responsive
Pro-TaPSKR84	16	CAAT-box	Binding site
	1	CCAAT-box	Binding site
	21	TATA-box	Binding site
	1	HD-Zip 1	Development related
	1	MBS	Environmental stress
	1	ABRE	Hormone responsive
	1	GARE-motif	Hormone responsive
	1	TCA-element	Hormone responsive
	1	AAAC-motif	Light responsive
	1	ACA-motif	Light responsive
	3	Box 4	Light responsive
	2	GATA-motif	Light responsive
	2	GT1-motif	Light responsive
	2	MRE	Light responsive
Pro-TaPSKR85	14	CAAT-box	Binding site
	16	TATA-box	Binding site
	1	LTR	Environmental stress
	1	MBS	Environmental stress
	2	TC-rich repeats	Environmental stress
	1	P-box	Hormone responsive
	1	TCA-element	Hormone responsive
	1	TGA-element	Hormone responsive
	1	3-AF1 binding site	Light responsive
	1	ACE	Light responsive
	2	Box 4	Light responsive
	2	GT1-motif	Light responsive
	1	chs-CMA2a	Light responsive
Pro-TaPSKR86	10	CAAT-box	Binding site
	1	CCAAT-box	Binding site
	33	TATA-box	Binding site
	1	LTR	Environmental stress
	1	ABRE	Hormone responsive
	2	P-box	Hormone responsive
	1	TGA-element	Hormone responsive
	1	4cl-CMA2b	Light responsive
	1	Box 4	Light responsive
	1	GATA-motif	Light responsive
	5	GT1-motif	Light responsive
	2	Sp1	Light responsive
	1	TCCC-motif	Light responsive
Pro-TaPSKR87	1	AT-rich element	Binding site
	18	CAAT-box	Binding site
	9	TATA-box	Binding site
	1	HD-Zip 1	Development related
	3	LTR	Environmental stress
	2	ABRE	Hormone responsive
	2	GARE-motif	Hormone responsive
	1	P-box	Hormone responsive
	1	TATC-box	Hormone responsive
	1	TGA-element	Hormone responsive
	1	Box 4	Light responsive
	1	I-box	Light responsive
	1	MRE	Light responsive
	1	TCT-motif	Light responsive
Pro-TaPSKR88	9	CAAT-box	Binding site
	1	CCAAT-box	Binding site
	15	TATA-box	Binding site
	1	MBS	Environmental stress
	5	ABRE	Hormone responsive
	3	GARE-motif	Hormone responsive
	1	TATC-box	Hormone responsive
	1	TGA-element	Hormone responsive
	1	ATCT-motif	Light responsive
	2	Box 4	Light responsive
	1	GATA-motif	Light responsive
	1	Sp1	Light responsive
Pro-TaPSKR89	13	CAAT-box	Binding site
	1	CCAAT-box	Binding site
	22	TATA-box	Binding site
	1	GC-motif	Environmental stress
	1	LTR	Environmental stress
	4	ABRE	Hormone responsive
	1	GARE-motif	Hormone responsive
	1	TCA-element	Hormone responsive
	2	TGA-element	Hormone responsive
	3	GATA-motif	Light responsive
	2	MRE	Light responsive
	2	Sp1	Light responsive
	3	TCT-motif	Light responsive
Pro-TaPSKR90	21	CAAT-box	Binding site
	14	TATA-box	Binding site
	3	MBS	Environmental stress
	1	TC-rich repeats	Environmental stress
	5	ABRE	Hormone responsive
	1	P-box	Hormone responsive
	1	GATA-motif	Light responsive
	2	GT1-motif	Light responsive
	1	GTGGC-motif	Light responsive
	1	Gap-box	Light responsive
	1	I-box	Light responsive
Pro-TaPSKR91	7	CAAT-box	Binding site
	5	TATA-box	Binding site
	1	GCN4_motif	Development related
	1	LTR	Environmental stress
	1	MBS	Environmental stress
	1	ABRE	Hormone responsive
	2	TGA-element	Hormone responsive
	1	ATCT-motif	Light responsive
	1	Box 4	Light responsive
	1	Box II	Light responsive
	1	GA-motif	Light responsive
	4	GT1-motif	Light responsive
	1	Sp1	Light responsive
	1	TCT-motif	Light responsive
Pro-TaPSKR92	6	CAAT-box	Binding site
	1	CCAAT-box	Binding site
	27	TATA-box	Binding site
	2	LTR	Environmental stress
	2	MBS	Environmental stress
	1	WUN-motif	Environmental stress
	5	ABRE	Hormone responsive
	2	P-box	Hormone responsive
	2	TCA-element	Hormone responsive
	1	Box 4	Light responsive
	1	GATA-motif	Light responsive
	1	GT1-motif	Light responsive
	2	TCT-motif	Light responsive
Pro-TaPSKR93	12	CAAT-box	Binding site
	29	TATA-box	Binding site
	1	GCN4_motif	Development related
	1	MSA-like	Development related
	1	GC-motif	Environmental stress
	3	LTR	Environmental stress
	2	MBS	Environmental stress
	1	WUN-motif	Environmental stress
	4	ABRE	Hormone responsive
	2	TATC-box	Hormone responsive
	1	GTGGC-motif	Light responsive
	2	I-box	Light responsive
	2	Sp1	Light responsive
	1	TCCC-motif	Light responsive
	1	TCT-motif	Light responsive
Pro-TaPSKR94	7	CAAT-box	Binding site
	1	CCAAT-box	Binding site
	7	TATA-box	Binding site
	1	GCN4_motif	Development related
	1	GC-motif	Environmental stress
	5	ABRE	Hormone responsive
	1	TCA-element	Hormone responsive
	1	Box 4	Light responsive
	1	I-box	Light responsive
	1	Sp1	Light responsive
	1	chs-Unit 1 m1	Light responsive
Pro-TaPSKR95	11	CAAT-box	Binding site
	15	TATA-box	Binding site
	1	GC-motif	Environmental stress
	3	LTR	Environmental stress
	5	MBS	Environmental stress
	2	ABRE	Hormone responsive
	1	TCA-element	Hormone responsive
	1	ATC-motif	Light responsive
	1	Box 4	Light responsive
	2	GA-motif	Light responsive
	1	GATA-motif	Light responsive
	3	I-box	Light responsive
	1	TCT-motif	Light responsive
	1	chs-CMA1a	Light responsive
Pro-TaPSKR96	8	CAAT-box	Binding site
	10	TATA-box	Binding site
	1	GCN4_motif	Development related
	1	LTR	Environmental stress
	5	MBS	Environmental stress
	3	ABRE	Hormone responsive
	1	GARE-motif	Hormone responsive
	2	P-box	Hormone responsive
	1	TCA-element	Hormone responsive
	1	GT1-motif	Light responsive
	1	Sp1	Light responsive
	2	TCT-motif	Light responsive
	1	chs-CMA1a	Light responsive
Pro-TaPSKR97	8	CAAT-box	Binding site
	34	TATA-box	Binding site
	2	TC-rich repeats	Environmental stress
	4	ABRE	Hormone responsive
	1	P-box	Hormone responsive
	1	TATC-box	Hormone responsive
	1	TCA-element	Hormone responsive
	1	TGA-element	Hormone responsive
	1	3-AF1 binding site	Light responsive
	2	Box 4	Light responsive
	2	GT1-motif	Light responsive
	1	I-box	Light responsive
	1	MRE	Light responsive
	2	TCT-motif	Light responsive
Pro-TaPSKR98	7	CAAT-box	Binding site
	1	CCAAT-box	Binding site
	9	TATA-box	Binding site
	1	GCN4_motif	Development related
	3	MBS	Environmental stress
	1	TC-rich repeats	Environmental stress
	6	ABRE	Hormone responsive
	1	TCA-element	Hormone responsive
	1	TGA-element	Hormone responsive
	1	AE-box	Light responsive
	1	Box 4	Light responsive
	1	Box II	Light responsive
	1	GATA-motif	Light responsive
	2	I-box	Light responsive
	1	MRE	Light responsive
	2	TCT-motif	Light responsive
Pro-TaPSKR99	13	CAAT-box	Binding site
	14	TATA-box	Binding site
	1	GCN4_motif	Development related
	1	MBS	Environmental stress
	1	TC-rich repeats	Environmental stress
	5	ABRE	Hormone responsive
	1	P-box	Hormone responsive
	1	TCA-element	Hormone responsive
	3	GT1-motif	Light responsive
	2	TCT-motif	Light responsive
Pro-TaPSKR100	14	CAAT-box	Binding site
	18	TATA-box	Binding site
	3	ABRE	Hormone responsive
	1	GARE-motif	Hormone responsive
	1	TCA-element	Hormone responsive
	1	TGA-element	Hormone responsive
	1	Box 4	Light responsive
	2	GT1-motif	Light responsive
	1	GTGGC-motif	Light responsive
	1	chs-CMA2a	Light responsive
Pro-TaPSKR101	14	CAAT-box	Binding site
	16	TATA-box	Binding site
	1	AACA_motif	Development related
	1	GCN4_motif	Development related
	3	MBS	Environmental stress
	1	TC-rich repeats	Environmental stress
	2	ABRE	Hormone responsive
	2	TCA-element	Hormone responsive
	2	ATCT-motif	Light responsive
	1	Box 4	Light responsive
	1	GATA-motif	Light responsive
	1	GT1-motif	Light responsive
	1	MRE	Light responsive
	1	TCT-motif	Light responsive
Pro-TaPSKR102	1	AT-rich element	Binding site
	9	CAAT-box	Binding site
	2	TATA-box	Binding site
	1	MBS	Environmental stress
	6	ABRE	Hormone responsive
	3	GARE-motif	Hormone responsive
	2	P-box	Hormone responsive
	2	TCA-element	Hormone responsive
	1	TGA-element	Hormone responsive
	1	TCT-motif	Light responsive
Pro-TaPSKR103	7	CAAT-box	Binding site
	1	CCAAT-box	Binding site
	21	TATA-box	Binding site
	1	MSA-like	Development related
	1	LTR	Environmental stress
	5	MBS	Environmental stress
	1	ABRE	Hormone responsive
	1	GARE-motif	Hormone responsive
	2	TGA-element	Hormone responsive
	1	Box 4	Light responsive
	2	GATA-motif	Light responsive
	1	GT1-motif	Light responsive
	1	MRE	Light responsive
	1	TCCC-motif	Light responsive
	2	TCT-motif	Light responsive
Pro-TaPSKR104	9	CAAT-box	Binding site
	1	CCAAT-box	Binding site
	2	TATA-box	Binding site
	1	GC-motif	Environmental stress
	1	MBS	Environmental stress
	1	TC-rich repeats	Environmental stress
	5	ABRE	Hormone responsive
	1	TGA-element	Hormone responsive
	1	GATA-motif	Light responsive
	1	I-box	Light responsive
	1	MRE	Light responsive
	3	Sp1	Light responsive
	1	TCT-motif	Light responsive
Pro-TaPSKR105	14	CAAT-box	Binding site
	19	TATA-box	Binding site
	2	MBS	Environmental stress
	2	ABRE	Hormone responsive
	1	GARE-motif	Hormone responsive
	2	TGA-element	Hormone responsive
	1	3-AF1 binding site	Light responsive
	1	AE-box	Light responsive
	1	ATC-motif	Light responsive
	1	Box 4	Light responsive
	2	GATA-motif	Light responsive
	2	MRE	Light responsive
	1	TCT-motif	Light responsive
Pro-TaPSKR106	4	CAAT-box	Binding site
	11	TATA-box	Binding site
	1	LTR	Environmental stress
	3	ABRE	Hormone responsive
	2	P-box	Hormone responsive
	1	3-AF1 binding site	Light responsive
	1	GATA-motif	Light responsive
	3	TCT-motif	Light responsive
Pro-TaPSKR107	12	CAAT-box	Binding site
	32	TATA-box	Binding site
	1	LTR	Environmental stress
	5	MBS	Environmental stress
	3	ABRE	Hormone responsive
	1	GARE-motif	Hormone responsive
	2	Box 4	Light responsive
	1	GATA-motif	Light responsive
	6	GT1-motif	Light responsive
	1	TCCC-motif	Light responsive
	1	TCT-motif	Light responsive
	1	chs-CMA2a	Light responsive
Pro-TaPSKR108	5	CAAT-box	Binding site
	2	CCAAT-box	Binding site
	13	TATA-box	Binding site
	2	MBS	Environmental stress
	3	ABRE	Hormone responsive
	1	TGA-box	Hormone responsive
	1	Box 4	Light responsive
	2	LAMP-element	Light responsive
	1	TCT-motif	Light responsive
Pro-TaPSKR109	14	CAAT-box	Binding site
	21	TATA-box	Binding site
	1	GCN4_motif	Development related
	1	WUN-motif	Environmental stress
	1	ABRE	Hormone responsive
	1	GARE-motif	Hormone responsive
	3	P-box	Hormone responsive
	1	TCA-element	Hormone responsive
	1	AE-box	Light responsive
	2	GATA-motif	Light responsive
	1	I-box	Light responsive
	1	LAMP-element	Light responsive
	1	MRE	Light responsive
	1	TCT-motif	Light responsive
Pro-TaPSKR110	17	CAAT-box	Binding site
	19	TATA-box	Binding site
	1	GCN4_motif	Development related
	1	TC-rich repeats	Environmental stress
	4	ABRE	Hormone responsive
	1	3-AF1 binding site	Light responsive
	1	AE-box	Light responsive
	1	ATCT-motif	Light responsive
	2	Box 4	Light responsive
	1	GATA-motif	Light responsive
	1	I-box	Light responsive
	1	Sp1	Light responsive
	1	TCT-motif	Light responsive
Pro-TaPSKR111	1	AT-rich element	Binding site
	14	CAAT-box	Binding site
	1	CCAAT-box	Binding site
	31	TATA-box	Binding site
	1	MBS	Environmental stress
	2	ABRE	Hormone responsive
	1	P-box	Hormone responsive
	1	TATC-box	Hormone responsive
	1	AT1-motif	Light responsive
	3	Box 4	Light responsive
	1	GA-motif	Light responsive
	1	GATA-motif	Light responsive
	2	GT1-motif	Light responsive
	1	I-box	Light responsive
Pro-TaPSKR112	4	CAAT-box	Binding site
	1	CCAAT-box	Binding site
	16	TATA-box	Binding site
	1	GC-motif	Environmental stress
	1	MBS	Environmental stress
	1	WUN-motif	Environmental stress
	4	ABRE	Hormone responsive
	1	GARE-motif	Hormone responsive
	1	TATC-box	Hormone responsive
	1	ATC-motif	Light responsive
	2	Box 4	Light responsive
	1	GA-motif	Light responsive
	1	Sp1	Light responsive
	1	TCCC-motif	Light responsive
	1	TCT-motif	Light responsive
Pro-TaPSKR113	11	CAAT-box	Binding site
	4	CCAAT-box	Binding site
	2	GCN4_motif	Development related
	2	MSA-like	Development related
	3	MBS	Environmental stress
	2	TGA-element	Hormone responsive
	1	ATCT-motif	Light responsive
	1	Box 4	Light responsive
	1	GT1-motif	Light responsive
	2	TCT-motif	Light responsive
Pro-TaPSKR114	1	AT-rich element	Binding site
	10	CAAT-box	Binding site
	2	CCAAT-box	Binding site
	31	TATA-box	Binding site
	1	GC-motif	Environmental stress
	1	LTR	Environmental stress
	1	MBS	Environmental stress
	5	ABRE	Hormone responsive
	1	P-box	Hormone responsive
	1	Box 4	Light responsive
	1	GTGGC-motif	Light responsive
	1	Gap-box	Light responsive
	1	I-box	Light responsive
	1	Sp1	Light responsive
Pro-TaPSKR115	11	CAAT-box	Binding site
	1	CCAAT-box	Binding site
	8	TATA-box	Binding site
	2	LTR	Environmental stress
	2	TC-rich repeats	Environmental stress
	3	ABRE	Hormone responsive
	2	TGA-element	Hormone responsive
	1	AE-box	Light responsive
	1	I-box	Light responsive
	1	Sp1	Light responsive
Pro-TaPSKR116	12	CAAT-box	Binding site
	1	CCAAT-box	Binding site
	24	TATA-box	Binding site
	1	GCN4_motif	Development related
	2	MBS	Environmental stress
	1	TC-rich repeats	Environmental stress
	2	P-box	Hormone responsive
	1	TATC-box	Hormone responsive
	1	TCA-element	Hormone responsive
	2	GT1-motif	Light responsive
	1	TCCC-motif	Light responsive
	2	TCT-motif	Light responsive
Pro-TaPSKR117	9	CAAT-box	Binding site
	1	CCAAT-box	Binding site
	19	TATA-box	Binding site
	2	LTR	Environmental stress
	2	MBS	Environmental stress
	3	ABRE	Hormone responsive
	1	P-box	Hormone responsive
	1	TCA-element	Hormone responsive
	1	Box 4	Light responsive
	1	GA-motif	Light responsive
	1	GATA-motif	Light responsive
	2	TCT-motif	Light responsive
Pro-TaPSKR118	11	CAAT-box	Binding site
	1	CCAAT-box	Binding site
	42	TATA-box	Binding site
	1	GCN4_motif	Development related
	1	MSA-like	Development related
	1	GC-motif	Environmental stress
	1	LTR	Environmental stress
	2	MBS	Environmental stress
	4	ABRE	Hormone responsive
	2	P-box	Hormone responsive
	1	TCA-element	Hormone responsive
	1	Box 4	Light responsive
	1	GTGGC-motif	Light responsive
	1	I-box	Light responsive
	2	Sp1	Light responsive
Pro-TaPSKR119	1	AT-rich element	Binding site
	5	CAAT-box	Binding site
	3	CCAAT-box	Binding site
	19	TATA-box	Binding site
	1	LTR	Environmental stress
	1	TC-rich repeats	Environmental stress
	5	ABRE	Hormone responsive
	1	TCA-element	Hormone responsive
	1	TGA-element	Hormone responsive
	1	3-AF1 binding site	Light responsive
	1	AE-box	Light responsive
	3	Box 4	Light responsive
	1	MRE	Light responsive
Pro-TaPSKR120	9	CAAT-box	Binding site
	9	TATA-box	Binding site
	1	LTR	Environmental stress
	5	MBS	Environmental stress
	3	ABRE	Hormone responsive
	1	P-box	Hormone responsive
	1	TCA-element	Hormone responsive
	1	TGA-element	Hormone responsive
	1	ATC-motif	Light responsive
	1	Box 4	Light responsive
	2	GA-motif	Light responsive
	1	GT1-motif	Light responsive
	1	I-box	Light responsive
	2	TCT-motif	Light responsive
	1	chs-CMA1a	Light responsive
Pro-TaPSKR121	8	CAAT-box	Binding site
	17	TATA-box	Binding site
	1	GCN4_motif	Development related
	5	MBS	Environmental stress
	1	TC-rich repeats	Environmental stress
	3	ABRE	Hormone responsive
	1	P-box	Hormone responsive
	1	TCA-element	Hormone responsive
	1	AE-box	Light responsive
	1	GATA-motif	Light responsive
	2	GT1-motif	Light responsive
	1	I-box	Light responsive
	1	Sp1	Light responsive
	1	TCT-motif	Light responsive
	1	chs-CMA1a	Light responsive
Pro-TaPSKR122	8	CAAT-box	Binding site
	1	CCAAT-box	Binding site
	13	TATA-box	Binding site
	1	MBS	Environmental stress
	5	ABRE	Hormone responsive
	1	Box 4	Light responsive
	1	GA-motif	Light responsive
	1	TCT-motif	Light responsive
Pro-TaPSKR123	9	CAAT-box	Binding site
	13	TATA-box	Binding site
	2	GCN4_motif	Development related
	1	GC-motif	Environmental stress
	1	MBS	Environmental stress
	3	ABRE	Hormone responsive
	1	P-box	Hormone responsive
	1	TGA-element	Hormone responsive
	1	3-AF1 binding site	Light responsive
	1	Box 4	Light responsive
	1	Box II	Light responsive
	1	GTGGC-motif	Light responsive
	1	I-box	Light responsive
	1	MRE	Light responsive
	1	TCCC-motif	Light responsive
	2	TCT-motif	Light responsive
Pro-TaPSKR124	11	CAAT-box	Binding site
	1	CCAAT-box	Binding site
	18	TATA-box	Binding site
	1	GCN4_motif	Development related
	2	LTR	Environmental stress
	1	MBS	Environmental stress
	2	TC-rich repeats	Environmental stress
	9	ABRE	Hormone responsive
	1	GARE-motif	Hormone responsive
	1	P-box	Hormone responsive
	3	Box 4	Light responsive
	1	GT1-motif	Light responsive
	1	TCT-motif	Light responsive
Pro-TaPSKR125	9	CAAT-box	Binding site
	27	TATA-box	Binding site
	2	GCN4_motif	Development related
	2	MBS	Environmental stress
	2	ABRE	Hormone responsive
	1	P-box	Hormone responsive
	1	ATC-motif	Light responsive
	1	Box 4	Light responsive
	1	Box II	Light responsive
	2	GT1-motif	Light responsive
	3	TCT-motif	Light responsive
Pro-TaPSKR126	6	CAAT-box	Binding site
	1	CCAAT-box	Binding site
	17	TATA-box	Binding site
	1	GC-motif	Environmental stress
	1	LTR	Environmental stress
	2	MBS	Environmental stress
	6	ABRE	Hormone responsive
	1	TGA-element	Hormone responsive
	1	TCT-motif	Light responsive
Pro-TaPSKR127	7	CAAT-box	Binding site
	10	TATA-box	Binding site
	1	GCN4_motif	Development related
	2	MBS	Environmental stress
	1	TC-rich repeats	Environmental stress
	2	ABRE	Hormone responsive
	1	GARE-motif	Hormone responsive
	1	TGA-element	Hormone responsive
	1	AE-box	Light responsive
	1	Box 4	Light responsive
	1	GATA-motif	Light responsive
	2	TCT-motif	Light responsive
Pro-TaPSKR128	15	CAAT-box	Binding site
	11	TATA-box	Binding site
	3	MBS	Environmental stress
	3	ABRE	Hormone responsive
	2	GARE-motif	Hormone responsive
	1	P-box	Hormone responsive
	1	TCA-element	Hormone responsive
	1	TGA-element	Hormone responsive
	1	Box 4	Light responsive
	1	GT1-motif	Light responsive
	1	GTGGC-motif	Light responsive
	1	Sp1	Light responsive
	1	TCCC-motif	Light responsive
Pro-TaPSKR129	1	AT-rich element	Binding site
	10	CAAT-box	Binding site
	20	TATA-box	Binding site
	1	GC-motif	Environmental stress
	2	MBS	Environmental stress
	5	ABRE	Hormone responsive
	1	GARE-motif	Hormone responsive
	1	TGA-element	Hormone responsive
	1	GATA-motif	Light responsive
	1	GT1-motif	Light responsive
	2	I-box	Light responsive
	1	Sp1	Light responsive
Pro-TaPSKR130	13	CAAT-box	Binding site
	1	CCAAT-box	Binding site
	30	TATA-box	Binding site
	1	LTR	Environmental stress
	3	MBS	Environmental stress
	2	ABRE	Hormone responsive
	1	GARE-motif	Hormone responsive
	1	TGA-element	Hormone responsive
	1	AE-box	Light responsive
	1	GATA-motif	Light responsive
	1	TCCC-motif	Light responsive
	2	TCT-motif	Light responsive
	1	chs-CMA1a	Light responsive
Pro-TaPSKR131	18	CAAT-box	Binding site
	1	CCAAT-box	Binding site
	4	TATA-box	Binding site
	1	HD-Zip 1	Development related
	1	GC-motif	Environmental stress
	5	MBS	Environmental stress
	1	ABRE	Hormone responsive
	1	AE-box	Light responsive
	1	I-box	Light responsive
	1	MRE	Light responsive
	1	TCCC-motif	Light responsive
	1	TCT-motif	Light responsive
	1	chs-CMA1a	Light responsive
Pro-TaPSKR132	10	CAAT-box	Binding site
	1	CCAAT-box	Binding site
	16	TATA-box	Binding site
	1	GC-motif	Environmental stress
	2	MBS	Environmental stress
	1	ABRE	Hormone responsive
	1	GARE-motif	Hormone responsive
	2	TGA-element	Hormone responsive
	1	AE-box	Light responsive
	1	ATC-motif	Light responsive
	1	ATCT-motif	Light responsive
	1	Box 4	Light responsive
	1	GATA-motif	Light responsive
	1	Gap-box	Light responsive
	1	LAMP-element	Light responsive
	2	TCT-motif	Light responsive
Pro-TaPSKR133	1	AT-rich element	Binding site
	18	CAAT-box	Binding site
	25	TATA-box	Binding site
	1	LTR	Environmental stress
	1	MBS	Environmental stress
	3	ABRE	Hormone responsive
	1	GARE-motif	Hormone responsive
	1	GATA-motif	Light responsive
	4	GT1-motif	Light responsive
	2	TCT-motif	Light responsive
Pro-TaPSKR134	9	CAAT-box	Binding site
	10	TATA-box	Binding site
	1	MBS	Environmental stress
	1	ACA-motif	Light responsive
	2	Box 4	Light responsive
	1	GT1-motif	Light responsive
	1	Gap-box	Light responsive
	3	MRE	Light responsive
	1	TCCC-motif	Light responsive
Pro-TaPSKR135	1	AT-rich element	Binding site
	11	CAAT-box	Binding site
	21	TATA-box	Binding site
	1	TC-rich repeats	Environmental stress
	2	ABRE	Hormone responsive
	2	TCA-element	Hormone responsive
	1	AE-box	Light responsive
	1	CAG-motif	Light responsive
	1	GATA-motif	Light responsive
	1	MRE	Light responsive
	1	TCT-motif	Light responsive
	1	chs-CMA1a	Light responsive
	1	chs-CMA2a	Light responsive
Pro-TaPSKR136	3	CAAT-box	Binding site
	21	TATA-box	Binding site
	1	GCN4_motif	Development related
	2	MBS	Environmental stress
	1	TC-rich repeats	Environmental stress
	3	ABRE	Hormone responsive
	1	LAMP-element	Light responsive
	1	TCT-motif	Light responsive
Pro-TaPSKR137	11	CAAT-box	Binding site
	23	TATA-box	Binding site
	1	LTR	Environmental stress
	1	MBS	Environmental stress
	1	TC-rich repeats	Environmental stress
	1	P-box	Hormone responsive
	1	TCA-element	Hormone responsive
	1	3-AF1 binding site	Light responsive
	1	ACE	Light responsive
	2	Box 4	Light responsive
	3	GT1-motif	Light responsive
	1	Gap-box	Light responsive
	1	TCT-motif	Light responsive
	1	chs-CMA2a	Light responsive
Pro-TaPSKR138	8	CAAT-box	Binding site
	1	CCAAT-box	Binding site
	14	TATA-box	Binding site
	1	LTR	Environmental stress
	2	ABRE	Hormone responsive
	1	P-box	Hormone responsive
	1	TATC-box	Hormone responsive
	2	TGA-element	Hormone responsive
	1	4cl-CMA2b	Light responsive
	1	Box 4	Light responsive
	3	GATA-motif	Light responsive
	1	Sp1	Light responsive
	2	TCCC-motif	Light responsive
Pro-TaPSKR139	17	CAAT-box	Binding site
	52	TATA-box	Binding site
	1	LTR	Environmental stress
	2	MBS	Environmental stress
	1	ABRE	Hormone responsive
	1	P-box	Hormone responsive
	1	ATCT-motif	Light responsive
	4	Box 4	Light responsive
	1	GA-motif	Light responsive
	1	GATA-motif	Light responsive
	2	GT1-motif	Light responsive
	2	I-box	Light responsive
	1	TCT-motif	Light responsive
Pro-TaPSKR140	9	CAAT-box	Binding site
	3	CCAAT-box	Binding site
	3	TATA-box	Binding site
	2	GC-motif	Environmental stress
	1	LTR	Environmental stress
	1	MBS	Environmental stress
	1	TC-rich repeats	Environmental stress
	4	ABRE	Hormone responsive
	1	ACE	Light responsive
	1	AE-box	Light responsive
	1	Box 4	Light responsive
	4	Sp1	Light responsive
	1	TCT-motif	Light responsive
Pro-TaPSKR141	3	CAAT-box	Binding site
	1	CCAAT-box	Binding site
	7	TATA-box	Binding site
	4	ABRE	Hormone responsive
	1	TGA-element	Hormone responsive
	1	ACA-motif	Light responsive
	1	ACE	Light responsive
Pro-TaPSKR142	11	CAAT-box	Binding site
	17	TATA-box	Binding site
	1	LTR	Environmental stress
	1	MBS	Environmental stress
	2	TC-rich repeats	Environmental stress
	1	ABRE	Hormone responsive
	1	GARE-motif	Hormone responsive
	2	GT1-motif	Light responsive
	2	I-box	Light responsive
	2	Sp1	Light responsive
	1	TCCC-motif	Light responsive
	2	TCT-motif	Light responsive
Pro-TaPSKR143	9	CAAT-box	Binding site
	1	CCAAT-box	Binding site
	11	TATA-box	Binding site
	1	GC-motif	Environmental stress
	1	LTR	Environmental stress
	1	MBS	Environmental stress
	1	TC-rich repeats	Environmental stress
	3	ABRE	Hormone responsive
	1	GATA-motif	Light responsive
	1	GT1-motif	Light responsive
	3	Sp1	Light responsive
	2	TCT-motif	Light responsive
Pro-TaPSKR144	7	CAAT-box	Binding site
	2	CCAAT-box	Binding site
	16	TATA-box	Binding site
	2	MBS	Environmental stress
	4	ABRE	Hormone responsive
	1	P-box	Hormone responsive
	1	TGA-element	Hormone responsive
	1	ACA-motif	Light responsive
	1	ACE	Light responsive
	1	Sp1	Light responsive
	1	TCT-motif	Light responsive
Pro-TaPSKR145	14	CAAT-box	Binding site
	1	CCAAT-box	Binding site
	43	TATA-box	Binding site
	1	MBS	Environmental stress
	1	P-box	Hormone responsive
	2	AE-box	Light responsive
	1	GATA-motif	Light responsive
	1	I-box	Light responsive
	1	LAMP-element	Light responsive
	1	TCCC-motif	Light responsive
Pro-TaPSKR146	16	CAAT-box	Binding site
	2	CCAAT-box	Binding site
	16	TATA-box	Binding site
	1	HD-Zip 1	Development related
	2	MBS	Environmental stress
	3	ABRE	Hormone responsive
	1	GARE-motif	Hormone responsive
	1	TCA-element	Hormone responsive
	1	AE-box	Light responsive
	2	Box 4	Light responsive
Pro-TaPSKR147	15	CAAT-box	Binding site
	1	CCAAT-box	Binding site
	17	TATA-box	Binding site
	1	MBS	Environmental stress
	2	ABRE	Hormone responsive
	1	P-box	Hormone responsive
	1	TATC-box	Hormone responsive
	1	ACA-motif	Light responsive
	1	ATC-motif	Light responsive
	1	GATA-motif	Light responsive
	1	I-box	Light responsive
	1	chs-CMA2a	Light responsive
Pro-TaPSKR148	10	CAAT-box	Binding site
	4	CCAAT-box	Binding site
	10	TATA-box	Binding site
	1	LTR	Environmental stress
	1	MBS	Environmental stress
	1	TC-rich repeats	Environmental stress
	2	ABRE	Hormone responsive
	1	ACE	Light responsive
	1	Gap-box	Light responsive
	1	MRE	Light responsive
	2	Sp1	Light responsive
	1	TCT-motif	Light responsive
	2	chs-CMA2a	Light responsive
Pro-TaPSKR149	9	CAAT-box	Binding site
	3	CCAAT-box	Binding site
	18	TATA-box	Binding site
	6	ABRE	Hormone responsive
	2	P-box	Hormone responsive
	1	TCA-element	Hormone responsive
	1	TGA-element	Hormone responsive
	1	ACA-motif	Light responsive
	1	I-box	Light responsive
	1	LAMP-element	Light responsive
	1	TCCC-motif	Light responsive
