# Supplementary material for: Genome-wide identification of PSKR genes in wheat and differential expression under abiotic stress conditions
Source: Front Plant Sci. 2025 Sep 12;16:1582433. doi: 10.3389/fpls.2025.1582433 (PMC12463977; doi:10.3389/fpls.2025.1582433)
Supplement: Supplementary file 6 [file Table6.xlsx]

## Sheet: Sheet1
Table S6. The gene structure of TaPSKR.
gene	gene location	type	type count	Absolute Location	Relative Location
TaPSKR1	1A:335825934-335829117:+	CDS	7	335826038-335826936	105-1003
				335827369-335827473	1436-1540
				335827575-335827697	1642-1764
				335828023-335828193	2090-2260
				335828263-335828392	2330-2459
				335828510-335828716	2577-2783
				335828805-335828882	2872-2949
		UTR	2	335825934-335826037	1-104
				335828883-335829117	2950-3184
TaPSKR2	1A:584679526-584684832:-	CDS	7	584679823-584679942	298-417
				584680038-584680247	513-722
				584680459-584680588	934-1063
				584680756-584680926	1231-1401
				584681016-584681138	1491-1613
				584682556-584682660	3031-3135
				584682768-584683435	3243-3910
		UTR	3	584679526-584679822	1-297
				584683436-584683452	3911-3927
				584684711-584684832	5186-5307
TaPSKR3	1B:346165075-346168456:+	CDS	7	346165227-346166134	153-1060
				346166618-346166722	1544-1648
				346166834-346166956	1760-1882
				346167268-346167438	2194-2364
				346167532-346167661	2458-2587
				346167779-346167985	2705-2911
				346168066-346168143	2992-3069
		UTR	2	346165075-346165226	1-152
				346168144-346168456	3070-3382
TaPSKR4	1B:678262382-678268692:-	CDS	7	678262880-678263002	499-621
				678263089-678263298	708-917
				678263713-678263842	1332-1461
				678264011-678264181	1630-1800
				678264271-678264393	1890-2012
				678266260-678266364	3879-3983
				678266472-678267139	4091-4758
		UTR	3	678262382-678262879	1-498
				678267140-678267156	4759-4775
				678268302-678268692	5921-6311
TaPSKR5	1D:267384516-267387634:-	CDS	7	267384749-267384826	234-311
				267384905-267385111	390-596
				267385226-267385355	711-840
				267385425-267385595	910-1080
				267385910-267386032	1395-1517
				267386144-267386248	1629-1733
				267386627-267387534	2112-3019
		UTR	2	267384516-267384748	1-233
				267387535-267387634	3020-3119
TaPSKR6	1D:487171039-487177432:-	CDS	7	487171997-487172119	959-1081
				487172217-487172426	1179-1388
				487172767-487172896	1729-1858
				487173022-487173192	1984-2154
				487173282-487173404	2244-2366
				487174913-487175017	3875-3979
				487175126-487175793	4088-4755
		UTR	3	487171039-487171996	1-958
				487175794-487175810	4756-4772
				487177024-487177432	5986-6394
TaPSKR7	2A:409436083-409439634:+	CDS	1	409436274-409439330	192-3248
		UTR	2	409436083-409436273	1-191
				409439331-409439634	3249-3552
TaPSKR8	2A:757633934-757637711:-	CDS	1	757634241-757637375	308-3442
		UTR	3	757633934-757634109	1-176
				757634135-757634240	202-307
				757637376-757637711	3443-3778
TaPSKR9	2A:757918095-757918562:-	CDS	1	757918095-757918562	1-468
TaPSKR10	2A:757926927-757929771:-	CDS	1	757927188-757929422	262-2496
		UTR	2	757926927-757927187	1-261
				757929423-757929771	2497-2845
TaPSKR11	2B:154233144-154236859:+	CDS	7	154233698-154234323	555-1180
				154235306-154235410	2163-2267
				154235517-154235639	2374-2496
				154235723-154235893	2580-2750
				154235981-154236110	2838-2967
				154236212-154236424	3069-3281
				154236541-154236672	3398-3529
		UTR	2	154233144-154233697	1-554
				154236673-154236859	3530-3716
TaPSKR12	2B:390362364-390365877:-	CDS	1	390362624-390365680	261-3317
		UTR	2	390362364-390362623	1-260
				390365681-390365877	3318-3514
TaPSKR13	2B:734916499-734920194:+	CDS	7	734916499-734917273	1-775
				734918560-734918658	2062-2160
				734918747-734918931	2249-2433
				734919019-734919229	2521-2731
				734919340-734919577	2842-3079
				734919666-734919819	3168-3321
				734919892-734920194	3394-3696
TaPSKR14	2B:768289431-768293206:+	CDS	1	768289739-768292873	309-3443
		UTR	2	768289431-768289738	1-308
				768292874-768293206	3444-3776
TaPSKR15	2B:768612626-768617431:-	CDS	1	768613063-768615300	438-2675
		UTR	4	768612626-768613062	1-437
				768615301-768615408	2676-2783
				768615500-768615577	2875-2952
				768617095-768617431	4470-4806
TaPSKR16	2B:769032513-769041366:-	CDS	1	769037513-769039753	5001-7241
		UTR	4	769032513-769032839	1-327
				769035814-769035907	3302-3395
				769035989-769037512	3477-5000
				769039754-769041366	7242-8854
TaPSKR17	2B:769045895-769048180:-	CDS	1	769045895-769048180	1-2286
TaPSKR18	2D:102856778-102860074:+	CDS	7	102857056-102857672	279-895
				102858453-102858557	1676-1780
				102858664-102858786	1887-2009
				102858870-102859040	2093-2263
				102859128-102859257	2351-2480
				102859359-102859571	2582-2794
				102859688-102859819	2911-3042
		UTR	2	102856778-102857055	1-278
				102859820-102860074	3043-3297
TaPSKR19	2D:322121942-322125458:-	CDS	1	322122187-322125243	246-3302
		UTR	2	322121942-322122186	1-245
				322125244-322125458	3303-3517
TaPSKR20	2D:604287559-604291283:+	CDS	7	604287559-604288333	1-775
				604289651-604289749	2093-2191
				604289838-604290022	2280-2464
				604290111-604290321	2553-2763
				604290430-604290667	2872-3109
				604290756-604290909	3198-3351
				604290981-604291283	3423-3725
TaPSKR21	2D:626807005-626810139:-	CDS	1	626807005-626810139	1-3135
TaPSKR22	2D:627165153-627170588:-	CDS	1	627166479-627168716	1327-3564
		UTR	5	627165153-627165461	1-309
				627166321-627166478	1169-1326
				627168717-627168825	3565-3673
				627168915-627169117	3763-3965
				627170278-627170588	5126-5436
TaPSKR23	2D:627171812-627173551:-	CDS	1	627171812-627173551	1-1740
TaPSKR24	2D:627232558-627234843:-	CDS	1	627232558-627234843	1-2286
TaPSKR25	3A:64278873-64282716:+	CDS	1	64278991-64282485	119-3613
		UTR	2	64278873-64278990	1-118
				64282486-64282716	3614-3844
TaPSKR26	3A:163929413-163936400:-	CDS	7	163929708-163929836	296-424
				163930052-163930261	640-849
				163931175-163931304	1763-1892
				163931387-163931557	1975-2145
				163931847-163931969	2435-2557
				163932192-163932296	2780-2884
				163932421-163933091	3009-3679
		UTR	4	163929413-163929707	1-295
				163933092-163933114	3680-3702
				163934699-163934818	5287-5406
				163935983-163936400	6571-6988
TaPSKR27	3A:186043009-186050491:-	CDS	8	186043328-186043702	320-694
				186044360-186044507	1352-1499
				186044591-186044834	1583-1826
				186044989-186045360	1981-2352
				186046638-186046850	3630-3842
				186047979-186048353	4971-5345
				186048757-186049224	5749-6216
				186050102-186050141	7094-7133
		UTR	2	186043009-186043327	1-319
				186050142-186050491	7134-7483
TaPSKR28	3A:424545342-424552432:-	CDS	7	424545691-424545822	350-481
				424545896-424546105	555-764
				424548754-424548883	3413-3542
				424548987-424549157	3646-3816
				424549228-424549350	3887-4009
				424550739-424550843	5398-5502
				424550941-424551605	5600-6264
		UTR	5	424545342-424545690	1-349
				424551606-424551690	6265-6349
				424551849-424551889	6508-6548
				424552005-424552052	6664-6711
				424552157-424552432	6816-7091
TaPSKR29	3A:453935876-453942834:-	CDS	7	453936369-453936455	494-580
				453936566-453936775	691-900
				453936867-453936996	992-1121
				453937085-453937255	1210-1380
				453937381-453937503	1506-1628
				453937807-453937911	1932-2036
				453937985-453938643	2110-2768
		UTR	3	453935876-453936368	1-493
				453938644-453938753	2769-2878
				453942584-453942834	6709-6959
TaPSKR30	3A:470091534-470100203:+	CDS	17	470091911-470092004	378-471
				470092732-470092863	1199-1330
				470093167-470093277	1634-1744
				470093411-470093551	1878-2018
				470093647-470093727	2114-2194
				470093879-470093983	2346-2450
				470094092-470094199	2559-2666
				470094270-470094368	2737-2835
				470094542-470094745	3009-3212
				470094837-470094959	3304-3426
				470095034-470095225	3501-3692
				470096385-470096480	4852-4947
				470096616-470096987	5083-5454
				470097201-470097458	5668-5925
				470097736-470098131	6203-6598
				470098545-470098788	7012-7255
				470098859-470099483	7326-7950
		UTR	2	470091534-470091910	1-377
				470099484-470100203	7951-8670
TaPSKR31	3B:82623067-82626755:+	CDS	1	82623078-82626563	12-3497
		UTR	2	82623067-82623077	1-11
				82626564-82626755	3498-3689
TaPSKR32	3B:207452016-207460759:-	CDS	7	207452328-207452456	313-441
				207452669-207452878	654-863
				207455950-207456079	3935-4064
				207456162-207456332	4147-4317
				207456623-207456745	4608-4730
				207456966-207457070	4951-5055
				207457195-207457865	5180-5850
		UTR	4	207452016-207452327	1-312
				207457866-207457882	5851-5867
				207459470-207459577	7455-7562
				207460367-207460759	8352-8744
TaPSKR33	3B:236498244-236513103:-	CDS	8	236498550-236498924	307-681
				236499529-236499676	1286-1433
				236499762-236500005	1519-1762
				236500159-236500530	1916-2287
				236509308-236509520	11065-11277
				236510810-236511184	12567-12941
				236511579-236512046	13336-13803
				236512928-236512967	14685-14724
		UTR	3	236498244-236498302	1-59
				236498518-236498549	275-306
				236512968-236513103	14725-14860
TaPSKR34	3B:349680232-349684715:+	CDS	7	349680257-349681070	26-839
				349681240-349681344	1009-1113
				349682172-349682332	1941-2101
				349682702-349682912	2471-2681
				349683066-349683297	2835-3066
				349683875-349684028	3644-3797
				349684342-349684596	4111-4365
		UTR	2	349680232-349680256	1-25
				349684597-349684715	4366-4484
TaPSKR35	3B:389476379-389481399:+	CDS	9	389476379-389476466	1-88
				389477114-389477171	736-793
				389477553-389478224	1175-1846
				389478341-389478445	1963-2067
				389480300-389480422	3922-4044
				389480502-389480672	4124-4294
				389480805-389480934	4427-4556
				389481052-389481261	4674-4883
				389481352-389481399	4974-5021
TaPSKR36	3B:414979439-414985455:+	CDS	7	414980086-414980750	648-1312
				414980848-414980952	1410-1514
				414981703-414981825	2265-2387
				414981896-414982066	2458-2628
				414982170-414982299	2732-2861
				414984568-414984777	5130-5339
				414984852-414984983	5414-5545
		UTR	4	414979439-414979548	1-110
				414979630-414979677	192-239
				414980001-414980085	563-647
				414984984-414985455	5546-6017
TaPSKR37	3B:434423653-434427389:-	CDS	7	434424141-434424227	489-575
				434424335-434424544	683-892
				434424634-434424763	982-1111
				434424852-434425022	1200-1370
				434425265-434425387	1613-1735
				434425693-434425797	2041-2145
				434425871-434426529	2219-2877
		UTR	3	434423653-434424140	1-488
				434426530-434426639	2878-2987
				434427141-434427389	3489-3737
TaPSKR38	3B:450839443-450848246:+	CDS	18	450839772-450839865	330-423
				450840629-450840760	1187-1318
				450840862-450840951	1420-1509
				450841072-450841176	1630-1734
				450841310-450841438	1868-1996
				450841534-450841614	2092-2172
				450841768-450841872	2326-2430
				450841984-450842088	2542-2646
				450842158-450842256	2716-2814
				450842430-450842633	2988-3191
				450842724-450842846	3282-3404
				450842921-450843112	3479-3670
				450844592-450844687	5150-5245
				450844821-450845192	5379-5750
				450845409-450845666	5967-6224
				450845946-450846341	6504-6899
				450846759-450847002	7317-7560
				450847073-450847697	7631-8255
		UTR	2	450839443-450839771	1-329
				450847698-450848246	8256-8804
TaPSKR39	3D:51679951-51683616:+	CDS	1	51679989-51683480	39-3530
		UTR	2	51679951-51679988	1-38
				51683481-51683616	3531-3666
TaPSKR40	3D:144298050-144304734:-	CDS	7	144298405-144298419	356-370
				144298640-144298849	591-800
				144299543-144299672	1494-1623
				144299755-144299925	1706-1876
				144300215-144300337	2166-2288
				144300558-144300662	2509-2613
				144300787-144301457	2738-3408
		UTR	3	144298062-144298404	13-355
				144301458-144301480	3409-3431
				144304437-144304734	6388-6685
TaPSKR41	3D:159788506-159797521:-	CDS	8	159788919-159789293	414-788
				159790063-159790210	1558-1705
				159790293-159790536	1788-2031
				159790691-159791062	2186-2557
				159792469-159792681	3964-4176
				159794992-159795366	6487-6861
				159795770-159796237	7265-7732
				159797155-159797194	8650-8689
		UTR	2	159788506-159788918	1-413
				159797195-159797521	8690-9016
TaPSKR42	3D:295260740-295266088:+	CDS	7	295262369-295263030	1630-2291
				295263147-295263251	2408-2512
				295264647-295264745	3908-4006
				295264825-295264995	4086-4256
				295265148-295265277	4409-4538
				295265412-295265621	4673-4882
				295265716-295265763	4977-5024
		UTR	4	295260740-295261013	1-274
				295261921-295261978	1182-1239
				295262359-295262368	1620-1629
				295265764-295266088	5025-5349
TaPSKR43	3D:306080604-306086324:-	CDS	5	306082966-306082981	2363-2378
				306083179-306083349	2576-2746
				306083420-306083542	2817-2939
				306084568-306084672	3965-4069
				306084771-306085435	4168-4832
		UTR	3	306085436-306085520	4833-4917
				306085856-306085903	5253-5300
				306086036-306086324	5433-5721
TaPSKR44	3D:336591339-336598098:-	CDS	7	336591822-336591908	484-570
				336592022-336592231	684-893
				336592323-336592452	985-1114
				336592537-336592707	1199-1369
				336592833-336592955	1495-1617
				336593260-336593364	1922-2026
				336593438-336594096	2100-2758
		UTR	3	336591339-336591821	1-483
				336594097-336594211	2759-2873
				336597789-336598098	6451-6760
TaPSKR45	3D:352138270-352148882:+	CDS	18	352139536-352139629	1267-1360
				352140397-352140528	2128-2259
				352140631-352140720	2362-2451
				352140836-352140946	2567-2677
				352141038-352141085	2769-2816
				352141310-352141390	3041-3121
				352141543-352141647	3274-3378
				352141756-352141863	3487-3594
				352141934-352142032	3665-3763
				352142206-352142409	3937-4140
				352142500-352142622	4231-4353
				352142697-352142888	4428-4619
				352144782-352144883	6513-6614
				352145016-352145387	6747-7118
				352145600-352145857	7331-7588
				352146135-352146530	7866-8261
				352146945-352147188	8676-8919
				352147268-352147892	8999-9623
		UTR	2	352139156-352139535	887-1266
				352147893-352148882	9624-10613
TaPSKR46	4A:450335848-450343219:+	CDS	7	450337075-450337733	1228-1886
				450337865-450337969	2018-2122
				450338104-450338169	2257-2322
				450338701-450338871	2854-3024
				450339012-450339141	3165-3294
				450339294-450339503	3447-3656
				450339794-450339937	3947-4090
		UTR	3	450335848-450336082	1-235
				450337057-450337074	1210-1227
				450339938-450340303	4091-4456
TaPSKR47	4A:584038699-584042579:+	CDS	1	584040603-584042579	1905-3881
		UTR	1	584038699-584040602	1-1904
TaPSKR48	4B:28317840-28319984:-	CDS	1	28317840-28319984	1-2145
TaPSKR49	4B:182234004-182240341:+	CDS	7	182235039-182235697	1036-1694
				182235829-182235933	1826-1930
				182236068-182236190	2065-2187
				182236865-182237035	2862-3032
				182238985-182239114	4982-5111
				182239210-182239419	5207-5416
				182239680-182239823	5677-5820
		UTR	3	182234484-182234626	481-623
				182235021-182235038	1018-1035
				182239824-182240341	5821-6338
TaPSKR50	4B:608966570-608970682:+	CDS	7	608966689-608967458	120-889
				608968013-608968117	1444-1548
				608968197-608968319	1628-1750
				608969521-608969691	2952-3122
				608969780-608969909	3211-3340
				608970000-608970209	3431-3640
				608970319-608970411	3750-3842
		UTR	2	608966570-608966688	1-119
				608970412-608970682	3843-4113
TaPSKR51	4D:16447199-16449343:-	CDS	1	16447199-16449343	1-2145
TaPSKR52	4D:119745418-119751811:+	CDS	7	119745760-119746418	343-1001
				119746550-119746654	1133-1237
				119746792-119746914	1375-1497
				119747389-119747559	1972-2142
				119747700-119747829	2283-2412
				119747982-119748191	2565-2774
				119748468-119748611	3051-3194
		UTR	3	119745418-119745600	1-183
				119745742-119745759	325-342
				119748612-119749162	3195-3745
TaPSKR53	4D:480879088-480882680:+	CDS	7	480879232-480880001	145-914
				480880490-480880594	1403-1507
				480880673-480880795	1586-1708
				480881633-480881803	2546-2716
				480881893-480882022	2806-2935
				480882112-480882324	3025-3237
				480882430-480882522	3343-3435
		UTR	2	480879088-480879231	1-144
				480882523-480882680	3436-3593
TaPSKR54	5A:3370704-3374577:-	CDS	13	3371012-3371236	309-533
				3371380-3371513	677-810
				3371739-3371993	1036-1290
				3372115-3372447	1412-1744
				3372533-3372715	1830-2012
				3372827-3372933	2124-2230
				3373105-3373176	2402-2473
				3373266-3373337	2563-2634
				3373431-3373502	2728-2799
				3373656-3373727	2953-3024
				3373847-3373918	3144-3215
				3374169-3374307	3466-3604
				3374392-3374509	3689-3806
		UTR	2	3370704-3371011	1-308
				3374510-3374577	3807-3874
TaPSKR55	5A:662527264-662531517:-	CDS	7	662528039-662528131	776-868
				662528237-662528446	974-1183
				662528536-662528665	1273-1402
				662528752-662528922	1489-1659
				662529782-662529904	2519-2641
				662529984-662530088	2721-2825
				662530614-662531374	3351-4111
		UTR	3	662527264-662527759	1-496
				662527954-662528038	691-775
				662531375-662531517	4112-4254
TaPSKR56	5B:6364821-6368699:-	CDS	13	6365086-6365310	266-490
				6365479-6365612	659-792
				6365876-6366130	1056-1310
				6366240-6366572	1420-1752
				6366658-6366840	1838-2020
				6366951-6367057	2131-2237
				6367235-6367306	2415-2486
				6367402-6367473	2582-2653
				6367570-6367641	2750-2821
				6367803-6367874	2983-3054
				6367968-6368039	3148-3219
				6368276-6368414	3456-3594
				6368515-6368629	3695-3809
		UTR	2	6364821-6365085	1-265
				6368630-6368699	3810-3879
TaPSKR57	5D:6005545-6009431:+	CDS	13	6005623-6005746	79-202
				6005835-6005973	291-429
				6006225-6006296	681-752
				6006387-6006458	843-914
				6006608-6006679	1064-1135
				6006777-6006848	1233-1304
				6006943-6007014	1399-1470
				6007182-6007288	1638-1744
				6007399-6007581	1855-2037
				6007667-6007999	2123-2455
				6008106-6008360	2562-2816
				6008655-6008788	3111-3244
				6008892-6009116	3348-3572
		UTR	2	6005545-6005622	1-78
				6009117-6009431	3573-3887
TaPSKR58	6A:23362995-23366757:-	CDS	1	23363158-23366397	164-3403
		UTR	2	23362995-23363157	1-163
				23366398-23366757	3404-3763
TaPSKR59	6A:98061564-98065038:-	CDS	1	98061768-98064920	205-3357
		UTR	2	98061564-98061767	1-204
				98064921-98065038	3358-3475
TaPSKR60	6A:98239274-98242468:-	CDS	1	98239274-98242468	1-3195
TaPSKR61	6A:98246833-98249055:-	CDS	1	98246833-98249055	1-2223
TaPSKR62	6A:98253037-98256558:-	CDS	1	98253277-98256432	241-3396
		UTR	2	98253037-98253276	1-240
				98256433-98256558	3397-3522
TaPSKR63	6A:98306676-98310016:-	CDS	1	98306813-98309971	138-3296
		UTR	2	98306676-98306812	1-137
				98309972-98310016	3297-3341
TaPSKR64	6A:98312578-98316403:-	CDS	1	98312761-98314560	184-1983
		UTR	2	98312578-98312760	1-183
				98314561-98316403	1984-3826
TaPSKR65	6A:98320381-98323897:-	CDS	1	98320673-98323849	293-3469
		UTR	2	98320381-98320672	1-292
				98323850-98323897	3470-3517
TaPSKR66	6A:98810833-98813604:-	CDS	1	98810833-98813604	1-2772
TaPSKR67	6A:98884922-98888095:-	CDS	1	98884922-98888095	1-3174
TaPSKR68	6A:98913768-98917200:-	CDS	2	98914070-98916497	303-2730
				98916677-98916726	2910-2959
		UTR	2	98913809-98914069	42-302
				98916727-98917123	2960-3356
TaPSKR69	6A:98978926-98982459:-	CDS	1	98979190-98982363	265-3438
		UTR	2	98978926-98979189	1-264
				98982364-98982459	3439-3534
TaPSKR70	6A:99012907-99016261:-	CDS	2	99012999-99014149	93-1243
				99014234-99016169	1328-3263
		UTR	2	99012907-99012998	1-92
				99016170-99016261	3264-3355
TaPSKR71	6A:99784767-99786917:-	CDS	1	99784767-99786917	1-2151
TaPSKR72	6A:99929394-99931571:-	CDS	1	99929394-99931571	1-2178
TaPSKR73	6A:100182979-100184391:-	CDS	1	100182979-100184391	1-1413
TaPSKR74	6A:100226411-100229268:-	CDS	1	100226767-100228902	357-2492
		UTR	2	100226411-100226766	1-356
				100228903-100229268	2493-2858
TaPSKR75	6A:100355107-100357260:-	CDS	1	100355107-100357260	1-2154
TaPSKR76	6A:100366017-100368173:-	CDS	1	100366017-100368173	1-2157
TaPSKR77	6A:100737787-100740511:+	CDS	1	100738230-100740365	444-2579
		UTR	2	100737787-100738229	1-443
				100740366-100740511	2580-2725
TaPSKR78	6A:100755407-100757765:+	CDS	1	100755407-100757542	1-2136
		UTR	1	100757543-100757765	2137-2359
TaPSKR79	6A:100762614-100763084:+	CDS	1	100762614-100763084	1-471
TaPSKR80	6A:100797515-100805145:+	CDS	5	100797515-100797976	1-462
				100798043-100798682	529-1168
				100799010-100799342	1496-1828
				100799433-100799566	1919-2052
				100803097-100805145	5583-7631
TaPSKR81	6A:101545847-101548224:-	CDS	1	101546017-101548149	171-2303
		UTR	2	101545847-101546016	1-170
				101548150-101548224	2304-2378
TaPSKR82	6A:101552602-101554740:-	CDS	1	101552602-101554740	1-2139
TaPSKR83	6A:101842834-101844819:-	CDS	1	101842834-101844819	1-1986
TaPSKR84	6A:101863007-101865570:-	CDS	1	101863229-101865358	223-2352
		UTR	2	101863007-101863228	1-222
				101865359-101865570	2353-2564
TaPSKR85	6A:223555427-223560602:+	CDS	3	223555427-223557740	1-2314
				223560011-223560151	4585-4725
				223560232-223560602	4806-5176
TaPSKR86	6A:414864874-414868901:+	CDS	1	414865158-414868301	285-3428
		UTR	2	414864874-414865157	1-284
				414868302-414868901	3429-4028
TaPSKR87	6A:591019982-591021487:-	CDS	3	591019982-591020352	1-371
				591020433-591020985	452-1004
				591020990-591021487	1009-1506
TaPSKR88	6B:40449889-40453113:+	CDS	1	40449889-40453113	1-3225
TaPSKR89	6B:145340301-145342460:+	CDS	1	145340301-145342460	1-2160
TaPSKR90	6B:156372852-156375983:-	CDS	1	156372852-156375983	1-3132
TaPSKR91	6B:156415260-156418463:-	CDS	1	156415260-156418463	1-3204
TaPSKR92	6B:156529804-156533267:-	CDS	1	156530034-156533189	231-3386
		UTR	2	156529804-156530033	1-230
				156533190-156533267	3387-3464
TaPSKR93	6B:156547774-156550944:-	CDS	1	156547774-156550944	1-3171
TaPSKR94	6B:156651546-156654819:-	CDS	1	156651670-156654819	125-3274
		UTR	1	156651546-156651669	1-124
TaPSKR95	6B:156737597-156741121:-	CDS	1	156737817-156740981	221-3385
		UTR	2	156737597-156737816	1-220
				156740982-156741121	3386-3525
TaPSKR96	6B:157024026-157027475:-	CDS	1	157024233-157027403	208-3378
		UTR	2	157024026-157024232	1-207
				157027404-157027475	3379-3450
TaPSKR97	6B:157105893-157110492:-	CDS	1	157106191-157109376	299-3484
		UTR	2	157105893-157106190	1-298
				157109377-157110492	3485-4600
TaPSKR98	6B:157127743-157130832:-	CDS	1	157127743-157130832	1-3090
TaPSKR99	6B:157485838-157489399:-	CDS	1	157486145-157489294	308-3457
		UTR	2	157485838-157486144	1-307
				157489295-157489399	3458-3562
TaPSKR100	6B:157900215-157902762:+	CDS	1	157900321-157902471	107-2257
		UTR	2	157900215-157900320	1-106
				157902472-157902762	2258-2548
TaPSKR101	6B:158074629-158075990:-	CDS	1	158074629-158075990	1-1362
TaPSKR102	6B:158101788-158103875:-	CDS	1	158101788-158103875	1-2088
TaPSKR103	6B:158147691-158149790:-	CDS	1	158147691-158149790	1-2100
TaPSKR104	6B:158160911-158162125:-	CDS	1	158160911-158162125	1-1215
TaPSKR105	6B:158187571-158189968:-	CDS	1	158187768-158189915	198-2345
		UTR	2	158187571-158187767	1-197
				158189916-158189968	2346-2398
TaPSKR106	6B:158191920-158193140:-	CDS	2	158191920-158192590	1-671
				158192711-158193140	792-1221
TaPSKR107	6B:159401959-159404178:+	CDS	1	159401959-159404178	1-2220
TaPSKR108	6B:160714799-160716940:-	CDS	1	160714799-160716940	1-2142
TaPSKR109	6B:467457152-467461125:-	CDS	1	467457750-467460908	599-3757
		UTR	2	467457152-467457749	1-598
				467460909-467461125	3758-3974
TaPSKR110	6B:667778093-667781494:-	CDS	2	667778338-667778708	246-616
				667778789-667781402	697-3310
		UTR	2	667778093-667778337	1-245
				667781403-667781494	3311-3402
TaPSKR111	6B:689064594-689069261:-	CDS	7	689064912-689065166	319-573
				689065480-689065633	887-1040
				689066211-689066442	1618-1849
				689066596-689066806	2003-2213
				689067176-689067336	2583-2743
				689068152-689068256	3559-3663
				689068426-689069239	3833-4646
		UTR	2	689064594-689064911	1-318
				689069240-689069261	4647-4668
TaPSKR112	6D:24828892-24832576:-	CDS	1	24829041-24832277	150-3386
		UTR	2	24828892-24829040	1-149
				24832278-24832576	3387-3685
TaPSKR113	6D:46902130-46903584:+	CDS	1	46902130-46903584	1-1455
TaPSKR114	6D:81670498-81673980:-	CDS	1	81670689-81673844	192-3347
		UTR	2	81670498-81670688	1-191
				81673845-81673980	3348-3483
TaPSKR115	6D:81746683-81750349:-	CDS	1	81747015-81750203	333-3521
		UTR	3	81746683-81747014	1-332
				81750204-81750209	3522-3527
				81750304-81750349	3622-3667
TaPSKR116	6D:81756270-81759710:-	CDS	2	81756544-81757679	275-1410
				81757854-81759699	1585-3430
		UTR	2	81756270-81756543	1-274
				81759700-81759710	3431-3441
TaPSKR117	6D:81760537-81764047:-	CDS	1	81760778-81763933	242-3397
		UTR	2	81760537-81760777	1-241
				81763934-81764047	3398-3511
TaPSKR118	6D:81770697-81773852:-	CDS	1	81770697-81773852	1-3156
TaPSKR119	6D:81922828-81926350:-	CDS	1	81923015-81926164	188-3337
		UTR	2	81922828-81923014	1-187
				81926165-81926350	3338-3523
TaPSKR120	6D:81932203-81935379:-	CDS	1	81932203-81935379	1-3177
TaPSKR121	6D:82135771-82139237:-	CDS	1	82135952-82139131	182-3361
		UTR	2	82135771-82135951	1-181
				82139132-82139237	3362-3467
TaPSKR122	6D:82201741-82203972:-	CDS	1	82201741-82203972	1-2232
TaPSKR123	6D:82206628-82209717:-	CDS	1	82206628-82209717	1-3090
TaPSKR124	6D:82217110-82220516:-	CDS	1	82217312-82219930	203-2821
		UTR	2	82217110-82217311	1-202
				82219931-82220516	2822-3407
TaPSKR125	6D:82234328-82237753:-	CDS	1	82234496-82237648	169-3321
		UTR	2	82234328-82234495	1-168
				82237649-82237753	3322-3426
TaPSKR126	6D:82956017-82958155:-	CDS	1	82956017-82958155	1-2139
TaPSKR127	6D:82962386-82964210:-	CDS	1	82962480-82964210	95-1825
		UTR	1	82962386-82962479	1-94
TaPSKR128	6D:83018441-83020946:-	CDS	1	83018680-83020836	240-2396
		UTR	2	83018441-83018679	1-239
				83020837-83020946	2397-2506
TaPSKR129	6D:83055829-83057916:-	CDS	1	83055829-83057916	1-2088
TaPSKR130	6D:83122622-83124721:-	CDS	1	83122622-83124721	1-2100
TaPSKR131	6D:83158297-83160432:-	CDS	1	83158297-83160432	1-2136
TaPSKR132	6D:83203099-83205081:-	CDS	1	83203099-83205081	1-1983
TaPSKR133	6D:83540491-83542710:+	CDS	1	83540491-83542710	1-2220
TaPSKR134	6D:84215853-84218215:-	CDS	1	84215978-84218110	126-2258
		UTR	2	84215853-84215977	1-125
				84218111-84218215	2259-2363
TaPSKR135	6D:84617777-84620010:-	CDS	1	84617872-84620010	96-2234
		UTR	1	84617777-84617871	1-95
TaPSKR136	6D:84628841-84630982:-	CDS	1	84628841-84630982	1-2142
TaPSKR137	6D:163334567-163338171:+	CDS	2	163334741-163337435	175-2869
				163337516-163337886	2950-3320
		UTR	2	163334567-163334740	1-174
				163337887-163338171	3321-3605
TaPSKR138	6D:302057489-302060647:-	CDS	1	302057489-302060647	1-3159
TaPSKR139	6D:453718685-453722539:-	CDS	7	453718685-453718936	1-252
				453719271-453719424	587-740
				453720023-453720254	1339-1570
				453720402-453720612	1718-1928
				453720973-453721133	2289-2449
				453721221-453721325	2537-2641
				453721738-453722539	3054-3855
TaPSKR140	7A:628661465-628664710:+	CDS	1	628661465-628664710	1-3246
TaPSKR141	7A:628863719-628867485:-	CDS	1	628864082-628867273	364-3555
		UTR	2	628863719-628864081	1-363
				628867274-628867485	3556-3767
TaPSKR142	7A:645087566-645090188:+	CDS	1	645087867-645090041	302-2476
		UTR	2	645087566-645087866	1-301
				645090042-645090188	2477-2623
TaPSKR143	7B:589958404-589962407:+	CDS	1	589958712-589961963	309-3560
		UTR	2	589958404-589958711	1-308
				589961964-589962407	3561-4004
TaPSKR144	7B:590104367-590107555:-	CDS	1	590104367-590107555	1-3189
TaPSKR145	7B:608900534-608902492:+	CDS	1	608900534-608902492	1-1959
TaPSKR146	7D:545654663-545656971:+	CDS	1	545654756-545656897	94-2235
		UTR	2	545654663-545654755	1-93
				545656898-545656971	2236-2309
TaPSKR147	7D:545660021-545662231:+	CDS	1	545660021-545662231	1-2211
TaPSKR148	7D:545693906-545697757:+	CDS	1	545694063-545697311	158-3406
		UTR	2	545693906-545694062	1-157
				545697312-545697757	3407-3852
TaPSKR149	7D:546126753-546129944:-	CDS	1	546126753-546129944	1-3192
